# Supplementary material for: From Farm to Flavor: Carbon and Biodiversity Footprint of the Global Spice Market
Source: Environ Sci Technol. 2026 Apr 7;60(15):11421–33. doi: 10.1021/acs.est.5c04846 (PMC13104020; doi:10.1021/acs.est.5c04846)
Supplement: Supplementary file 2 [file es5c04846_si_003.xlsx]

## Sheet: readme
This is supporting material 2 (SM2) - spices_inventory_data This file shows all inventory data of all analysed spices. Each tab is one case study. For more detailed information see SM1 on the production system of the analysed spices. Important comments: - transformation is included in the dataset but not used for caluclations!
	yellowish fields are data needed for other scenearios like the calculations with median yield, LUC scenarios and not for the case study
	allocation factors are mentioned if applied
org	organic cultivation
con	conventional cultivation

## Sheet: capsicum_con
Inputs per 1 kg xx, farming									Inputs per 1 kg xx, processing									Inputs per 1 kg xx, retail									Inputs per 1 kg xx - sale
production step	input	amount	unit	calucaltions	data in ecoinvent	notes	source		production step	input	amount	unit	calucaltions	data in ecoinvent	notes	source		production step	input	amount	unit	calucaltions	data in ecoinvent	notes	source		production step	input	amount	unit	calucaltions	data in ecoinvent	notes	source
Outputs to technosphere: products and co-products									Outputs to technosphere: products and co-products									Outputs to technosphere: products and co-products									Outputs to technosphere: products and co-products
	bell pepper, fresh, farming, conventional (GLO)	1	kg			87549.9				bell pepper, dried, processing, conventional (GLO)									bell pepper, dried & ground, retail, conventional (GLO)									bell pepper, dried (ground), sale, conventional (GLO)	1	kg
outputs to technosphere: avoided products									outputs to technosphere: avoided products									outputs to technosphere: avoided products									outputs to technosphere: avoided products
Inputs from nature: resources									Inputs from nature: resources									Inputs from nature: resources									Inputs from nature: resources
occupation		0.033125			Occupation, annual crop, greenhouse
occupation		0.734933			Occupation, annual crop, irrigated
transformation	to	0.768058	m2		Transformation, to annual crop
transformation	from	0.768058	m2		Transformation, from annual crop
Inputs from technosphere: materials/fuels									Inputs from technosphere: materials/fuels									Inputs from technosphere: materials/fuels
land use change	LUC 20	0.032757	kg		emissions from land use change	Carbon dioxide, land transformation, 20y: 0	see blonk tool		washing	tap water	2.5	kg	2.5l/kg yield	Tap water {GLO}| market group for tap water | Cut-off, U	water for washing and blanching			packing on bottles		1.754	kg		Packaging glass, white {GLO} | market for packaging glass, white | Cut-off, U		see packaging details in appendix of the paper		Inputs from technosphere: materials/fuels
bell pepper		0.53	kg		bell pepper, farming, conventional (GLO) - part 2 (greenhouse)				drying	drying	0.25	l		Drying of bread grain, seed and legumes {RoW}| drying of bread grain, seed and legumes | Cut-off, U	% water of 1kg which is evaporated	ecoinvent		packaging bottle cups	plastic	0.105	kg		Polyethylene terephthalate, granulate, bottle grade {GLO} | market for polyethylene terephthalate, granulate, bottle grade | Cut-off, U	in one glass are two vanilla pods (7g). The glass weights 11g (weighted).	see packaging details in appendix of the paper		weight loss	bell pepper, farming, conventional (ROW) - part 1	4	kg		bell pepper, fresh, farming, conventional (GLO)	loss of weight due to drying (1/4 weight loss)	(Pronatec, 2024)
bell pepper		0.47	kg		bell pepper, farming, conventional (ROW) - part 1													packaging bottle cups	thermoforming	0.105	kg		Thermoforming of plastic sheets {GLO}| market for thermoforming of plastic sheets | Cut-off, U	in one glass are two vanilla pods (7g). The glass weights 11g (weighted).	see packaging details in appendix of the paper		supply chain loss	bell pepper, dried, processing, conventional (GLO)	1.14943	kg			food loss of 13% included
									grinding	milling	1	kg		Wheat flour {RoW}| wheat grain processing, dry milling | Cut-off, U - MA without wheat grain	removes wheat grain from ecoinvent dataset	ecoinvent		transport	train	3.0652	tkm	1552 km, 11.6% of the weight	Transport, freight, train with reefer, cooling {GLO}| market for transport, freight, train with reefer, cooling | Cut-off, U	detailed distribution, transport train 1000km	see transportation details in appendix of the paper		food waste	bell pepper, dried & ground, retail, conventional (GLO)	1.23457	kg			1kg retailed and 19% food waste
									processing energy used	electricity	1.12	MJ		Electricity, low voltage {GLO}| market group for electricity, low voltage | Cut-off, U	electricity for processing. Mix from Germany since it happens in Hamburg	(Saravanakumar, 2021) (Ecoinvent 2024)		transport	lorry	1.491	tkm	541 km, 89.7% of the weight	Transport, freight, lorry with reefer, cooling {GLO}| transport, freight, lorry with reefer, cooling	detailed distribution, transport lorry 800 km	see transportation details in appendix of the paper
									transport within country		1.2	tkm		Transport, freight, lorry, unspecified {GLO}| market group for transport, freight, lorry, unspecified | Cut-off, U	1200km within exporting country			sale	supermarket construction	4.10141e-09	m3	(1/kg per m3)/60 (lifespan)/51 (1 week in the store)	Building, multi-storey {GLO}| market for	assumption that spice is in store for one week, lifespan of a builing is 60 years, per 1m3 75.405 kg spice (floor included)	see packaging details in appendix of the paper
									transport internationl	sea	150	tkm		Transport, freight, sea, container ship with reefer, cooling {GLO}| market for transport, freight, sea, container ship with reefer, cooling | Cut-off, U	from India to Singapore 2900 km
Inputs from technosphere: electricity/heat									Inputs from technosphere: electricity/heat									Inputs from technosphere: electricity/heat
emissions to air									emissions to air									emissions to air
																											Inputs from technosphere: electricity/heat
																											emissions to air
emissions to water									emissions to water									emissions to water
																											emissions to water
									emissions to soil									emissions to soil
																											emissions to soil
									Outputs to technosphere: Waste and emissions to treatment
									supply chain loss	disposal	0.15	kg		Biowaste {GLO}| treatment of biowaste, municipal incineration | Cut-off, U	incineration of loss of spices during the supply chain.
									biowaste processing			kg		Biowaste {GLO}| treatment of biowaste, municipal incineration | Cut-off, U				Outputs to technosphere: waste and emissions to treatment
																		foodwaste	disposal	0.23	kg		Biowaste {GLO}| treatment of biowaste, municipal incineration | Cut-off, U	of foodwaste part
																		packaging waste	disposal	0.105	kg		Waste plastic, mixture {RoW}| treatment of waste plastic, mixture, municipal incineration | Cut-off, U
																		packaging waste	disposal	1.754	kg		Packaging glass, white (waste treatment) {GLO}| recycling of packaging glass, white | Cut-off, U
emissions to soil
final waste flows
non material emissions

## Sheet: cardamom_con
Inputs per 1 kg xx, farming									Inputs per 1 kg xx, processing									Inputs per 1 kg xx, retail									Inputs per 1 kg xx - sale
production step	input	amount	unit	calucaltions	data in ecoinvent	notes	source		production step	input	amount	unit	calucaltions	data in ecoinvent	notes	source		production step	input	amount	unit	calucaltions	data in ecoinvent	notes	source		production step	input	amount	unit	calucaltions	data in ecoinvent	notes	source
Outputs to technosphere: products and co-products									Outputs to technosphere: products and co-products									Outputs to technosphere: products and co-products									Outputs to technosphere: products and co-products
	cardamom, fresh, farming, conventional (India)	1	kg							cardamom, dried, processing, conventional (India)	1	kg							cardamom, dried, retail, conventional (India)	1	kg							cardamom, dried, sale, conventional (India)	1	kg
outputs to technosphere: avoided products									outputs to technosphere: avoided products									outputs to technosphere: avoided products									outputs to technosphere: avoided products
Inputs from nature: resources									Inputs from nature: resources									Inputs from nature: resources									Inputs from nature: resources
area	land occupation	10	m2a		Occupation,permanent crop, IN	1000kg/ha	(Ankegowda et al., 2015; Rema Shree et al., 2021; TNAU, 2022)
area scenario median		19.5312			value to multiply for scenario -->	1.95312
transformation	to	10	m2		Transformation, to permanent crop, IN
transformation	from	10	m2		Transformation, from permanent crop, IN
Inputs from technosphere: materials/fuels									Inputs from technosphere: materials/fuels									Inputs from technosphere: materials/fuels
seedling	cardamom capsules	0.833333	kg		Wheat seed, for sowing {GLO}| market for wheat seed, for sowing | Cut-off, U	2500 seedlings per ha, 1kg cardamom = 3000 seedling			flue curing	furnace	2.97619e-07	p		Furnace, wood chips, average storage area, 50kW {GLO}| market for furnace, wood chips, average storage area, 50kW | Cut-off, U	40 years lifetime, in 24 hours 2 t done. Harvesting season last 4 months, about 6 times harvesting for about a week (7*6 =42) 42 * 2t = 84t			packing on bottles		3.125	kg		Packaging glass, white {GLO} | market for packaging glass, white | Cut-off, U	in one glass are two vanilla pods (7g). The glass weights 11g (weighted).	see packaging details in appendix of the paper		Inputs from technosphere: materials/fuels
fertiliser	rock phosphate	0.125	kg		Inorganic phosphorus fertiliser, as P2O5 {RoW}| nutrient supply from phosphate rock, beneficiated | Cut-off, U	50 g rock phosphate per plant, 12345 plants/ha			packaging		0.0625	kg		Textile, jute {GLO}| market for textile, jute | Cut-off, U	gauge black polyethline lined gunny bags --> jute bag. Assuming a 20l bag is 0.5kg. Bulk density of capsules = 400kg/m3 --> 400 g/l. --> 1 kg cardamom in 0.0625 kg jute	https://cigrjournal.org/index.php/Ejounral/article/download/2018/1808#:~:text=2)%20The%20bulk%20density%20of		packaging bottle cups	plastic	0.187	kg		Polyethylene terephthalate, granulate, bottle grade {GLO} | market for polyethylene terephthalate, granulate, bottle grade | Cut-off, U	in one glass are two vanilla pods (7g). The glass weights 11g (weighted).	see packaging details in appendix of the paper		weight loss	cardamom, fresh, farming, conventional (India)	4.5045	kg		cardamom, fresh, farming, conventional (India)	loss of weight due to drying 77.8%	(Pronatec, 2024)
fertiliser	N	0.0125	kg		Inorganic nitrogen fertiliser, as N {IN}| market for inorganic nitrogen fertiliser, as N | Cut-off, U	125 kg N/ha			sea transport		3.08125	tkm		Transport, freight, sea, container ship with reefer, cooling {GLO}| market for transport, freight, sea, container ship with reefer, cooling | Cut-off, U	from India to Singapore 2900 km			packaging bottle cups	thermoforming	0.187	kg		Thermoforming of plastic sheets {GLO}| market for thermoforming of plastic sheets | Cut-off, U	in one glass are two vanilla pods (7g). The glass weights 11g (weighted).	see packaging details in appendix of the paper		supply chain loss	cardamom, dried, processing, conventional (India)	1.14943	kg			food loss of 13% included
fertiliser	P	0.0125	kg		Inorganic phosphorus fertiliser, as P2O5 {IN}| market for inorganic phosphorus fertiliser, as P2O5 | Cut-off, U	125 kg P/ha			transport within country		1.275	tkm		Transport, freight, lorry, unspecified {GLO}| market group for transport, freight, lorry, unspecified | Cut-off, U	1200km within exporting country			transport	train	5.41726	tkm	1552 km, 11.6% of the weight	Transport, freight, train with reefer, cooling {GLO}| market for transport, freight, train with reefer, cooling | Cut-off, U	detailed distribution, transport train 1000km	see transportation details in appendix of the paper		food waste	cardamom, dried, retail, conventional (India)	1.23457	kg			1kg retailed and 19% food waste
fertiliser	K	0.025	kg		Inorganic potassium fertiliser, as K2O {IN}| market for inorganic potassium fertiliser, as K2O | Cut-off, U	250 kg K/ha			drying	drying	0.778	l		Drying of bread grain, seed and legumes {RoW}| drying of bread grain, seed and legumes | Cut-off, U	% water of 1kg which is evaporated	ecoinvent	for%20dried%20large%20cardamom%20capsules.	transport	lorry	2.31088	tkm	541 km, 89.7% of the weight	Transport, freight, lorry with reefer, cooling {GLO}| transport, freight, lorry with reefer, cooling	detailed distribution, transport lorry 800 km	see transportation details in appendix of the paper
fertiliser	FYM	12.5	kg		Manure, solid, cattle {GLO}| market for manure, solid, cattle | Cut-off, U	5 kg FYM/plant/year			washing	water	2	kg		Tap water {IN}| market for tap water | Cut-off, U				sale	supermarket construction	7.30564e-09	m3	(1/kg per m3)/60 (lifespan)/51 (1 week in the store)	Building, multi-storey {GLO}| market for	assumption that spice is in store for one week, lifespan of a builing is 60 years, per 1m3 75.405 kg spice (floor included)	see packaging details in appendix of the paper
irrigation		5.33438	m3		Irrigation {IN}| irrigation, sprinkler | Cut-off, U
land use change	LUC 20	0.1	kg		emissions from land use change	Carbon dioxide, land transformation, 20y: 0.1	see blonk tool
fertiliser	packaging	0.175	kg		Packaging, for fertilisers {GLO}| packaging production for fertiliser, per kilogram of packed product | Cut-off, U	FYM not included as it comes not in packaged form
pesticide production		0.00365	kg		Pesticide, unspecified {RER}| pesticide production, unspecified | Cut-off, U	economic allocation applied
pesticide packaging		0.00365	kg		Packaging, for pesticides {GLO}| packaging production for pesticide, per kilogram of packed product | Cut-off, U	amount kg is active substance + dillution --> whole amount which is delivered needs to be considered. Here the 20 kg bordeaux mixture is the active substance and also the whole weight. economic allocation applied
Inputs from technosphere: electricity/heat									Inputs from technosphere: electricity/heat									Inputs from technosphere: electricity/heat
emissions to air									emissions to air									emissions to air
emissions	Ammonia	0.0126286	kg		Ammonia, IN		see emission calculations																				Inputs from technosphere: electricity/heat
emissions	Dinitrogen monoxide	0.00364966	kg		Dinitrogen monoxide		see emission calculations
emissions	nitrous oxide	0.005	kg		Nitrogen oxides, IN		see emission calculations																				emissions to air
emissions to water									emissions to water									emissions to water
emissions	nitrate	0.0675851	kg		nitrate, IN		see emission calculations
emissions	phosphate groundwater	7e-05	kg		phosphate, IN		see emission calculations
emissions	phosphate river	0.00024375	kg		phosphate, IN		see emission calculations																				emissions to water
heavy metal	cadmium	9.65092e-10	kg		Cadmium (II)	groundwater, long term	see emission calculations
heavy metal	copper	2.57466e-07	kg		Copper, ion	groundwater, long term	see emission calculations
heavy metal	zinc	2.79827e-07	kg		Zinc (II)	groundwater, long term	see emission calculations
heavy metal	lead	6.64197e-10	kg		Lead (II)	groundwater, long term	see emission calculations
									emissions to soil									emissions to soil
heavy metal	chromium	1.15843e-06	kg		Chromium (III)	groundwater, long term	see emission calculations
heavy metal	mercury	2.92384e-11	kg		Mercury (II)	groundwater, long term	see emission calculations
heavy metal	cadmium	4.84956e-09	kg		Cadmium (II)	river	see emission calculations																				emissions to soil
heavy metal	copper	2.2944e-06	kg		Copper, ion	river	see emission calculations
heavy metal	zinc	4.86473e-07	kg		Zinc (II)	river	see emission calculations
heavy metal	lead	2.25585e-08	kg		Lead (II)	river	see emission calculations
heavy metal	nickel	1.54765e-07	kg		Nickel (II)	river	see emission calculations
heavy metal	chromium	1.20744e-06	kg		Chromium (III)	river	see emission calculations		Outputs to technosphere: Waste and emissions to treatment
heavy metal	mercury	1.41731e-09	kg		Mercury (II)	river	see emission calculations		supply chain loss	disposal	0.15	kg		Biowaste {GLO}| treatment of biowaste, municipal incineration | Cut-off, U	incineration of loss of spices during the supply chain.
									packaging waste jute	disposal	0.0625	kg		Waste yarn and waste textile {GLO}| market for waste yarn and waste textile | Cut-off, U				Outputs to technosphere: waste and emissions to treatment
																		foodwaste	disposal	0.23	kg		Biowaste {GLO}| treatment of biowaste, municipal incineration | Cut-off, U	of foodwaste part
																		packaging waste	disposal	0.187	kg		Waste plastic, mixture {RoW}| treatment of waste plastic, mixture, municipal incineration | Cut-off, U
emissions to soil																		packaging waste	disposal	3.125	kg		Packaging glass, white (waste treatment) {GLO}| recycling of packaging glass, white | Cut-off, U
heavy metal	cadmium	1.27185e-08	kg		Cadmium (II)		see emission calculations
heavy metal	copper	-2.36692e-07	kg		Copper, ion		see emission calculations
heavy metal	zinc	4.8916e-07	kg		Zinc (II)		see emission calculations
heavy metal	lead	2.00346e-08	kg		Lead (II)		see emission calculations
heavy metal	nickel	4.0889e-08	kg		Nickel (II)		see emission calculations
heavy metal	chromium	-1.01344e-06	kg		Chromium (III)		see emission calculations
heavy metal	mercury	1.08931e-09	kg		Mercury (II)		see emission calculations
emissions insecticide	Copper oxychloride	0.00125	kg		Copper oxychloride	Active Constituents: 500g/kg copper oxychloride, application rate: 2.5kg/ha	https://barmac.com.au/wp-content/uploads/sites/3/2016/01/Copper-Oxychloride.pdf
emission insecticide	Carbendazim	0.00075	kg		Carbendazim	Active substance: 500g/l, application rate: 0.5l/ha = 250g active substance/ha	https://www.cropsmart.com.au/wp-content/uploads/2018/05/Smart-Carbendazim-500-website-label-1.pdf
emission insecticide	quinalphos	0.000125	kg		quinalphos	active substance 250g/kg, application: 250g/ha --> 62.5g/ha	https://www.phytojournal.com/archives/2018/vol7issue5/PartS/7-4-630-531.pdf
emission herbicide	Paraquat	0.0001752	kg		Paraquat	active substance 483g/kg, application rate: 0.4kg/ha	https://www3.epa.gov/pesticides/chem_search/ppls/082557-00001-20100708.pdf
final waste flows
non material emissions

## Sheet: cinnamon_org
Inputs per 1 kg cinnamon at farm gate - farming (Pronatec, 2024)									Inputs per 1 kg cinnamon after processing - processing (Pronatec, 2024)									Inputs per 1 kg cinnamon at supermarket - retail (Pronatec, 2024)									1 kg dried cinnamon- retail (Pronatec, 2024)
production step	input	amount	unit	calucaltions	data in ecoinvent	notes	source		production step	input	amount	unit	calucaltions	data in ecoinvent	notes	source		production step	input	amount	unit	calucaltions	data in ecoinvent	notes	source		production step	input	amount	unit	calucaltions	data in ecoinvent	notes	source
Outputs to technosphere: products and co-products									Outputs to technosphere: products and co-products									Outputs to technosphere: products and co-products									Outputs to technosphere: products and co-products
	cinnamon, fresh, farming, organic (Madagascar)	1kg								cinnamon, dried, processing, organic (Madagascar)	1	kg							cinnamon, dried, retail, organic (Madagascar)	1	kg							cinnamon, dried, sale, organic (Madagascar)	1	kg
outputs to technosphere: avoided products									outputs to technosphere: avoided products									outputs to technosphere: avoided products									outputs to technosphere: avoided products
Inputs from nature: resources									Inputs from nature: resources									Inputs from nature: resources									Inputs from nature: resources
area	land occupation	5.55556	m2a		Occupation, forest, extensive, MG	yield: 1'800kg/ha fresh product, perennial crop	(Pronatec, 2024)			water for cleaning equipment	0.001	m3		Water, river, MG	assumption of water needed for cleaning the equipment	(Pronatec, 2024)
area scenario median		14.9477			value to multiply for scenario -->	2.69058												Inputs from technosphere: materials/fuels
transformation	to	5.55556	m2		Transformation, to forest, intensive, MG				Inputs from technosphere: materials/fuels									packaging	glass	2.22222	kg		Packaging glass, white {GLO} | market for packaging glass, white | Cut-off, U	in one glass are two vanilla pods (7g). The glass weights 11g (weighted).	see packaging details in appendix of the paper
transformation	from	5.55556	m2						packaging		0.00109615	kg		Polypropylene, granulate {GLO}| market for polypropylene, granulate | Cut-off, U	one plastic bag for13 kg cinnamon chips weight about 15g. 95% is polypropylene. Chips are bigger than for ginger --> bigger bag necessary	(Pronatec, 2024)		packaging	plastic lid	0.133333	kg		Polyethylene terephthalate, granulate, bottle grade {GLO} | market for polyethylene terephthalate, granulate, bottle grade | Cut-off, U	in one glass are two vanilla pods (7g). The glass weights 11g (weighted).	see packaging details in appendix of the paper
									packaging		7.30769e-05	kg		Paraffin {GLO}| market for paraffin | Cut-off, U	one plastic bag for 13 kg cinnamon chips weight about 15g. 1% is paraffin	(Pronatec, 2024)		packaging	plastic lid	0.133333	kg		Thermoforming of plastic sheets {GLO}| market for thermoforming of plastic sheets | Cut-off, U	in one glass are two vanilla pods (7g). The glass weights 11g (weighted).	see packaging details in appendix of the paper		Inputs from technosphere: materials/fuels
									packaging		0.000365385	kg		Calcium carbonate, precipitated {RER}| calcium carbonate production, precipitated | Cut-off, U	one plastic bag for 13 kg cinnamon chips weight about 15g. 4% is calcium carbonate	(Pronatec, 2024)		transport	train	3.83824	tkm	1552 km, 11.6% of the weight	Transport, freight, train with reefer, cooling {GLO}| market for transport, freight, train with reefer, cooling | Cut-off, U	detailed distribution, transport train 1000km	see transportation details in appendix of the paper		weight loss	cinnamon, fresh, farming, organic (Madagascar)	1.33333	kg		cinnamon, fresh, farming, organic (Madagascar)	loss of weight due to drying (1/4 weight loss)	(Pronatec, 2024)
Inputs from technosphere: materials/fuels									transport	transport from processing to storage facilities	1.20184	tkm	1200 km for 1kg	Transport, freight, lorry, unspecified {GLO}| market group for transport, freight, lorry, unspecified | Cut-off, U	by pickup from production in Anivorano Est to Tamatave without cooling or heating. Distance by car according to Google maps is 1200 km.	(Pronatec, 2024) (Google Maps, 2024)		transport	lorry	1.76046	tkm	541 km, 89.7% of the weight	Transport, freight, lorry with reefer, cooling {GLO}| transport, freight, lorry with reefer, cooling	detailed distribution, transport lorry 800 km	see transportation details in appendix of the paper		supply chain loss	cinnamon, dried, processing, organic (Madagascar)	1.14943	kg			food loss of 13% included
seedling	trees	0.00555556	p	1000 per ha --> 1000/1800, life expectancy of 10 years	Tree seedling, for planting {RoW}| market for tree seedling, for planting | Cut-off, U	1000 trees/ha, life expectency:	(Pronatec, 2024)		transport	transport from storgae facilitiy to Switzerland by ship	17.3265	tkm	17300 km for 1kg cinnamon	Transport, freight, sea, container ship {GLO}| market for transport, freight, sea, container ship	by ship from Tamatave via Colombo to Hamburg. Distance according to sea rates is 17300 km by ship trough Suez Canal	(Pronatec, 2024) (SeaRates, 2024)		sale	supermarket construction	5.19512e-06	m3	(1/kg per m3)/60 (lifespan)/51 (1 week in the store)	Building, multi-storey {GLO}| market for	5.19512e-06	see packaging details in appendix of the paper		food waste	cinnamon, dried, retail, organic (Madagascar)	1.23457	kg			1kg retailed and 19% food waste
land use change	LUC 20	0	kg		emissions from land use change	Carbon dioxide, land transformation, 20y: 0, or -4.292310048	see blonk tool		electricity for processing	electricity	1.12	MJ		Electricity, low voltage {DE}| market for electricity, low voltage | Cut-off, U	electricity for processing. Mix from Germany since it happens in Hamburg	(Saravanakumar, 2021) (Ecoinvent 2024)											processing loss	cinnamon, dried, processing, organic (Madagascar)	0.444444	kg		cinnamon, dried, processing, organic (Madagascar)	loss when peeling the barks of -1/3
land use change	LUC 50	4.24	kg		emissions from land use change	Carbon dioxide, land transformation, 50y: 10.6	see blonk tool		storage	building	2.25122e-05	m3		Building, multi-storey {GLO}| market for	same assumption made as for the m3 building for sale. But in this case an average storage time of one month is assumed
LUC scenarios	LUC 20 positive	-1.71692	kg		emissions from land use change	Carbon dioxide, land transformation, 50y: 10.6	see blonk tool		grinding	milling	1	kg		Wheat flour {RoW}| wheat grain processing, dry milling | Cut-off, U - MA without wheat grain	removes wheat grain from ecoinvent dataset
									drying	drying	0.25	l		Drying of bread grain, seed and legumes {RoW}| drying of bread grain, seed and legumes | Cut-off, U	% water of 1kg which is evaporated	ecoinvent
Inputs from technosphere: electricity/heat																		Inputs from technosphere: electricity/heat
									Inputs from technosphere: electricity/heat
emissions to air																		emissions to air
									emissions to air																		Inputs from technosphere: electricity/heat
																											emissions to air
emissions to water									emissions to water									emissions to water
heavy metal	cadmium	2.80639e-12	kg		Cadmium (II)	groundwater, long term	see emission calculations
heavy metal	copper	3.88248e-09	kg		Copper, ion	groundwater, long term	see emission calculations
heavy metal	zinc	4.589e-09	kg		Zinc (II)	groundwater, long term	see emission calculations																				emissions to water
heavy metal	lead	6.81201e-12	kg		Lead (II)	groundwater, long term	see emission calculations
heavy metal	chromium	1.26661e-09	kg		Chromium (III)	groundwater, long term	see emission calculations
heavy metal	cadmium	1.4102e-11	kg		Copper, ion	river	see emission calculations
heavy metal	copper	3.45985e-08	kg		Zinc (II)	river	see emission calculations
heavy metal	zinc	7.97788e-09	kg		Lead (II)	river	see emission calculations		emissions to soil									emissions to soil
heavy metal	lead	2.3136e-10	kg		Nickel (II)	river	see emission calculations
heavy metal	nickel	1.51509e-09	kg		Chromium (III)	river	see emission calculations
heavy metal	chromium	1.32019e-09	kg		Mercury (II)	river	see emission calculations																				emissions to soil
																		Outputs to technosphere: waste and emissions to treatment
emissions to soil																		foodwaste	disposal	0.23	kg		Biowaste {GLO}| treatment of biowaste, municipal incineration | Cut-off, U	of foodwaste part
heavy metal	cadmium	3.64866e-11	kg		Cadmium (II)		see emission calculations		Outputs to technosphere: Waste and emissions to treatment									packaging waste	disposal	0.133333	kg		Waste plastic, mixture {RoW}| treatment of waste plastic, mixture, municipal incineration | Cut-off, U
heavy metal	copper	-1.38044e-09	kg		Copper, ion		see emission calculations		supply chain loss	disposal	0.15	kg		Biowaste {GLO}| treatment of biowaste, municipal incineration | Cut-off, U	incineration of loss of spices during the supply chain.			packaging waste	disposal	2.22222	kg		Packaging glass, white (waste treatment) {GLO}| recycling of packaging glass, white | Cut-off, U
heavy metal	zinc	7.98367e-09	kg		Zinc (II)		see emission calculations		packaging waste cotton	disposal	0.00153462	kg		Municipal solid waste {RER}| market group for municipal solid waste | Cut-off	since ist a combination of different ingredients it cant be recycled.
heavy metal	lead	2.05495e-10	kg		Lead (II)		see emission calculations
heavy metal	nickel	4.08495e-10	kg		Nickel (II)		see emission calculations
heavy metal	chromium	-1.0487e-09	kg		Chromium (III)		see emission calculations
final waste flows
biowaste		0.333333	kg		Waste wood, untreated {GLO}| treatment of waste wood, untreated, open burning | Cut-off, U	600 kg/ha stem pith
non material emissions
Allocation factor
0.72

## Sheet: cinnamon_con
Inputs per 1 kg cinnamon at farm gate - farming (Pronatec, 2024)									Inputs per 1 kg cinnamon after processing - processing (Pronatec, 2024)									Inputs per 1 kg cinnamon at supermarket - retail (Pronatec, 2024)									1 kg dried cinnamon- retail (Pronatec, 2024)
production step	input	amount	unit	calucaltions	data in ecoinvent	notes	source		production step	input	amount	unit	calucaltions	data in ecoinvent	notes	source		production step	input	amount	unit	calucaltions	data in ecoinvent	notes	source		production step	input	amount	unit	calucaltions	data in ecoinvent	notes	source
Outputs to technosphere: products and co-products									Outputs to technosphere: products and co-products									Outputs to technosphere: products and co-products									Outputs to technosphere: products and co-products
	cinnamon, fresh, farming, conventional (India)	1kg								cinnamon, dried, processing, conventional (India)	1	kg							cinnamon, dried & quills, retail, convnetional (India)	1	kg							cinnamon, dried & quills, sale, conventional (India)	1	kg
outputs to technosphere: avoided products									outputs to technosphere: avoided products									outputs to technosphere: avoided products									outputs to technosphere: avoided products
Inputs from nature: resources									Inputs from nature: resources									Inputs from nature: resources									Inputs from nature: resources
area	land occupation	7.27273	m2a		Occupation, forest, extensive, IN	yield: 1375 kg fresh /ha	(Rawat et al., 2020)
area scenario median		14.9477			value to multiply for scenario -->	2.05531			Inputs from technosphere: materials/fuels									Inputs from technosphere: materials/fuels
transformation	from	7.27273	m2		Transformation, from forest, extensive, IN				packaging		0.00115385	kg		Packaging film, low density polyethylene {GLO}| market for packaging film, low density polyethylene | Cut-off, U	one plastic bag for13 kg cinnamon chips weight about 15g.	no data, therefore same assumtion as for cinnamon of (Pronatec, 2024)		packaging	plastic bag	0.075	kg		Polyethylene terephthalate, granulate, bottle grade {GLO} | market for polyethylene terephthalate, granulate, bottle grade | Cut-off, U		see packaging details in appendix of the paper
transformation	to	7.27273	m2		Transformation, to forest, intensive, IN				transport	transport from processing to storage facilities	0.4012	tkm	1200 km for 1kg cinnamon and packaging	Transport, freight, lorry, unspecified {GLO}| market group for transport, freight, lorry, unspecified | Cut-off, U	transportation within the country, 400km	(SeaRates, 2024)		packaging	plastic bag	0.075	kg		Thermoforming of plastic sheets {GLO}| market for thermoforming of plastic sheets | Cut-off, U	in one glass are two vanilla pods (7g). The glass weights 11g (weighted).	see packaging details in appendix of the paper
									transport	transport from storgae facilitiy to Switzerland by ship	15.045	tkm	for 1kg cinnamon and packaging	Transport, freight, sea, container ship {GLO}| market for transport, freight, sea, container ship	by ship from India to los angeles: 15000 km	(SeaRates, 2024)		transport	train	0.298223	tkm	for 1kg cinnamon and packaging	1552 km, 11.6% of the weight	detailed distribution, transport train 1000km	see transportation details in appendix of the paper		Inputs from technosphere: materials/fuels
									drying	drying	0.25	l		Drying of bread grain, seed and legumes {RoW}| drying of bread grain, seed and legumes | Cut-off, U	% water of 1kg which is evaporated	ecoinvent		transport	lorry	0.526476	tkm	for 1kg cinnamon and packaging	541 km, 89.7% of the weight	detailed distribution, transport lorry 800 km	see transportation details in appendix of the paper		weight loss	cinnamon, fresh, farming, conventional (India)	1.33333	kg		cinnamon, fresh, farming, conventional (India)	loss of weight due to drying of 25%
Inputs from technosphere: materials/fuels																		sale	supermarket construction	4.00641e-05	m3	(1/kg per m3)/60 (lifespan)/51 (1 week in the store)	Building, multi-storey {GLO}| market for	assumption that spice is in store for one week, lifespan of a builing is 60 years, per 1m3 4 kg spice (floor included)	see packaging details in appendix of the paper		supply chain loss	cinnamon, dried, processing, conventional (India)	1.14943	kg			food loss of 13% included
seedling	trees	0.00727273	p		Tree seedling, for planting {RER}| market for tree seedling, for planting | Cut-off, U	1100 trees/ha, life expectency:	(Rawat et al., 2020)																				food waste	cinnamon, dried & quills, retail, convnetional (India)	1.23457	kg			1kg retailed and 19% food waste
fertiliser	N fertiliser	0.12	kg	amount of fertiliser /area	Inorganic nitrogen fertiliser as N {RoW}| market for inorganic nitrogen fertiliser as N | Cut-off	150g/plant --> 150*1100plants/ha = 165kg/ha	(Rawat et al., 2020)
fertiliser	P fertiliser	0.06	kg	amount of fertiliser /area	Inorganic phosphorus fertiliser as P2O5 {RoW}| market for inorganic phosphorus fertiliser	75g/plant --> 75*1100plants/ha = 82.5kg/ha	(Rawat et al., 2020)
fertiliser	K fertiliser	0.12	kg	amount of fertiliser /area	Inorganic potassium fertiliser as K2O {RoW}| market for inorganic potassium fertiliser as K2O | Cut-off	150g/plant --> 150*1100plants/ha = 165kg/ha	(Rawat et al., 2020)
fertiliser	farm yard manure	23.2	kg		Manure, solid, cattle {GLO}| market for manure, solid, cattle | Cut-off, U	29kg/plant --> 29*1100plants/ha = 31'900kg/ha	(Rawat et al., 2020)
pesticides	pesticide packaging	8e-07	kg	from mg to kg	Packaging, for pesticides {GLO}| packaging production for pesticide, per kilogram of packed product | Cut-off, U
pesticides	pesticide production	8e-07	kg	from mg to kg	Pesticide, unspecified {RER}| pesticide production, unspecified | Cut-off, U
land use change	LUC 20	3.94909	kg		emissions from land use change	Carbon dioxide, land transformation, 20y: 5.43t/ha	see blonk tool
fertiliser	packaging	0.3	kg		Packaging, for fertilisers {GLO}| packaging production for fertiliser, per kilogram of packed product | Cut-off, U	FYM not included as it comes without packaging			Inputs from technosphere: electricity/heat									Inputs from technosphere: electricity/heat
irrigation	irrigation surface	0.211331	m3		Irrigation {IN}| irrigation, surface | Cut-off, U
									emissions to air									emissions to air
Inputs from technosphere: electricity/heat																											Inputs from technosphere: electricity/heat
emissions to air																											emissions to air
emission	Ammonia	0.0333428	kg		Ammonia, IN		see emission calculations
emission	Dinitrogen monoxide	0.00963514	kg		Dinitrogen monoxide		see emission calculations
emission	nitrogen oxides	0.0132	kg		nitrogen oxides, IN		see emission calculations
									emissions to water									emissions to water
emissions to water																											emissions to water
emission	nitrate	0.124922	kg		nitrate, IN		see emission calculations
emission	phosphate groundwater	0.00012	kg		phosphate, IN		see emission calculations
emission	phosphate river	0.000361875	kg		phosphate, IN		see emission calculations
heavy metal	cadmium	2.56471e-09	kg		Cadmium (II)	groundwater, long term	see emission calculations
heavy metal	copper	3.03303e-07	kg		Copper, ion	groundwater, long term	see emission calculations		emissions to soil									emissions to soil
heavy metal	zinc	4.60772e-07	kg		Zinc (II)	groundwater, long term	see emission calculations
heavy metal	lead	8.77417e-10	kg		Lead (II)	groundwater, long term	see emission calculations
heavy metal	nickel	0	kg		Nickel (II)	groundwater, long term	see emission calculations																				emissions to soil
heavy metal	chromium	2.39788e-06	kg		Chromium (III)	groundwater, long term	see emission calculations
heavy metal	mercury	8.53695e-12	kg		Mercury (II)	groundwater, long term	see emission calculations											Outputs to technosphere: waste and emissions to treatment
heavy metal	cadmium	1.28876e-08	kg		Cadmium (II)	river	see emission calculations											foodwaste	disposal	0.23	kg		Biowaste {GLO}| treatment of biowaste, municipal incineration | Cut-off, U	of foodwaste part
heavy metal	copper	2.70287e-06	kg		Copper, ion	river	see emission calculations											packaging waste	disposal	0.075	kg		Waste plastic, mixture {RoW}| treatment of waste plastic, mixture, municipal incineration | Cut-off, U
heavy metal	zinc	8.01043e-07	kg		Zinc (II)	river	see emission calculations		Outputs to technosphere: Waste and emissions to treatment
heavy metal	lead	2.98002e-08	kg		Lead (II)	river	see emission calculations		supply chain loss	disposal	0.15	kg		Biowaste {GLO}| treatment of biowaste, municipal incineration | Cut-off, U	incineration of loss of spices during the supply chain.
heavy metal	nickel	2.73485e-07	kg		Nickel (II)	river	see emission calculations		packaging waste bag	disposal	0.00115385	kg		Waste polyethylene {RER}| market group for waste polyethylene | Cut-off, U
heavy metal	chromium	2.49932e-06	kg		Chromium (III)	river	see emission calculations
		4.13824e-10			Mercury (II)
emissions to soil
emissions	insecticide	0.8	mg		O,O,O-triphenyl thiophosphate	400 ml/ha applied, quinolphos belongs to the thiophosphate	(Rawat et al., 2020) https://www.katyayaniorganics.com/product/katyayani-quinex-quinalphos-25-ec-chemical-insecticide/#:~:text=Dosage%3A%202ml%20per%20liter%20of,Application%3A%20Foliar%20Spray
heavy metal	cadmium	3.39558e-08	kg		Cadmium (II)		see emission calculations
heavy metal	copper	-2.06068e-07	kg		Copper, ion		see emission calculations
heavy metal	zinc	8.04746e-07	kg		Zinc (II)		see emission calculations
heavy metal	lead	2.6467e-08	kg		Lead (II)		see emission calculations
heavy metal	nickel	7.24314e-08	kg		Nickel (II)		see emission calculations
heavy metal	chromium	-2.10164e-06	kg		Chromium (III)		see emission calculations
heavy metal	mercury	3.1953e-10	kg		Mercury (II)		see emission calculations
final waste flows
biowaste		0.436364	kg		Waste wood, untreated {GLO}| treatment of waste wood, untreated, open burning | Cut-off, U	600 kg/ha stem pith

## Sheet: cloves_org
Inputs per 1 kg cloves at farm gate - farming (Pronatec, 2024)									Inputs per 1 kg cloves after processing - processing (Pronatec, 2024)									Inputs per 1 kg cloves at supermarket - retail (Pronatec, 2024)									1 kg dried cloves- retail (Pronatec, 2024)
production step	input	amount	unit	calucaltions	data in ecoinvent	notes	source		production step	input	amount	unit	calucaltions	data in ecoinvent	notes	source		production step	input	amount	unit	calucaltions	data in ecoinvent	notes	source		production step	input	amount	unit	calucaltions	data in ecoinvent	notes	source
Outputs to technosphere: products and co-products									Outputs to technosphere: products and co-products									Outputs to technosphere: products and co-products									Outputs to technosphere: products and co-products
	cloves, fresh, farming, organic (Madagascar)	1kg								cloves, dried (chips), processing, organic (Madagascar)	1	kg							cloves, dried (ground), retail, organic (Madagascar)	1	kg							cloves, dried (ground), sale, organic (Madagascar)	1	kg
outputs to technosphere: avoided products									outputs to technosphere: avoided products									outputs to technosphere: avoided products									outputs to technosphere: avoided products
Inputs from nature: resources									Inputs from nature: resources									Inputs from nature: resources									Inputs from nature: resources
area	occupation	3.90625	m2a	2560kg per ha	Occupation, forest, extensive, MG	yield: 12.8*200 trees = 2560 kg/ha			water		0.001	m3		Water, river, MG	assumption of water needed for cleaning the equipment	(Pronatec, 2024)
area scenario median		10.7991			value to multiply for scenario -->	2.76458												Inputs from technosphere: materials/fuels
transformation	from	3.90625			Transformation, from permanent crop, MG
transformation	to	3.90625			Transformation, to forest, intensive, MG
									Inputs from technosphere: materials/fuels									packing on bottles		2.22222	kg		Packaging glass, white {GLO} | market for packaging glass, white | Cut-off, U	in one glass are two vanilla pods (7g). The glass weights 11g (weighted).	see packaging details in appendix of the paper
Inputs from technosphere: materials/fuels									packaging		0.00057	kg		Polypropylene, granulate {GLO}| market for polypropylene, granulate | Cut-off, U	one plastic bag for 25 kg cinnamon chips weight about 15g. 95% is polypropylene. Chips are bigger than for ginger --> same assupmtion made for cloves	(Pronatec, 2024)		packaging bottle cups	plastic	0.133333	kg		Polyethylene terephthalate, granulate, bottle grade {GLO} | market for polyethylene terephthalate, granulate, bottle grade | Cut-off, U	in one glass are two vanilla pods (7g). The glass weights 11g (weighted).	see packaging details in appendix of the paper
sedling	trees	0.00078125	p	1 tree = 12.8kg, 100 years	Tree seedling for planting {RoW}| market for tree seedling, for planting | Cut-off				packaging		3.8e-05	kg		Paraffin {GLO}| market for paraffin | Cut-off, U	one plastic bag for 25 kg cinnamon chips weight about 15g. 95% is polypropylene. Chips are bigger than for ginger --> same assupmtion made for cloves	(Pronatec, 2024)		packaging bottle cups	thermoforming	0.133333	kg		Thermoforming of plastic sheets {GLO}| market for thermoforming of plastic sheets | Cut-off, U	in one glass are two vanilla pods (7g). The glass weights 11g (weighted).	see packaging details in appendix of the paper		Inputs from technosphere: materials/fuels
land use change	LUC 20	0	kg		emissions from land use change	Carbon dioxide, land transformation, 20y: 0 or -0.190462048	see blonk tool		packaging		0.00019	kg		Calcium carbonate, precipitated {RER}| calcium carbonate production, precipitated | Cut-off, U	one plastic bag for 25 kg cinnamon chips weight about 15g. 95% is polypropylene. Chips are bigger than for ginger --> same assupmtion made for cloves	(Pronatec, 2024)		transport	train	3.83709	tkm		1552 km, 11.6% of the weight	detailed distribution, transport train 1000km	see transportation details in appendix of the paper		weight loss	cloves, fresh, farming, organic (Madagascar)	1.33333	kg		cloves, fresh, farming, organic (Madagascar)	loss of weight due to drying (1/4 weight loss)	(Pronatec, 2024)
land use change	LUC 50	5.50781	kg		emissions from land use change	Carbon dioxide, land transformation, 50y: 14.1	see blonk tool		transport	transport from processing to storage facilities by boat	0.350279	tkm	1200 km for 1kg + packaging	Transport, freight, sea, container ship {GLO}| market for transport, freight, sea, container ship	by boat from mananara nord to Tamatave without cooling or heating. Distance by boat according to Google maps is 350km	(Pronatec, 2024) (Google Maps, 2024)		transport	lorry	1.76006	tkm		541 km, 89.7% of the weight	detailed distribution, transport lorry 800 km	see transportation details in appendix of the paper		supply chain loss	cloves, dried (chips), processing, organic (Madagascar)	1.14943	kg			food loss of 13% included
land use change	LUC 20 pos	-0.0743992	kg		emissions from land use change	Carbon dioxide, land transformation, 50y: 14.1	see blonk tool		transport	transport from storgae facilitiy to Switzerland by ship	17.3138	tkm	17300 km for 1kg ginger + 0.000789kg = 0.000000789t packaging per kg	Transport, freight, sea, container ship {GLO}| market for transport, freight, sea, container ship	by ship from Tamatave via Colombo to Hamburg. Distance according to sea rates is 17300 km by ship trough Suez Canal	(Pronatec, 2024) (SeaRates, 2024)		sale	supermarket construction	5.19512e-06	m3	(1/kg per m3)/60 (lifespan)/51 (1 week in the store)	Building, multi-storey {GLO}| market for	assumption that spice is in store for one week, lifespan of a builing is 60 years, per 1m3 61.695 kg spice (floor included)	see packaging details in appendix of the paper		food waste	cloves, dried (ground), retail, organic (Madagascar)	1.23457	kg			1kg retailed and 19% food waste
Inputs from technosphere: electricity/heat									electricity for processing	electricity	1	MJ		Electricity, low voltage {DE}| market for electricity, low voltage | Cut-off, U	electricity for processing. Mix from Germany since it happens in Hamburg, A bit less energy than for the other spices as less treatment is necessary.	(Saravanakumar, 2021) (Ecoinvent 2024)
									storage	building	2.25122e-05	m3		Building, multi-storey {GLO}| market for	same assumption made as for the m3 building for sale. But in this case an average storage time of one month is assumed
emissions to air									grinding	milling	1	kg		Wheat flour {RoW}| wheat grain processing, dry milling | Cut-off, U - MA without wheat grain	removes wheat grain from ecoinvent dataset	ecoinvent
									drying	drying	0.25	l		Drying of bread grain, seed and legumes {RoW}| drying of bread grain, seed and legumes | Cut-off, U	% water of 1kg which is evaporated	ecoinvent
									Inputs from technosphere: electricity/heat									Inputs from technosphere: electricity/heat
									emissions to air									emissions to air
																											Inputs from technosphere: electricity/heat
emissions to water
heavy metal	cadmium	5.48167e-14	kg		Cadmium (II)	groundwater, long term	see emission calculations																				emissions to air
heavy metal	copper	7.59721e-11	kg		Copper, ion	groundwater, long term	see emission calculations
heavy metal	zinc	8.96468e-11	kg		Zinc (II)	groundwater, long term	see emission calculations
heavy metal	lead	1.32967e-13	kg		Lead (II)	groundwater, long term	see emission calculations
heavy metal	nickel	0	kg		Nickel (II)	groundwater, long term	see emission calculations
heavy metal	chromium	2.45158e-11	kg		Chromium (III)	groundwater, long term	see emission calculations		emissions to water									emissions to water
heavy metal	cadmium	2.75453e-13	kg		Cadmium (II)	river	see emission calculations
heavy metal	copper	6.77023e-10	kg		Copper, ion	river	see emission calculations
heavy metal	zinc	1.55849e-10	kg		Zinc (II)	river	see emission calculations																				emissions to water
heavy metal	lead	4.51605e-12	kg		Lead (II)	river	see emission calculations
heavy metal	nickel	2.95874e-11	kg		Nickel (II)	river	see emission calculations
heavy metal	chromium	2.55529e-11	kg		Chromium (III)	river	see emission calculations
									emissions to soil									emissions to soil
																											emissions to soil
emissions to soil
heavy metal	cadmium	7.12619e-13	kg		Cadmium (II)	agricultural	see emission calculations											Outputs to technosphere: waste and emissions to treatment
heavy metal	copper	-2.53579e-11	kg		Copper, ion	agricultural	see emission calculations											foodwaste	disposal	0.23	kg		Biowaste {GLO}| treatment of biowaste, municipal incineration | Cut-off, U	of foodwaste part
heavy metal	zinc	1.55932e-10	kg		Zinc (II)	agricultural	see emission calculations		Outputs to technosphere: Waste and emissions to treatment									packaging waste	disposal	0.133333	kg		Waste plastic, mixture {RoW}| treatment of waste plastic, mixture, municipal incineration | Cut-off, U
heavy metal	lead	4.01119e-12	kg		Lead (II)	agricultural	see emission calculations		supply chain loss	disposal	0.15	kg		Biowaste {GLO}| treatment of biowaste, municipal incineration | Cut-off, U	incineration of loss of spices during the supply chain.			packaging waste	disposal	2.22222	kg		Packaging glass, white (waste treatment) {GLO}| recycling of packaging glass, white | Cut-off, U
heavy metal	nickel	7.98123e-12	kg		Nickel (II)	agricultural	see emission calculations		packaging waste cotton	disposal	0.000798	kg		Municipal solid waste {RER}| market group for municipal solid waste | Cut-off	since ist a combination of different ingredients it cant be recycled.
heavy metal	chromium	-2.0295e-11	kg		Chromium (III)	agricultural	see emission calculations
final waste flows
non material emissions

## Sheet: cloves_con
Inputs per 1 kg cloves at farm gate - farming (Pronatec, 2024)									Inputs per 1 kg cloves after processing - processing (Pronatec, 2024)									Inputs per 1 kg cloves at supermarket - retail (Pronatec, 2024)									1 kg dried cloves- retail (Pronatec, 2024)
production step	input	amount	unit	calucaltions	data in ecoinvent	notes	source		production step	input	amount	unit	calucaltions	data in ecoinvent	notes	source		production step	input	amount	unit	calucaltions	data in ecoinvent	notes	source		production step	input	amount	unit	calucaltions	data in ecoinvent	notes	source
Outputs to technosphere: products and co-products									Outputs to technosphere: products and co-products									Outputs to technosphere: products and co-products									Outputs to technosphere: products and co-products
	cloves, fresh, farming, conventional (India/Indonesia)	1kg								cloves, dried, processing, conventional (India/Indonesia)	1	kg							cloves, dried, retail, conventional (India/Indonesia)	1	kg							cloves, dried, sale, conventional (India/Indonesia)	1	kg
outputs to technosphere: avoided products									outputs to technosphere: avoided products									outputs to technosphere: avoided products									outputs to technosphere: avoided products
Inputs from nature: resources									Inputs from nature: resources									Inputs from nature: resources									Inputs from nature: resources
area	occupation	2.82008	m2a		Occupation, forest, extensive, ID	3546kg/ha fresh
area scenario median		10.7991			value to multiply for scenario -->	3.82937												Inputs from technosphere: materials/fuels
transformation	from	2.82008			Transformation, from forest, extensive, IN
transformation	to	2.82008			Transformation, to forest, intensive, IN
																		packing on bottles		3.0303	kg		Packaging glass, white {GLO} | market for packaging glass, white | Cut-off, U	in one glass are two vanilla pods (7g). The glass weights 11g (weighted).	see packaging details in appendix of the paper
Inputs from technosphere: materials/fuels									Inputs from technosphere: materials/fuels									packaging bottle cups	plastic	0.181818	kg		Polyethylene terephthalate, granulate, bottle grade {GLO} | market for polyethylene terephthalate, granulate, bottle grade | Cut-off, U	in one glass are two vanilla pods (7g). The glass weights 11g (weighted).	see packaging details in appendix of the paper
sedling	trees	0.000434028	p	1 tree = 12.8kg, 100 years	Tree seedling for planting {RoW}| market for tree seedling, for planting | Cut-off				packaging		0.0006	kg		Packaging film, low density polyethylene {GLO}| market for packaging film, low density polyethylene | Cut-off, U	one plastic bag for 25 kg cloves weight about 15g.	no data, therefore same assumtion as for cinnamon of (Pronatec, 2024)		packaging bottle cups	thermoforming	0.181818	kg		Thermoforming of plastic sheets {GLO}| market for thermoforming of plastic sheets | Cut-off, U	in one glass are two vanilla pods (7g). The glass weights 11g (weighted).	see packaging details in appendix of the paper		Inputs from technosphere: materials/fuels
irrigation	sruface irrigation	2.30964	m3	5.4m3 per plant, one plant = 23.04kg yield --> 5.475/23.04	Irrigation {IN}| irrigation, surface | Cut-off, U	25 l/day/plant --> 9125 l/year/plant. India is taken, since Indonesia is not available as an irrigation dataset in ecoinvent. This corresponds to the I withdrawal which is calcualted in the emission file.			transport	transport from field to processing facility	1.20072	tkm	1200 km for 1kg + packaging	Transport, freight, lorry, unspecified {GLO}| market group for transport, freight, lorry, unspecified | Cut-off, U	transport from within exporting country			transport	train	5.16618	tkm		1552 km, 11.6% of the weight	detailed distribution, transport train 1000km	see transportation details in appendix of the paper		weight loss	cloves, fresh, farming, conventional (India/Indonesia)	1.33333	kg		cloves, fresh, farming, conventional (India/Indonesia)	loss of weight due to drying (1/4 weight loss)	(Pronatec, 2024)
fertiliser	manure	1.17174	kg	(15kg*277 trees = amount per ha) --> /10'000m2 * amount of m2 thats needed for 1kg fresh cloves	Manure, solid, cattle {GLO}| market for manure, solid, cattle | Cut-off, U	15kg/plant			transport	transport from exporting to importing country	2.90174	tkm	3800 km *0.001t	Transport, freight, sea, container ship {GLO}| market for transport, freight, sea, container ship	transport from Indonesia to Singapore (2900 km)			transport	lorry	2.22336	tkm		541 km, 89.7% of the weight	detailed distribution, transport lorry 800 km	see transportation details in appendix of the paper		supply chain loss	cloves, dried, processing, conventional (India/Indonesia)	1.14943	kg			food loss of 13% included
fertiliser	urea	0.0468697	kg	600g/plant*277 trees = amount per ha	Urea {RoW}| market for urea | Cut-off, U	600g/plant			drying	drying	0.75	l		Drying of bread grain, seed and legumes {RoW}| drying of bread grain, seed and legumes | Cut-off, U	% water of 1kg which is evaporated	ecoinvent		sale	supermarket construction	7.08425e-06	m3	(1/kg per m3)/60 (lifespan)/51 (1 week in the store)	Building, multi-storey {GLO}| market for	assumption that spice is in store for one week, lifespan of a builing is 60 years, per 1m3 45.243 kg spice (floor included)	see packaging details in appendix of the paper		food waste	cloves, dried, retail, conventional (India/Indonesia)	1.23457	kg			1kg retailed and 19% food waste
fertiliser	P2O5	0.019529	kg	250g/tree*277trees = amount per ha	Inorganic phosphorus fertiliser, as P2O5 {RoW}| market for inorganic phosphorus fertiliser, as P2O5 | Cut-off, U	1560g/plant
fertiliser	K2O	0.0585871	kg	750g/tree*277 trees = amount per ha	Inorganic potassium fertiliser, as K2O {RoW}| market for inorganic potassium fertiliser, as K2O | Cut-off, U	1250g/plant
pesticides	pesticide packaging	0.00273539	kg		Packaging, for pesticides {GLO}| packaging production for pesticide, per kilogram of packed product | Cut-off, U
pesticides	pesticide production	0.00273539	kg		Pesticide, unspecified {RER}| pesticide production, unspecified | Cut-off, U
fertiliser	packaging	0.124986	kg		Packaging, for fertilisers {GLO}| packaging production for fertiliser, per kilogram of packed product | Cut-off, U
land use change	LUC 20	1.07163	kg		emissions from land use change	Carbon dioxide, land transformation, 20y: 3.8	see blonk tool
									Inputs from technosphere: electricity/heat									Inputs from technosphere: electricity/heat
Inputs from technosphere: electricity/heat									emissions to air									emissions to air
																											Inputs from technosphere: electricity/heat
emissions to air																											emissions to air
emissions	Ammonia	0.0039063	kg		Ammonia, ID		see emission calculations
emissions	Dinitrogen monoxide	5.46882e-05	kg		Dinitrogen monoxide		see emission calculations
emissions	water	0.00045	m3			per t	see emission calculations
									emissions to water									emissions to water
emissions to water																											emissions to water
emissions	nitrate	0.000513528	kg		nitrate, ID		see emission calculations
emissions	phosphate groundwater	9.40144e-06	kg		phosphate, ID		see emission calculations
emissions	phosphate river	2.75727e-05	kg		phosphate, ID		see emission calculations
heavy metal	cadmium	7.75585e-12	kg		Cadmium (II)	groundwater, long term	see emission calculations
heavy metal	copper	2.63093e-08	kg		Copper, ion	groundwater, long term	see emission calculations		emissions to soil									emissions to soil
heavy metal	zinc	7.1573e-09	kg		Zinc (II)	groundwater, long term	see emission calculations
heavy metal	lead	4.18882e-11	kg		Lead (II)	groundwater, long term	see emission calculations
heavy metal	nickel	0	kg		Nickel (II)	groundwater, long term	see emission calculations																				emissions to soil
heavy metal	chromium	1.14402e-07	kg		Chromium (III)	groundwater, long term	see emission calculations
heavy metal	mercury	2.22554e-13	kg		Mercury (II)	groundwater, long term	see emission calculations
heavy metal	cadmium	3.8973e-11	kg		Cadmium (II)	river	see emission calculations
heavy metal	copper	2.34454e-07	kg		Copper, ion	river	see emission calculations
heavy metal	zinc	1.24428e-08	kg		Zinc (II)	river	see emission calculations		Outputs to technosphere: Waste and emissions to treatment									Outputs to technosphere: waste and emissions to treatment
heavy metal	lead	1.42268e-09	kg		Lead (II)	river	see emission calculations		supply chain loss	disposal	0.15	kg		Biowaste {GLO}| treatment of biowaste, municipal incineration | Cut-off, U	incineration of loss of spices during the supply chain.			foodwaste	disposal	0.23	kg		Biowaste {GLO}| treatment of biowaste, municipal incineration | Cut-off, U	of foodwaste part
heavy metal	nickel	5.47746e-09	kg		Nickel (II)	river	see emission calculations		packaging waste bag	disposal	0.0006	kg		Waste polyethylene {RER}| market group for waste polyethylene | Cut-off, U				packaging waste	disposal	0.181818	kg		Waste plastic, mixture {RoW}| treatment of waste plastic, mixture, municipal incineration | Cut-off, U
heavy metal	chromium	1.19242e-07	kg		Chromium (III)	river	see emission calculations											packaging waste	disposal	3.0303	kg		Packaging glass, white (waste treatment) {GLO}| recycling of packaging glass, white | Cut-off, U
heavy metal	mercury	1.07882e-11	kg		Mercury (II)	river	see emission calculations
emissions to soil
pesticides	insecticide	0.8	mg		O,O,O-triphenyl thiophosphate	400 ml/ha applied, quinolphos belongs to the thiophosphate	(Rawat et al., 2020) https://www.katyayaniorganics.com/product/katyayani-quinex-quinalphos-25-ec-chemical-insecticide/#:~:text=Dosage%3A%202ml%20per%20liter%20of,Application%3A%20Foliar%20Spray
pesticides	insecticide	2734.38	mg		Carbendazim, 7g/10l --> 15 l per plant (as above at irrigation). 3 application per week for 2 weeks --> 6*15l = 90l --> 63g/tree	carbendazim 0,2%	https://dea.gov.lk/clove/
pesticides	insecticide	0.211506	mg	75*10 --> ml for 1ha. /10000 --> to get m2, *1.5 to get the area for 1kg.	Dimethoate	dimethoate, 75 mL/100 L of water --> 1000l/ha	https://www.genfarm.com.au/sites/genfarm/files/2018-09/documents/Genfarm%20Dimethoate%20400%20Insecticide%20Product%20label.pdf
heavy metal	cadmium	1.00895e-10	kg		Cadmium (II)		see emission calculations
heavy metal	copper	-1.88467e-08	kg		Copper, ion		see emission calculations
heavy metal	zinc	1.24593e-08	kg		Zinc (II)		see emission calculations
heavy metal	lead	1.26358e-09	kg		Lead (II)		see emission calculations
heavy metal	nickel	1.47068e-09	kg		Nickel (II)		see emission calculations
heavy metal	chromium	-9.81097e-08	kg		Chromium (III)		see emission calculations
heavy metal	mercury	8.33479e-12	kg		Mercury (II)		see emission calculations
final waste flows
non material emissions

## Sheet: cumin_
Inputs per 1 kg xx, farming									Inputs per 1 kg xx, processing									Inputs per 1 kg xx, retail									Inputs per 1 kg xx - sale
production step	input	amount	unit	calucaltions	data in ecoinvent	notes	source		production step	input	amount	unit	calucaltions	data in ecoinvent	notes	source		production step	input	amount	unit	calucaltions	data in ecoinvent	notes	source		production step	input	amount	unit	calucaltions	data in ecoinvent	notes	source
Outputs to technosphere: products and co-products									Outputs to technosphere: products and co-products									Outputs to technosphere: products and co-products									Outputs to technosphere: products and co-products
	spice, fresh, farming, organic (country)									spice, dried, processing, organic (country)									spice, dried, retail, organic (country)									spice, dried (ground), sale, organic (country)	1	kg
outputs to technosphere: avoided products									outputs to technosphere: avoided products									outputs to technosphere: avoided products									outputs to technosphere: avoided products
Inputs from nature: resources									Inputs from nature: resources									Inputs from nature: resources									Inputs from nature: resources
area	land occupation	46.867	m2a		Occupation, annual crop, IN	649 kg/ha, 120 days occupation
area scenario median		30.1753			value to multiply for scenario -->	0.643849
transformation	from	15.4083	m2		Transformation, from annual crop, IN
transformation	to	15.4083	m2		Transformation, to annual crop, IN
Inputs from technosphere: materials/fuels									Inputs from technosphere: materials/fuels									Inputs from technosphere: materials/fuels
land use change	LUC 20	5.53159	kg		emissions from land use change	Carbon dioxide, land transformation, 20y: 0.1	see blonk tool		trheshing	machine & energy	2.5e-05	kg		Agricultural machinery, unspecified {GLO}| market for agricultural machinery, unspecified | Cut-off, U	140 kg machinery, 20 years lifetime, divide trough 280'000 kg. Knowing 2500 kg of harvest can be processed per hour, working 8 hours a day = 20''000kg and for 2 weeks during harvesting season. = 280'000 kg	https://www.corn-thresher.com/products/Crops-Threshing-Machine/Cumin-Pepper-Threshing-Machine.html		packing on bottles		2.128	kg		Packaging glass, white {GLO} | market for packaging glass, white | Cut-off, U	in one glass are two vanilla pods (7g). The glass weights 11g (weighted).	see packaging details in appendix of the paper		Inputs from technosphere: materials/fuels
fertiliser	N	0.046225	kg		Inorganic nitrogen fertiliser, as N {IN}| market for inorganic nitrogen fertiliser, as N | Cut-off, U				packing	plastic bag	0.0006	kg		Packaging film, low density polyethylene {GLO}| market for packaging film, low density polyethylene | Cut-off, U	one plastic bag for 25 kg pepper weight about 15g.			packaging bottle cups	plastic	0.128	kg		Polyethylene terephthalate, granulate, bottle grade {GLO} | market for polyethylene terephthalate, granulate, bottle grade | Cut-off, U	in one glass are two vanilla pods (7g). The glass weights 11g (weighted).	see packaging details in appendix of the paper		weight loss	spice, fresh, farming, organic (country)	1.05263	kg		spice, fresh, farming, organic (country)	loss of weight due to drying 5%	(Pronatec, 2024)
fertiliser	P	0.0308166	kg		Inorganic phosphorus fertiliser, as P2O5 {IN}| market for inorganic phosphorus fertiliser, as P2O5 | Cut-off, U				transport within exporting country		1.20072	tkm	1200 km	Transport, freight, lorry, unspecified {GLO}| market group for transport, freight, lorry, unspecified | Cut-off, U				packaging bottle cups	thermoforming	0.128	kg		Thermoforming of plastic sheets {GLO}| market for thermoforming of plastic sheets | Cut-off, U	in one glass are two vanilla pods (7g). The glass weights 11g (weighted).	see packaging details in appendix of the paper		supply chain loss	spice, dried, processing, organic (country)	1.15	kg			food loss of 13% included
fertilsier	FYM	15.4083	kg		Manure, solid, cattle {GLO}| market for manure, solid, cattle | Cut-off, U				transport international		4.1625	tkm	4160 km	Transport, freight, sea, container ship with reefer, cooling {GLO}| market for transport, freight, sea, container ship with reefer, cooling | Cut-off, U				transport	transport from storgae facilitiy to so seller in Europe by train	0.555864	tkm	1552 km, 11.6% of the weight	Transport, freight, train with reefer, cooling {GLO}| market for transport, freight, train with reefer, cooling | Cut-off, U	detailed distribution, transport train 1000km	see transportation details in appendix of the paper		food waste	spice, dried, retail, organic (country)	1.23457	kg			1kg retailed and 19% food waste
fertiliser	packaging	0.0770416	kg		Packaging, for fertilisers {GLO}| packaging production for fertiliser, per kilogram of packed product | Cut-off, U				cleaning	electricity vacuum cleaner	1.12	kWh		Electricity, low voltage {DE}| market for electricity, low voltage | Cut-off, U				transport	transport from storgae facilitiy to seller in Europe by lorry	1.58006	tkm	541 km, 89.7% of the weight	Transport, freight, lorry with reefer, cooling {GLO}| transport, freight, lorry with reefer, cooling	detailed distribution, transport lorry 800 km	see transportation details in appendix of the paper
planting	seeds	0.01849	kg		Wheat seed, for sowing {GLO}| market for wheat seed, for sowing | Cut-off, U	12 kg/ha			building	room for cleaning	2.74e-05			Building, multi-storey {GLO}| market for building, multi-storey | Cut-off, U				sale	supermarket construction	4.97405e-09	m3	(1/kg per m3)/60 (lifespan)/51 (1 week in the store)	Building, multi-storey {GLO}| market for	assumption that spice is in store for one week, lifespan of a builing is 60 years, per 1m3 75.405 kg spice (floor included)	see packaging details in appendix of the paper
pesticide production		0.0362558	kg	adding all pesticides but not only active ingredients but all. Thiram: =(((2.5/1000)*12)/649; Fluchloralin: 1/649; Sulphur: 20/649	Pesticide, unspecified {RER}| pesticide production, unspecified | Cut-off, U
pesticide packaging		0.0362558	kg		Packaging, for pesticides {GLO}| packaging production for pesticide, per kilogram of packed product | Cut-off, U
irrigation	water	1.58	m3		Irrigation {IN}| market for irrigation | Cut-off, U
Inputs from technosphere: electricity/heat									Inputs from technosphere: electricity/heat									Inputs from technosphere: electricity/heat
emissions to air									emissions to air									emissions to air
emissions	Ammonia	0.00467004	kg		Ammonia, IN		see emission calculations																				Inputs from technosphere: electricity/heat
emissions	Dinitrogen monoxide	0.00134964	kg		Dinitrogen monoxide		see emission calculations
emissions	nitrous oxide	0.001849	kg		Nitrogen oxides, IN		see emission calculations																				emissions to air
emissions	water	0	m3			per t	see emission calculations
emissions to water									emissions to water									emissions to water
emissions	nitrate	0.0834421	kg		nitrate, IN		see emission calculations
emissions	phosphate groundwater	9.24499e-05	kg		phosphate, IN		see emission calculations
emissions	phosphate river	0.000257589	kg		phosphate, IN		see emission calculations																				emissions to water
heavy metal	cadmium	5.9664e-08	kg		Cadmium (II)	groundwater, long term	see emission calculations
heavy metal	copper	5.46422e-06	kg		Copper, ion	groundwater, long term	see emission calculations
heavy metal	zinc	4.54935e-05	kg		Zinc (II)	groundwater, long term	see emission calculations
heavy metal	lead	3.78569e-07	kg		Lead (II)	groundwater, long term	see emission calculations
heavy metal	nickel	0	kg		Nickel (II)	groundwater, long term	see emission calculations		emissions to soil									emissions to soil
heavy metal	chromium	2.56116e-05	kg		Chromium (III)	groundwater, long term	see emission calculations
heavy metal	mercury	5.05434e-11	kg		Mercury (II)	groundwater, long term	see emission calculations
heavy metal	cadmium	2.9981e-07	kg		Cadmium (II)	river	see emission calculations																				emissions to soil
heavy metal	copper	4.86942e-05	kg		Copper, ion	river	see emission calculations
heavy metal	zinc	7.90896e-05	kg		Zinc (II)	river	see emission calculations
heavy metal	lead	1.28576e-05	kg		Lead (II)	river	see emission calculations
heavy metal	nickel	2.56498e-05	kg		Nickel (II)	river	see emission calculations
heavy metal	chromium	2.6695e-05	kg		Chromium (III)	river	see emission calculations		Outputs to technosphere: Waste and emissions to treatment
heavy metal	mercury	2.45006e-09	kg		Mercury (II)	river	see emission calculations		supply chain loss	disposal	0.15	kg		Biowaste {GLO}| treatment of biowaste, municipal incineration | Cut-off, U	incineration of loss of spices during the supply chain.
									waste	plastic	0.0006			Municipal solid waste {RER}| market group for municipal solid waste | Cut-off, U				Outputs to technosphere: waste and emissions to treatment
																		foodwaste	disposal	0.23	kg		Biowaste {GLO}| treatment of biowaste, municipal incineration | Cut-off, U	of foodwaste part
																		packaging waste	disposal	0.128	kg		Waste plastic, mixture {RoW}| treatment of waste plastic, mixture, municipal incineration | Cut-off, U
																		packaging waste	disposal	2.128	kg		Packaging glass, white (waste treatment) {GLO}| recycling of packaging glass, white | Cut-off, U
emissions to soil
heavy metal	cadmium	3.41134e-06	kg		Cadmium (II)		see emission calculations
heavy metal	copper	0.000190692	kg		Copper, ion		see emission calculations
heavy metal	zinc	0.00106734	kg		Zinc (II)		see emission calculations
heavy metal	lead	1.43369e-05	kg		Lead (II)		see emission calculations
heavy metal	nickel	1.74411e-05	kg		Nickel (II)		see emission calculations
heavy metal	chromium	-2.61224e-05	kg		Chromium (III)		see emission calculations
heavy metal	mercury	1.88193e-09	kg		Mercury (II)		see emission calculations
pesticides/herbicides	Thiram	1.94145e-05	kg	2.5g /1000 --> kg. *12 because 12 kg seed/ha --> /649 kg/ha, 42% active ingredient	Thiram	42% active substance	https://www.cropscience.bayer.us/d/42-s-thiram-fungicide-seedgrowth
pesticides/herbicides	Fluchloralin	0.000616333	kg	1kg/ha	Fluchloralin	400g active substance	https://openknowledge.fao.org/server/api/core/bitstreams/d0667308-da5d-4cdf-85e9-c6f3db0c7118/content
pesticides/herbicides	Mancozeb	0.00308166	kg		Mancozeb	egetables: 0.25-0.5% (2.5-5 kg/ha), 80% active substance	https://www.agrogreat.com/Recommended-Application-Rates-and-Methods-of-Mancozeb-85-WP-Fungicide.html#:~:text=The%20application%20rate%20of%20Mancozeb	2.5%2D5%20kg%2Fha)
pesticides/herbicides	Sulfur	0.0308166	kg	20kg/ha	Sulfur
final waste flows
non material emissions

## Sheet: ginger_org
Inputs per 1 kg fresh ginger at farm gate - farming									Inputs per 1 kg dried ginger after processing - processing									Inputs per 1 kg ginger at supermarket - retail									1 kg driedginger - retail (Pronatec, 2024)
production step	input	amount	unit	calucaltions	data in ecoinvent	notes	source		production step	input	amount	unit	calucaltions	data in ecoinvent	notes	source		production step	input	amount	unit	calucaltions	data in ecoinvent	notes	source		production step	input	amount	unit	calucaltions	data in ecoinvent	notes	source
Outputs to technosphere: products and co-products									Outputs to technosphere: products and co-products									Outputs to technosphere: products and co-products									Outputs to technosphere: products and co-products
	ginger, fresh, framing, organic (Madagascar)	1	kg							ginger, dried (chips),processing, organic (Madagascar)	1	kg							ginger, dried (ground), retail, organic (Madagascar)	1	kg							ginger, dried (ground), sale, organic (Madagascar)	1	kg
outputs to technosphere: avoided products									outputs to technosphere: avoided products									outputs to technosphere: avoided products									outputs to technosphere: avoided products
Inputs from nature: resources									Inputs from nature: resources									Inputs from nature: resources									Inputs from nature: resources
area	land occupation	0.6	m2		Occupation, annual crop, MX	12500kg/ha fresh ginger , 9 months occupied, intercropping system	(Pronatec, 2024)
	area scenario median	0.756048			value to multiply for scenario -->	1.26008			Inputs from technosphere: materials/fuels									Inputs from technosphere: materials/fuels
	tranformation	0.8							transport	transport from processing to storage facilities	1.2	tkm	1200 km for 1kg	Transport, freight, lorry, unspecified {GLO}| market group for transport, freight, lorry, unspecified | Cut-off, U	by pickup from production in Anivorano Est to Tamatave without cooling or heating. Distance by car according to Google maps is 1200 km.	(Pronatec, 2024) (Google Maps, 2024)		packaging	glass	2.7027	kg		Packaging glass, white {GLO} | market for packaging glass, white | Cut-off, U	in one glass are two vanilla pods (7g). The glass weights 11g (weighted).	see packaging details in appendix of the paper
	from	0.8	m2		Transformation, from annual crop, IN				cleaning	tap water	2	kg		Tap water {RoW}| market for tap water | Cut-off, U	cleaning by hand with water from the village. But there is no water problem in the village. Assumption 2-3 liter per kg.	(Pronatec, 2024)		packaging	plastic lid	0.162162	kg		Polyethylene terephthalate, granulate, bottle grade {GLO} | market for polyethylene terephthalate, granulate, bottle grade | Cut-off, U	in one glass are two vanilla pods (7g). The glass weights 11g (weighted).	see packaging details in appendix of the paper
	to	0.8	m2		Transformation, to annual crop, IN				packaging	bag	0.00057	kg		Polypropylene, granulate {GLO}| market for polypropylene, granulate | Cut-off, U	one plastic bag for 25 kg ginger weight about 15g. 95% is polypropylene	(Pronatec, 2024)		packaging	plastic lid	0.162162	kg		Thermoforming of plastic sheets {GLO}| market for thermoforming of plastic sheets | Cut-off, U	in one glass are two vanilla pods (7g). The glass weights 11g (weighted).	see packaging details in appendix of the paper		Inputs from technosphere: materials/fuels
									packaging	bag	3.8e-05	kg		Paraffin {GLO}| market for paraffin | Cut-off, U	one plastic bag for 25 kg ginger weight about 15g. 1% is paraffin	(Pronatec, 2024)		transport	train	4.62754	tkm	1552 km, 11.6% of the weight	Transport, freight, train with reefer, cooling {GLO}| market for transport, freight, train with reefer, cooling | Cut-off, U	detailed distribution, transport train 1000km	see transportation details in appendix of the paper		weight loss	ginger, fresh, framing, organic (Madagascar)	7	kg			loss of weight due to drying (1/7 weight in the end)	(Pronatec, 2024)
Inputs from technosphere: materials/fuels									packaging	bag	0.00019	kg		Calcium carbonate, precipitated {RER}| calcium carbonate production, precipitated | Cut-off, U	one plastic bag for 25 kg ginger weight about 15g. 4% is calcium carbonate	(Pronatec, 2024)		transport	loryy	2.0356	tkm	541 km, 89.7% of the weight	Transport, freight, lorry with reefer, cooling {GLO}| transport, freight, lorry with reefer, cooling	detailed distribution, transport lorry 800 km	see transportation details in appendix of the paper		supply chain loss	ginger, dried (chips),processing, organic (Madagascar)	1.14943	kg			food loss of 13% included
seedling	seedlings	3.3	p		Miscanthus rhizome, for planting {RoW}| MA	1500kg/ha -> use of the created dataset, since they use rhizomes of their own crop for the next cycle. Ampunt assumption of the conventional case study of 55000/ha	(Pronatec, 2024)		transport	transport from storgae facilitiy to Switzerland by ship	17.3138	tkm	17300 km for 1kg ginger	Transport, freight, sea, container ship {GLO}| market for transport, freight, sea, container ship	by ship from Tamatave via Colombo to Hamburg. Distance according to sea rates is 17300 km by ship trough Suez Canal	(Pronatec, 2024) (SeaRates, 2024)		sale	supermarket construction	6.31839e-06	m3	(1/kg per m3)/60 (lifespan)/51 (1 week in the store)	Building, multi-storey {GLO}| market for	assumption that spice is in store for one week, lifespan of a builing is 60 years, per 1m3 50.727 kg spice (floor included)	see packaging details in appendix of the paper		food waste	ginger, dried (ground), retail, organic (Madagascar)	1.23457	kg			1kg retailed and 19% food waste
fertiliser	organic manure	0.01422	kg		Manure, solid, cattle {GLO}| market for manure, solid, cattle | Cut-off, U	manure from their cattles of their farm, applied by hand, 300kg/ha	(Pronatec, 2024)		electricity for processing	electricity	1.12	MJ		Electricity, low voltage {DE}| market for electricity, low voltage | Cut-off, U	electricity for processing. Mix from Germany since it happens in Hamburg	(Saravanakumar, 2021) (Ecoinvent 2024)
	LUC 20 y	0	kg		emissions from land use change	Carbon dioxide, land transformation, 20y, 20y : 0 or -0.085759584	see blonk tool		storage	building	2.73797e-05	m3		Building, multi-storey {GLO}| market for	same assumption made as for the m3 building for sale. But in this case an average storage time of one month is assumed
	LUC 50 y	0.58302	kg		emissions from land use change	Carbon dioxide, land transformation, 50y:12.3t/ha			grinding	milling	1	kg		Wheat flour {RoW}| wheat grain processing, dry milling | Cut-off, U - MA without wheat grain	removes wheat grain from ecoinvent dataset	ecoinvent
	LUC 20 pos	0.004065	kg		emissions from land use change	Carbon dioxide, land transformation, 50y:12.3t/ha			drying	drying	0.857143	l		Drying of bread grain, seed and legumes {RoW}| drying of bread grain, seed and legumes | Cut-off, U	% water of 1kg which is evaporated	ecoinvent
Inputs from technosphere: electricity/heat	Inputs from technosphere: electricity/heat																	Inputs from technosphere: electricity/heat
emissions to air	emissions to air																	emissions to air
LUC																											Inputs from technosphere: electricity/heat
LUC
	emissions to water								Inputs from technosphere: electricity/heat																		emissions to air
	nitrate	0.00042607	kg		nitrate, MG	see emission calculations
	cadmium	1.05655e-11	kg		Cadmium (II)	groundwater, long term	see emission calculations		emissions to air
	copper	1.41234e-08	kg		Copper, ion	groundwater, long term	see emission calculations
	zinc	1.72445e-08	kg		Zinc (II)	groundwater, long term	see emission calculations
emissions to water	lead	2.62079e-11	kg		Lead (II)	groundwater, long term	see emission calculations											emissions to water
	nickel	0	kg		Nickel (II)	groundwater, long term	see emission calculations
	chromium	2.62079e-11	kg		Chromium (III)	groundwater, long term	see emission calculations
	mercury	1.51215e-12	kg		Mercury (II)	groundwater, long term	see emission calculations																				emissions to water
	cadmium	5.30914e-11	kg		Cadmium (II)	river	see emission calculations
	copper	1.2586e-07	kg		Copper, ion	river	see emission calculations		emissions to water
	zinc	2.99792e-08	kg		Zinc (II)	river	see emission calculations
	lead	8.90116e-10	kg		Lead (II)	river	see emission calculations
emissions to soil	nickel	5.74977e-09	kg		Nickel (II)	river	see emission calculations											emissions to soil
	chromium	6.49106e-09	kg		Chromium (III)	river	see emission calculations
	mercury	7.33005e-11	kg		Mercury (II)	river
																											emissions to soil
	emissions to soil								emissions to soil
	cadmium	1.3767e-10	kg		Cadmium (II)	agricultural	see emission calculations
	copper	-1.18975e-08	kg		Copper, ion	agricultural	see emission calculations											Outputs to technosphere: waste and emissions to treatment
final waste flows	zinc	3.0141e-08	kg		Zinc (II)	agricultural	see emission calculations		Outputs to technosphere: Waste and emissions to treatment									food waste	disposal	0.234568	kg		Biowaste {GLO}| treatment of biowaste, municipal incineration | Cut-off, U	of foodwaste part
	lead	7.90556e-10	kg		Lead (II)	agricultural	see emission calculations		supply chain loss	disposal	0.149425	kg		Biowaste {GLO}| treatment of biowaste, municipal incineration | Cut-off, U	incineration of loss of spices during the supply chain.			packaging waste	disposal	0.162162	kg		Waste plastic, mixture {RoW}| treatment of waste plastic, mixture, municipal incineration | Cut-off, U
	nickel	1.53223e-09	kg		Nickel (II)	agricultural	see emission calculations		packaging waste cotton	disposal	0.000798	kg		Municipal solid waste {RER}| market group for municipal solid waste | Cut-off	since ist a combination of different ingredients it cant be recycled.			packaging waste	disposal	2.7027	kg		Packaging glass, white (waste treatment) {GLO}| recycling of packaging glass, white | Cut-off, U
non material emissions	chromium	-5.18058e-09	kg		Chromium (III)	agricultural	see emission calculations
	mercury	5.63888e-11	kg		Mercury (II)	agricultural	see emission calculations
Outputs to technosphere: waste and emissions to treatment
leaves on field	biowaste on the field	0.45	kg		Biowaste {RoW}| treatment of biowaste, open dump | Cut-off, U	leaves of the plant are left on the field. Rough estimate: shoot fresh weight (1,340 ± 235 g) and rhizome yield (5,480 ± 325 g per plant) --> 245g plant/kg ginger.
	Allocation factor
	0.79
	nitrate	0.000497801
	cadmium	1.3374e-11
	copper	1.78778e-08
	zinc	2.18285e-08
	lead	3.31746e-11
	nickel	0
	chromium	3.31746e-11
	mercury	1.91411e-12
	cadmium	6.72043e-11
	copper	1.59317e-07
	zinc	3.79484e-08
	lead	1.12673e-09
	nickel	7.27819e-09
	chromium	8.21653e-09
	mercury	9.27855e-11
	cadmium	1.74266e-10
	copper	-1.50601e-08
	zinc	3.81531e-08
	lead	1.0007e-09
	nickel	1.93953e-09
	chromium	-6.55769e-09
	mercury	7.13782e-11

## Sheet: ginger_con
Inputs per 1 kg ginger from farm									Inputs per 1 kg fresh ginger after processing - processing									Inputs per 1 kg ginger at supermarket - retail									1 kg dried vanilla - retail (Pronatec, 2024)
production step	input	amount	unit	calucaltions	data in ecoinvent	notes	source		production step	input	amount	unit	calucaltions	data in ecoinvent	notes	source		production step	input	amount	unit	calucaltions	data in ecoinvent	notes	source		production step	input	amount	unit	calucaltions	data in ecoinvent	notes	source
Outputs to technosphere: products and co-products									Outputs to technosphere: products and co-products									Outputs to technosphere: products and co-products									Outputs to technosphere: products and co-products
										ginger, fresh, processing, conventional (India)									ginger, fresh, retail, conventional (India)									ginger, fresh, sale, conventional (India)	1	kg
	ginger, fresh, farming, conventional (India)	1	kg						outputs to technosphere: avoided products									outputs to technosphere: avoided products									outputs to technosphere: avoided products
outputs to technosphere: avoided products
									Inputs from nature: resources									Inputs from nature: resources									Inputs from nature: resources
Inputs from nature: resources																		Inputs from technosphere: materials/fuels
area	land occupation	0.700935	m2*a	on 10'000m2 grow 15'000 kg ginger	Occupation, annual crop, IN	10.7t/ha, occupied for 9 months	(Bhutia et al., 2022).											transport	train	0.218832	tkm	1552 km, 11.6% of the weight	Transport, freight, train with reefer, cooling {GLO}| market for transport, freight, train with reefer, cooling | Cut-off, U	detailed distribution, transport train 1000km
area scenario median		0.756048			value to multiply for scenario -->	1.07863												transport	lorry	0.076281	tkm	541 km, 89.7% of the weight	Transport, freight, lorry with reefer, cooling {GLO}| transport, freight, lorry with reefer, cooling	detailed distribution, transport lorry 800 km
transformation	from	0.934579	m2		Transformation, from annual crop, IN													storing cooled		0.365452	kg/tag		Operation, reefer, cooling {GLO}| market for operation, reefer, cooling | Cut-off, U	86% of gigner harvest, data from vanilla ecoinvent data	Notteboom & Rodrigue (2011)		Inputs from technosphere: materials/fuels
transformation	to	0.934579	m2		Transformation, to annual crop, IN
Inputs from technosphere: materials/fuels									Inputs from technosphere: materials/fuels									sale	supermarket construction	7.89798e-06	m3	(1/kg per m3)/60 (lifespan)/51 (1 week in the store)	Building, multi-storey {GLO}| market for	assumption that spice is in store for one week, lifespan of a builing is 60 years, per 1m3 40.5816 kg spice	see packaging details in appendix of the paper		weight loss	ginger, fresh, farming, conventional (India)	1	kg			loss of weight due to drying (20% loss in weight)
field prepratation	preparing field ploughing	9.34579e-05	ha		Tillage, ploughing {RoW}| tillage, ploughing | Cut-off	on 1ha are 10700 kg yield	(Saravanakumar, 2021)		transport from farm to processing facility	transport	0.05	tkm		Transport, freight, light commercial vehicle {RoW}| market for transport, freight, light commer-cial vehicle | Cut-off, U	transport from field to larger facilities about 50km, cooled												supply chain loss	ginger, fresh, processing, conventional (India)	1.14943	kg			food loss of 13% included
field prepratation	soil solarisation (foil of polyethylene)	0.00175701	kg	(0.02mm *1ha = 200’000cm3 - *0.94g/cm3 = 188’000g - 188 kg/10 years -> 18.8 kg, divided trough yield/ha	Packaging film, low density polyethylene {RoW}| packaging film production, low density polyethylene | Cut-off, U	instead of agricultural foil which doesnt exist, a regular polyethylne dataset is used. The amount is calculated based on the general thickness and needed area. Usually, the foil is based on polyethylene plastic and between 0.02 and 0.05 mm thik and covers the filed completely (Cherlinka, 2023). The densitiy of polyethylene film is 0.94g/cm3 (Kunststoff Schweiz, 2024). Based on these informations…	(Cherlinka, 2023) (Kunststoff Schweiz, 2024)		cleaning	tap water	2	kg		Tap water {RoW}| market for tap water | Cut-off, U	cleaning by hand	(Saravanakumar, 2021)											food waste	ginger, fresh, retail, conventional (India)	1.23457	kg			1kg retailed and 19% food waste
seedling	ginger seedling/seed rhizomes	3.85514	p	55'500 seedlings à 5g = 277500g = 277.5 kg /ha. 277.5kg for 10'000m2 * the m2 used for 1 kg ginger.	Miscanthus rhizome, for planting {RoW}| MA	55'500 seedlings per ha, 277 kg per ha	(Saravanakumar, 2021), (Soni et al., 2022)
seedling	fungicide treatment of rhizomes	0.00258879	g		Mancozeb {GLO}| market for mancozeb | Cut-off, U	2 g per litre, which can be used for about 20 kg of rhizomes	(Sythya, 2022)		cardboard boxes		0.025	kg	25 g für 1kg	Folding boxboard carton {RER}| market for folding boxboard carton | Cut-off, U	25g for 1 kg ginger.
seedling	fungicide treatment of rhizomes	0.00258879	g		Benzimidazole-compound {GLO}| market for benzimidazole-compound | Cut-off, U	carbendazim 12% --> 2g/l	(Sythya, 2022)		transport	transport from processing to storage facilities	0.4264	tkm	416 km --> 1kg ginger + packaging 0.025kg = 1.025kg	Transport, freight, train with reefer, cooling {GLO}| market for transport, freight, train with reefer, cooling | Cut-off, U	416 km by lorry within India. 1kg ginger + packaging 0.025kg = 1.025kg
cultivation	irrigation	0.218513	m3		Irrigation {RoW}| irrigation drip | Cut-off		http://www.rainwaterharvesting.org/Urban/Rainfall.htm		transport	transport from storgae facilitiy to Switzerland by ship	12.4538	tkm	12151 km for 1kg ginger	Transport, freight, sea, container ship {GLO}| market for transport, freight, sea, container ship	12150 km for 1kg ginger from India to Amsterdam	(Pronatec, 2024) (SeaRates, 2024)
fertiliser	N fertiliser	0.00747664	kg	amount of fertiliser /area	Inorganic nitrogen fertiliser as N {RoW}| market for inorganic nitrogen fertiliser as N | Cut-off	NPK 80:100:80	(Soni et al., 2022)		transport	transport within exporting country	1.23	tkm	1200 km by lorry	Transport, freight, lorry, unspecified {GLO}| market group for transport, freight, lorry, unspecified | Cut-off, U
fertiliser	P fertiliser	0.00934579	kg	amount of fertiliser /area	Inorganic phosphorus fertiliser as P2O5 {RoW}| market for inorganic phosphorus fertiliser	NPK 80:100:80	(Soni et al., 2022)
fertiliser	K fertiliser	0.00747664	kg	amount of fertiliser /area	Inorganic potassium fertiliser as K2O {RoW}| market for inorganic potassium fertiliser as K2O | Cut-off	NPK 80:100:80	(Soni et al., 2022)
cultivation	mulching (weed management)	9.34579e-05	ha		Mulching {RoW}| mulching | Cut-off	on 1ha are 10700 kg yield	(Saravanakumar, 2021)											Inputs from technosphere: electricity/heat
harvesting	harvesting with tractor	9.34579e-05	ha		Harvesting, by complete harvester, beets {GLO}| market for harvesting, by complete harvester, beets | Cut-off, U	harvesting dataset for 1ha	(Saravanakumar, 2021)
land use change	LUC	0.249533	kg		emissions from land use change	Carbon dioxide, land transformation, 20y: 2.76t/ha	see blonk tool											emissions to air
fertiliser	packaging	0.0242991	kg		Packaging, for fertilisers {GLO}| packaging production for fertiliser, per kilogram of packed product | Cut-off, U																						Inputs from technosphere: electricity/heat
pesticide packaging		5.17757e-06	kg		Packaging, for pesticides {GLO}| packaging production for pesticide, per kilogram of packed product | Cut-off, U	amount kg is active substance + dillution --> whole amount which is delivered needs to be considered. Here the 20 kg bordeaux mixture is the active substance and also the whole weight. economic allocation applied
																											emissions to air
Inputs from technosphere: electricity/heat					land use change A36:H36				Inputs from technosphere: electricity/heat
emissions to air									emissions to air
emissions	Ammonia	7.05938e-08			Ammonia, IN		see emission calculations											emissions to water
emissions	Dinitrogen monoxide	2.04016e-08			Dinitrogen monoxide		see emission calculations
emissions	nitrogen oxides	2.795e-08			nitrogen oxides, IN		see emission calculations
																											emissions to water
emissions to water									emissions to water									emissions to soil
emissions	nitrate	6.32535e-05	kg		nitrate, IN		see emission calculations
emissions	phosphate groundwater	5.60748e-06	kg		phosphate, IN		see emission calculations
emissions	phosphate river	1.4019e-05	kg		phosphate, IN		see emission calculations																				emissions to soil
heavy metal	cadmium	2.03182e-09	kg		Cadmium (II)	groundwater, long term	see emission calculations
heavy metal	copper	3.15323e-07	kg		Copper, ion	groundwater, long term	see emission calculations		emissions to soil
heavy metal	zinc	2.02693e-06	kg		Zinc (II)	groundwater, long term	see emission calculations
heavy metal	lead	7.65072e-09	kg		Lead (II)	groundwater, long term	see emission calculations
heavy metal	nickel	0	kg		Nickel (II)	groundwater, long term	see emission calculations		Outputs to technosphere: Waste and emissions to treatment									Outputs to technosphere: waste and emissions to treatment
heavy metal	chromium	8.99257e-07	kg		Chromium (III)	groundwater, long term	see emission calculations		supply chain loss	disposal	0.149425	kg		Biowaste {GLO}| treatment of biowaste, municipal incineration | Cut-off, U	incineration of loss of spices during the supply chain.			foodwaste	disposal	0.234568	kg		Biowaste {GLO}| treatment of biowaste, municipal incineration | Cut-off, U	of foodwaste part
heavy metal	mercury	1.90935e-11	kg		Mercury (II)	groundwater, long term	see emission calculations		packaging waste carton	disposal	0.025	kg		Waste paperboard {RER}| market group for waste paperboard | Cut-off, U
heavy metal	cadmium	1.02098e-08	kg		Copper, ion	river	see emission calculations
heavy metal	copper	2.80999e-06	kg		Zinc (II)	river	see emission calculations
heavy metal	zinc	3.52378e-06	kg		Lead (II)	river	see emission calculations
heavy metal	lead	2.59846e-07	kg		Nickel (II)	river	see emission calculations
heavy metal	nickel	9.64537e-07	kg		Chromium (III)	river	see emission calculations
heavy metal	chromium	9.37298e-07	kg		Mercury (II)	river	see emission calculations
	mercury	9.25548e-10
emissions to soil
emissions fungicide	mancozeb	2.58879e-06	kg		mancozeb	active substance
emissions fungicide	benzimidazole	2.58879e-06	kg		Nitrobenzimidazole, 6-	active substance
heavy metal	cadmium	4.38578e-08	kg		Cadmium (II)		see emission calculations
heavy metal	copper	3.99056e-07	kg		Copper, ion		see emission calculations
heavy metal	zinc	1.18556e-05	kg		Zinc (II)		see emission calculations
heavy metal	lead	2.33017e-07	kg		Lead (II)		see emission calculations
heavy metal	nickel	3.89057e-08	kg		Nickel (II)		see emission calculations
heavy metal	chromium	-1.04117e-06	kg		Chromium (III)		see emission calculations
heavy metal	mercury	7.06746e-10	kg		Mercury (II)		see emission calculations
final waste flows
non material emissions
biowaste plant residue	biowaste on the field	0.45	kg		Biowaste {RoW}| treatment of biowaste, open dump | Cut-off, U	leaves of the plant are left on the field. Rough estimate: shoot fresh weight (1,340 ± 235 g) and rhizome yield (5,480 ± 325 g per plant) --> 245g plant/kg ginger.

[truncated: 10 more sheets: mace_con, nutmeg_con, pepper_con, saffron_con, turmeric_org, turmeric_con, vanilla_org, vanilla_con, template, corianderseeds_con]
