# Supplementary material for: From Farm to Flavor: Carbon and Biodiversity Footprint of the Global Spice Market
Source: Environ Sci Technol. 2026 Apr 7;60(15):11421–33. doi: 10.1021/acs.est.5c04846 (PMC13104020; doi:10.1021/acs.est.5c04846)
Supplement: Supplementary file 3 [file es5c04846_si_004.xlsx]

## Sheet: readme
This is supporting material 3 (SM3) - spices_emissions_calculation This file provides the calculations of all emssions for all spices. Emissions are calcualted according to the Methodological Guidelines for the Life Cycle Inventory of Agricultural Products (Nemecek et al. 2023): 1) emissions caused by land use change 2) water consumption and emissions 3) emissions caused by fertilisers & pesticid…

## Sheet: land use change
	Land use change emissions (LUC) Emissions of LUC are calculated using the direct land use change assessment tool 2021 from blonk consultants (De Weert, 2021). Two time horizons are considered, 20 years as recommended and 50 years. For the 50 years time horizon, the formula was adjusted. There is no scenario for 50 years in case of unknown land use, because the assumptions would be the same for th…													land use and counrty known
														land use unknown, country known
	Spice – model	Model	Selected crop	country	Climate	Soil type	current cultivation tillage intensity	current cultivation input level	previous vegetation type	Total carbon stock of reference crop	Total carbon stock of expanding crop	GHG emissions from land use change
										[t C/ha]	[t C/ha]	[t CO2eq/ha*year]
	Vanilla, organic, MG	Country & land use known	Vanilla	Madagascar	Tropical, moist	LAC soils	Non-till	Low	20y: Perennial cropland (Tropical, moist)	20y: 61.4	20y: 62.4	20y: 0 or -0.190462048
									50y: Tropical, rain forest	50y: 255.4	50y: 62.4	50y: 14.1
	Vanilla, conventional, MX	Country known, land use unknown	Vanilla	Mexico	Tropical, moist	LAC soils	Non-till	Low	Unknown	72.7 (forest) , 41.3 (grassland), 57.3 (perennial), 31.8 (annual)	57.3	20y : worst case 0,
	Ginger, organic, MG	Country & land use known	Ginger	Madagascar	Tropical, moist	LAC soils	Non-till	Low	20y: annual cropland	20y : 39	20y : 39.5,	20y : 0 or -0.085759584
									50y: Tropical, moist	50y : 207.4	50y : 39.5	50y : 12.3
	Ginger, conventional, IN	Country known, land use unknown	Ginger	India					unknown	90.9 (forest) , 52.7 (grassland), 57.3 (perennial), 41.0 (annual)	20y: 41	20y: worst case: 2.67
	Cinnamon, organic, MG	Country & land use known	Cinnamon	Madagascar	Tropical, moist	LAC soil	No-till	Low	20y: annual cropland	20y: 39,	20y: 62.4,	20y: 0, or -4.292310048
									50y: Tropical, moist	50y: 207.4	50y: 62.4	50y: 10.6
	Cinnamon, convnetional, IN	Country known, land use unknown	Cinnamon	Indonesia (since India is not available)					Unknown	161.2 (forest) , 61.1 (grassland), 85.8 (perennial), 44.5 (annual)	20y: 85.8	20y: worst case: 5.43
	Cloves, organic, MG	Country & land use known	cloves	Madagascar	Tropical, moist	LAC soil	No-till	Low	20y : Perennial cropland (Tropical, moist)	20y : 61.4 ;	20y : 62.4,	20y : 0 or -0.190462048
									50y : Tropical, rain forest	50y : 255.4	50y : 62.5	50y : 14.1
	Cloves, conventional, ID	Country known, land use unknown	cloves	Inonesia					Unknown	161.2 (forest) , 61.1 (grassland), 85.8 (perennial), 44.5 (annual)	20y : 85.8	20y : worst case: 3.8
	Turmeric, orgnic, MG	Country & land use known	Spices, nes	Madagascar	Tropical, moist	LAC soil	No-till	Low	20y: annual cropland	20y : 39	20y : 39.5,	20y : 0 or -0.085759584
									50y: Tropical, moist	50y : 207.4	50y : 39.5	50y : 12.3
	Turmeric, conventional, IN	Country known, land use unknown	Ginger (no turmeric)	India					Unknown	90.9 (forest),	20y : 41	20y: worst case: 2.67
										52.7 (grassland), 57.3 (perennial), 41.0 (annual)
	Saffron, conventional, IR	Country known, land use unknown	Safflower seed (no saffron)	Iran					Unknown	128.1 (forest) , 41.6 (grassland), 60.5 (perennial), 31.5 (annual)	20y : 31.5	20y : worst case: 5.01
	Pepper, conventional, IN	Country known & land use unknown	Pepper	Vietnam					Unknown	59.6 (grassland), 72.1 (perennial), 43.1 (annual cropland), 52.0 (forest)	20y: 72.1	20y: worst case: -1.22
	Cardamom, conventional, IN	Country known, land use unknown	Cardamom, nutmeg and mace	India					Unknown	90.9 (forest) , 52.7 (grassland), 57.3 (perennial), 41 (annual)	20y : 57.3	20y : worst case: 0.1
	Nutmeg/mace, conventional, IN	Country known, land use unknown	Cardamom, nutmeg and mace	India					Unknown	90.9 (forest) , 52.7 (grassland), 57.3 (perennial), 41 (annual)	20y : 57.3	20y : worst case: 0.1
	Cumin, conventional. IN	Country known, land use unknown	anise, badian, fennel, coriander	India					Unknown	90.9 (forest) , 52.7 (grassland), 57.3 (perennial), 41 (annual)	20y: 41	20y: worst case: 3.59
	Paprica, conventional, IN	Country known, land use unknown	Chillies and Peppers, dry	India					Unknown	90.9 (forest) , 52.7 (grassland), 57.3 (perennial), 41 (annual)	20y : 41	20y : worst case: 0

## Sheet: water consumption
spice	irrigation water/ha [m3/ha]	irrigation water/kg yield [m3/kg]	type of irrigation
capsicum		2.80657	mixture
cardamom IN	5334.38	5.33438	sprinkler irrigation
cinnamon IN	290.578	0.581156	surface irrigation
cinnamon MG	1046.08	0.581156
cloves IN	8190.45	1.28337	surface irrigation
cloves MG	3285.42	1.28337
cumin	1026.14	1.58111	drip irrigation
ginger IN	3117.44	0.29135	drip irrigation
ginger MG	3641.87	0.29135
nutmeg & mace IN	2844.82	1.35468	mixture
pepper VN	444.017	0.177607	sprinkler irrigation
saffron IR	808.903	2.94682	surface irrigation
turmeric MG	29135	0.29135
turmerig IN	7907.24	0.29135	drip irrigation
vanilla MG	1053.64	0.878033
vanilla MX	185.221	1.40831	surface irrigation
calculations and formula are in SM1

## Sheet: cardamom_IN
		cardamom, conventional (India)
		Methodological explanations
		calculated emissions
		fix parameters not dependant on case studies
		parameters obtainable in Nemecek et al. 2023 or ist supporting material
		parameters being obtained case-specific
	Fertiliser Emissions
		Input data
			Unit	Value	source	comment
		Total fresh cloves	kg	1000
		Total land occupation	ha	1
		Yield	kg/ha*a	1000
		Fertiliser quantity in kg-N	kg	125
		Fertiliser quantity in kg-P	kg	109.155		only P content out of P2O5 (P2Of=142g/mol, P2 = 62g/mol)
		Fertiliser quantity in kg-K	kg	301.282		only K content out of K2O (K2O = 94g/mol, K2=78g/mol)
		Fertiliser quantity in kg-Mg	kg	0
		Fertiliser quantity in kg-S	kg	0
		Fertiliser quantity in kg-B	kg	0
		Fertiliser quantity in kg-Zn	kg	0
		Fertiliser quantity in kg-CaO	kg	0
		Nitrogen fertiliser, as N	kg	125
		Phosphate fertiliser, as P2O5	kg	250		125
		Potassium fertiliser, as K2O	kg	250
		Urea	kg	0
		Limestone	kg	0
		Ammonium Sulfate	kg	0
		Calcium nitrate	kg	2.88e-05
		Solid manure	kg	12500		12500
		liquid manure	kg	0
		Copper oxide	kg	0
		Fruit tree seedling, for planting	p/kg spice	0.833333
			a	0
		Irrigation	m3	0	5.475m3 per plant, 277 plants/ha
		Precipitation	mm	1191	(Climate Data, 2024) --> https://en.climate-data.org/north-america/mexico/veracruz/veracruz-4695/
		Clay content	%	25	(Infante Mata et al., 2011) --> https://www.sciencedirect.com/science/article/pii/S0378112711004270
		Rooting depth	m	0.3	https://www.botanical-online.com/en/cultivation/cardamom-cultivation
		Nitrogen uptake by crop	kg N/ha	150	https://www.fao.org/4/w0312e/w0312e06.htm#:~:text=Trees%20can%20provide%20nitrogen%20inputs,Giller%20and%20Wilson%2C%201991).	average N uptake of agroforestry in Africa
		Carbon in organic matter	t/3000 m3	48	(Nemecek et al., 2023) --> table on page 65 (tropical moist)
		Soil volume	m3/ha	5000	(Nemecek et al., 2023)	5000m3 (upper 50cm of soil are considered)
		Bulk density	kg/m3	1300	(Nemecek et al., 2023)	1300kg/m3 = standard value from the SQCB report.
		C/N ratio	-	11	(Nemecek et al., 2023)
		Ratio of Norg to Ntot (total soil nitrogen)	-	0.85	(Nemecek et al., 2023)
		Average quantity of P leached to ground water	kg(ha*a)	0.07	(Nemecek et al., 2023)	page 69
		Quantity of P2O5 contained in the surry	kg/ha	0
		Average quantity of P lost through run-off to rivers	kg(ha*a)	0.15	(Nemecek et al., 2023)	page 69
		Quantity of P2O5 contained in slurry or liquid sewage sludge	[kg/ha]	0
		Quantity of P2O5 contained in solid manure	kg/ha	0
		irrigation efficiency factor	[-]	0.75	(Nemecek et al., 2023)	page 28
		evapotranspiration from irrigation	[m3/t]	4000.78	(Pfister et al. 2011), India, Ginger
	Water consumption & emissions
		water consumption	irrigation water	Evapotranspiration from irrigation	Irrigation efficiency factor	irrigation water per ha	irrigation/kg spice						Water consumption is influenced by three elements: the amount of used water, its origin, and the irrigation technique applied. In case of no primary data on irrigation amounts, the water consumption is calculated using the WFLDB methodological guidelines for the life cycle inventory of agricultural products of Quantis and Agroscope (Nemecek et al., 2023). Green water is not included, since it has…						Input irrigation water					In addition to water volume, the energy consumed is also considered. Standard values are used for water extraction from surface and from groundwater, depending on the energy source. If the energy source is unknown, assumptions from WFLDB are applied. For perennial crops and horticultural products, elec-tricity power supply is assumed in OECD countries and diesel power supply in all other countrie…								Finally, the water emissions of blue water are taken into account which result in three output flows. Water emitted to air (ETirr) is important to estimate the water stress. Water emitted to surface water and ground water are not considered in this study since it is not relevant for the analysed environmen-tal impacts.
			Iwithdrawal	ETirr	EFirr
			[m3/t]	[m3/t]	[-]	[m3/ha]	[m3/kg spice]
			5334.38	4000.78	0.75	5334.38	5.33438
		irrigation energy use	irrigation energy use	irrigation water	energy use diesel	energy use electricity		not used as in ecoinvent dataset included
				Iwithdrawal
			[l]	[m3/t]	[l/m3]	[kWh/m3]
			236.046	4000.78	0.059	0.239
		water emissions	water emitted to air	water emitted to surface water	water emitted to ground water
			ETirr
			[m3/t]	[m3/t]	[m3/t]
			4000.78	1066.88	266.719
	Ammonia (NH3) (air)
		Fertiliser	Quantity applied			NH3 Emissions							The EF factors can be derived from the WFLDB guidelines (Nemecek et al., 2023) and depend on the climate. To accurately estimate NH3 emissions, understanding soil pH is imperative. In this study focusing on the main producing country, knowledge of the percentage (p) of alkaline soils (pH > 7) and acidic soils (pH < 7) serves as crucial input parameters for modelling (Nemecek et al., 2023).						mineral fertiliser									organic fertiliser
			[kg]	[kg/kg fresh turmeric]	[kg/ha]	[kg]	[kg/kg fresh turmeric]	[kg/ha]
		Ammonia from manure
		Solid manure	12500	12.5	12500	0	0	0
		Ammonia from mineral fertilisers
		Ammonium Sulfate	0	0	0	0	0	0
		Urea	0	0	0	0	0	0
		Mineral fertiliser [N]	125	0.125	125	12.6286	0.0126286	12.6286
		Total				12.6286	0.0126286	12.6286
	Nitrogen oxides (NOx) & Dinitrogen monoxide/nitrous oxide (N2O) (air)
		Fertiliser	Quantity applied			N2O Emissions			NOx Emissions				Nitrogen oxide (NOx): For mineral and organic fertiliser including animal manure a emission factor of 0.04 kg NO2/kg N is applied. All nitrogen oxides are reported as NO2 (Nemecek et al., 2023). The nitrous oxides are a sum of direct emissions and indirect emissions of NH3 degradation and NO3 degradation (Nemecek et al., 2023). Direct emissions: According to the IPCC 2019 values, default EF1 valu…						direct emissions							indirect emissions from NH3 degradation									Indirect N2O emissions from NO3 degradation
			[kg]	[kg/kg fresh turmeric]	[kg/ha]	[kg]	[kg/kg fresh turmeric]	[kg/ha]	[kg]	[kg/kg fresh turmeric]	[kg/ha]								default emssions factor values, measured in kg N2O-N per kg N input
		direct emissions
		Mineral fertiliser [N]	125	0.125	125	3.14286	0.00314286	3.14286	5	0.005	5
		indirect emissions from NH3																	conditions				IPCC 2019
		Mineral fertiliser [N]	125	0.125	125	0.1768	0.0001768	0.1768											synthetic fertiliser N inputs, wet climate				0.016
		indirect emissions from NO3																	other N inputs, wet climate				0.006
		Mineral fertiliser [N]	125	0.125	125	0.33	0.00033	0.33											all N inputs, dry climates				0.005
		Total				3.64966	0.00364966	3.64966
																										wet climates	0.014
																										dry climates	0.005
																																			wet climate	0.24
																																			dry climate	0
	Nitrate (groundwater)
													Since the agricultural modelling is carried out globally, the SQCB-NO3 model is used which covers also non-European countries. The simple regression model calculated the leaching of NO3. Percipitation is obtained individually from climate models of the case studie's region.
		Precipitation + irrigation	Clay content	Rooting depth	Nitrogen supply through fertiliser	Nitrogen in organic matter	Nitrogen uptake by crop	Leached NO3-N
		P	c	L	S	Norg	U	N
		[mm/yr]	[%]	[m]	[kg N/ha]	[kg N/ha]	[kg N/ha]	[kg N/ha*yr]
		1191	25	0.3	125	6181.82	150	67.5851
		Irrigation	Irrigation
		[m3/ha]	[mm]
		0	0
		Carbon in organic matter	Carbon in organic matter	Soil volume	Bulk density	C/N ratio	Ratio of Norg to Ntot (total soil nitrogen)
		Corg	Corg	V	Db	rc/n	rNorg
		[t/3000 m3]	[%]	[m3/ha]	[kg/m3]	[-]	[-]
		48	1.23077	5000	1300	11	0.85
		NO3- Emissions
		[kg/kg fresh turmeric]	[kg/ha]
		0.0675851	67.5851
	Phosphate/phosphorus (water)
													Phosphorus emissions to water display themselves trough three different pathways. 1) the quantity of leached phosphate to the groundwater (Pgw) 2) run-off of soluble phosphate to surface water (Pro): The average quantity of P lost through runoff (Prol)depends on the land use category. For arable land it is 0.175 kg P/(ha*a), for intensive permanent pastures and meadows 0.25 kg P/(ha*a), for exten…						1) leachted phosphate to groundwater							2) Phosphate tun-off to surface water							3) phosphorus emissions trough water erosion to surface water
		Phosphate to ground water (1)
			Average quantity of P leached to ground water	Correction factor for fertilization by slurry	Quantity of P2O5 contained in the surry	Share of the field under drain	Quantity of P leached to ground water
			Pgwl	Ffert	P2O5sl	pctdrain	Pgw
			[kg(ha*a)]	[-]	[kg/ha]	[-]	[kg/(ha*a)]	[kg]	[kg/kg fresh turmeric]
			0.07	1	0	0	0.07	0.07	7e-05
		Phosphate Run-off to Surface Waters (2)
		Average quantity of P lost through run-off to rivers	Correction factor for fertilization with P	Quantity of P2O5 contained in mineral fertiliser	Quantity of P2O5 contained in slurry or liquid sewage sludge	Quantity of P2O5 contained in solid manure	Quantity of P lost through run-off to rivers
		Prol	Fro	P2O5min	P2O5sl	P2O5man	Pro
		[kg(ha*a)]	[-]	[kg/ha]	[kg/ha]	[kg/ha]	[kg/(ha*a)]	[kg]	[kg/kg fresh turmeric]
		0.15	1.625	250	0	0	0.24375	0.24375	0.00024375
		Phosphorus
			Quantity of soil eroded	P content in the top soil	Enrichment factor for P	Fraction of the eroded soil that reaches the river	Quantity of P emitted through erosion to rivers
			Ser	Pcs	Fr	Ferw	Per
			[kg/(ha*a)]	[kg P/kg soil]	[-]	[-]	[kg/(ha*a)]	[kg]	[kg/kg fresh turmeric]
			0.75	4000.78	0	0.2	0	0	0										Pgwl	arable land	0.07
			potential long term annual soil loss	Erositvity factor	erodibility factor	lsope factor	crop factor	tillage factor	practice factor											permanent pastures & meadows	0.06
			Ser	R	k	LS	c1	c2	p
			[kg/(ha*a)]	[MJ mm/ha*h*y]	[t h MJ-1 mm-1]	[-]	[-]	[-]	[-]
			0	0	0	0	0	0	0
	Heavy metals
			Formula symbol	Unit	Cadmium	Copper	Zinc	Lead	Nickel	Chromium	Mercury	Dry matter content [%]	Quantity [kg/(ha*yr)]
					Cd	Cu	Zn	Pb	Ni	Cr	Hg		Fresh	Dry matter
		Emissions of heavy metals to
		ground water	Mleach i	mg/(ha*a)	0.965092	257.466	279.827	0.664197	0	1158.43	0.0292384
		surface water	Merosion i	mg/(ha*a)	4.84956	2294.4	486.473	22.5585	154.765	1207.44	1.41731
		agricultural soil	Msoil i	mg/(ha*a)	12.7185	-236.692	489.16	20.0346	40.889	-1013.44	1.08931
		groundwater, long-term	Mleach i	[kg/kg spice]	9.65092e-10	2.57466e-07	2.79827e-07	6.64197e-10	0	1.15843e-06	2.92384e-11
		river	Merosion i	[kg/kg spice]	4.84956e-09	2.2944e-06	4.86473e-07	2.25585e-08	1.54765e-07	1.20744e-06	1.41731e-09
		Soil	Msoil i	[kg/kg spice]	1.27185e-08	-2.36692e-07	4.8916e-07	2.00346e-08	4.0889e-08	-1.01344e-06	1.08931e-09
		Leaching rates
		Leaching rate	mleach i	mg/(ha*a)	50	3600	33000	600	0	21200	1.3
		Allocation factors
		Allocation factor	Ai	-	0.0193018	0.0715182	0.0084796	0.001107	0.00762527	0.0546431	0.0224911
		Input of heavy metals from
		agricultural production	Magro i	mg/(ha*a)	13.7772	184.865	773.112	20.7237	42.0692	210.976	1.15043
		atmospheric deposition	Mdeposition i	mg/(ha*a)	700	2400	90400	18700	5475	3650	50
		Heavy metal contents of mineral fertilisers
		Ammonium sulfate, as N		mg/kg	0.24	19.05	142.86	5.24	8.57	9.52	0		0
		Urea		mg/kg	0.11	13.04	95.65	2.39	4.35	4.35	0		0
		Phosphate fertiliser, as P2O5		mg/kg	50	115.38	915.38	23.85	76.92	611.54	0		0.25
		Potassium fertiliser, as K2O		mg/kg	0.19	173.08	153.85	11.54	11.54	173.08	0		0.25
		Lime		mg/kg	0.12	4	8	3.6	12.2	314	0		0
		Total		mg/(ha*a)	12.5475	72.115	267.308	8.8475	22.115	196.155	0
		Heavy metal contents of organic fertilisers
		Solid manure (cow)		mg/kg DM	0.151	22	91.1	2.81	4.3	3.9	0.4	21	12.5	2.625
		Total		mg/(ha*a)	0.396375	57.75	239.137	7.37625	11.2875	10.2375	1.05
		Heavy metal contents of pesticides
		Copper oxide		%	0	89	0	0	0	0	0		0
		Total		mg/(ha*a)	0	0	0	0	0	0	0					fruit tree seedling, for planting [kg/kg spice]	DM content fruit seedlings [%]
		Heavy metal contents of plant materials														0.833333	25
		Generic mean		mg/kg DM	0.1	6.6	32	0.54	1.04	0.55	0.04
		Generic mean		mg/(ha*a)	0.833333	55	266.667	4.5	8.66667	4.58333	0.100427
		Emissions of heavy metals into surface waters through erosion of soil particles
		Heavy metal contents of the soil (intensive crops)	Ctot i	mg/kg soil	0.307	39.2	70.1	24.9	24.8	27	0.077
		Soil erosion	Ser	kg/(ha*yr)	2200	2200	2200	2200	2200	2200	2200
		Accumulation factor	a	-	1.86	1.86	1.86	1.86	1.86	1.86	1.86
		Erosion factor	ferosion	-	0.2	0.2	0.2	0.2	0.2	0.2	0.2
		Heavy metal emissions through erosion	Merosion	mg/(ha*a)	4.84956	2294.4	486.473	22.5585	154.765	1207.44	1.41731
		Exported biomass
		Exported biomass		mg/kg DM	0.1	6.6	32	0.54	1.04	0.55	0.04	14.85	0	0
		Total		mg/(ha*a)	0	0	0	0	0	0	0

## Sheet: cinnamon_MG
		cinnamon, organic (Madacascar)
		Methodological explanations
		calculated emissions
		fix parameters not dependant on case studies
		parameters obtainable in Nemecek et al. 2023 or ist supporting material
		parameters being obtained case-specific
	Fertiliser Emissions
		Input data
			Unit	Value	source	comment
		Total fresh cinnamon	kg	1800
		Total land occupation	ha	1
		Yield	kg/ha*a	1800
		Fertiliser quantity in kg-N	kg	0
		Fertiliser quantity in kg-P	kg	0		only P content out of P2O5 (P2Of=142g/mol, P2 = 62g/mol)
		Fertiliser quantity in kg-K	kg	0		only K content out of K2O (K2O = 94g/mol, K2=78g/mol)
		Fertiliser quantity in kg-Mg	kg	0
		Fertiliser quantity in kg-S	kg	0
		Fertiliser quantity in kg-B	kg	0
		Fertiliser quantity in kg-Zn	kg	0
		Fertiliser quantity in kg-CaO	kg	0.0057
		Nitrogen fertiliser, as N	kg	0		0.16 because the data obtained is per kg fermented vanilla (84% loss when drying)
		Phosphate fertiliser, as P2O5	kg	0
		Potassium fertiliser, as K2O	kg	0
		Urea	kg	0
		Limestone	kg	0
		Ammonium Sulfate	kg	0
		Calcium nitrate	kg	2.88e-05
		Solid manure	kg	0
		liquid manure	kg	0
		Copper oxide	kg	0
		Fruit tree seedling, for planting	p/kg spice	0.0555556
		Lifetime years of the orchard	a	20
		Irrigation	m3	0
		Precipitation	mm	1396	(Climate Data, 2024) --> https://en.climate-data.org/north-america/mexico/veracruz/veracruz-4695/
		Clay content	%	25.45	(Infante Mata et al., 2011) --> https://www.sciencedirect.com/science/article/pii/S0378112711004270
		Rooting depth	m	0.5	https://www.justberryplants.co.za/product/cinnamon-ceylon-tree/
		Nitrogen uptake by crop	kg N/ha	150	https://www.fao.org/4/w0312e/w0312e06.htm#:~:text=Trees%20can%20provide%20nitrogen%20inputs,Giller%20and%20Wilson%2C%201991).	average N uptake of agroforestry in Africa
		Carbon in organic matter	t/3000 m3	48	(Nemecek et al., 2023) --> table on page 65 (tropical moist)
		Soil volume	m3/ha	5000	(Nemecek et al., 2023)	5000m3 (upper 50cm of soil are considered)
		Bulk density	kg/m3	1300	(Nemecek et al., 2023)	1300kg/m3 = standard value from the SQCB report.
		C/N ratio	-	11	(Nemecek et al., 2023)
		Ratio of Norg to Ntot (total soil nitrogen)	-	0.85	(Nemecek et al., 2023)
		Average quantity of P leached to ground water	kg(ha*a)	0.06	(Nemecek et al., 2023)	page 69
		Quantity of P2O5 contained in the surry	kg/ha	0
		Average quantity of P lost through run-off to rivers	kg(ha*a)	0.15	(Nemecek et al., 2023)	page 69
		Quantity of P2O5 contained in slurry or liquid sewage sludge	[kg/ha]	0
		Quantity of P2O5 contained in solid manure	kg/ha	0
		irrigation efficiency factor	[-]	0.45	(Nemecek et al., 2023)	page 28
		evapotranspiration from irrigation	[m3/t]	261.52	(Pfister et al. 2011)
	Water consumption & emissions
		water consumption	irrigation water	Evapotranspiration from irrigation	Irrigation efficiency factor	irrigation water per ha	irrigation/kg spice						Water consumption is influenced by three elements: the amount of used water, its origin, and the irrigation technique applied. In case of no primary data on irrigation amounts, the water consumption is calculated using the WFLDB methodological guidelines for the life cycle inventory of agricultural products of Quantis and Agroscope (Nemecek et al., 2023). Green water is not included, since it has…						Input irrigation water					In addition to water volume, the energy consumed is also considered. Standard values are used for water extraction from surface and from groundwater, depending on the energy source. If the energy source is unknown, assumptions from WFLDB are applied. For perennial crops and horticultural products, elec-tricity power supply is assumed in OECD countries and diesel power supply in all other countrie…								Finally, the water emissions of blue water are taken into account which result in three output flows. Water emitted to air (ETirr) is important to estimate the water stress. Water emitted to surface water and ground water are not considered in this study since it is not relevant for the analysed environmen-tal impacts.
			Iwithdrawal	ETirr	EFirr
			[m3/t]	[m3/t]	[-]	[m3/ha]	[m3/kg spice]
			581.156	261.52	0.45	1046.08	0.581156
		irrigation energy use	irrigation energy use	irrigation water	energy use diesel	energy use electricity
				Iwithdrawal
			[l]	[m3/t]	[l/m3]	[kWh/m3]
			15.4297	261.52	0.059	0.239		not used as in ecoinvent dataset included
		water emissions	water emitted to air	water emitted to surface water	eater emitted to ground water
			ETirr
			[m3/t]	[m3/t]	[m3/t]
			261.52	255.708	63.9271
	Ammonia (NH3) (air)
		Fertiliser	Quantity applied			NH3 Emissions							The EF factors can be derived from the WFLDB guidelines (Nemecek et al., 2023) and depend on the climate. To accurately estimate NH3 emissions, understanding soil pH is imperative. In this study focusing on the main producing country, knowledge of the percentage (p) of alkaline soils (pH > 7) and acidic soils (pH < 7) serves as crucial input parameters for modelling (Nemecek et al., 2023).						mineral fertiliser									organic fertiliser
			[kg]	[kg/kg fresh cinnamon]	[kg/ha]	[kg]	[kg/kg fresh cinnamon]	[kg/ha]
		Ammonia from manure
		Solid manure	0	0	0	0	0	0
		Ammonia from mineral fertilisers
		Ammonium Sulfate	0	0	0	0	0	0
		Mineral fertiliser [N]	0	0	0	0	0	0
		Total				0	0	0
	Nitrogen oxides (NOx) & Dinitrogen monoxide/nitrous oxide (N2O) (air)
		Fertiliser	Quantity applied			N2O Emissions			NOx Emissions				Nitrogen oxide (NOx): For mineral and organic fertiliser including animal manure a emission factor of 0.04 kg NO2/kg N is applied. All nitrogen oxides are reported as NO2 (Nemecek et al., 2023). The nitrous oxides are a sum of direct emissions and indirect emissions of NH3 degradation and NO3 degradation (Nemecek et al., 2023). Direct emissions: According to the IPCC 2019 values, default EF1 valu…						direct emissions							indirect emissions from NH3 degradation									Indirect N2O emissions from NO3 degradation
			[kg]	[kg/kg fresh cinnamon]	[kg/ha]	[kg]	[kg/kg fresh cinnamon]	[kg/ha]	[kg]	[kg/kg fresh cinnamon]	[kg/ha]								default emssions factor values, measured in kg N2O-N per kg N input
		direct emissions
		Mineral fertiliser [N]	0	0	0	0	0	0	0	0	0
		indirect emissions from NH3																	conditions				IPCC 2019
		Mineral fertiliser [N]	0	0	0	0	0	0											synthetic fertiliser N inputs, wet climate				0.016
		indirect emissions from NO3																	other N inputs, wet climate				0.006
		Mineral fertiliser [N]	0	0	0	0	0	0											all N inputs, dry climates				0.005
		Total				0	0	0
																										wet climates	0.014
																										dry climates	0.005
																																			wet climate	0.24
																																			dry climate	0
	Nitrate (groundwater)
													Since the agricultural modelling is carried out globally, the SQCB-NO3 model is used which covers also non-European countries. The simple regression model calculated the leaching of NO3. Percipitation is obtained individually from climate models of the case studie's region.
		Precipitation + irrigation	Clay content	Rooting depth	Nitrogen supply through fertiliser	Nitrogen in organic matter	Nitrogen uptake by crop	Leached NO3-N
		P	c	L	S	Norg	U	N
		[mm/yr]	[%]	[m]	[kg N/ha]	[kg N/ha]	[kg N/ha]	[kg N/ha*yr]
		1396	25.45	0.5	0	6181.82	150	2.55853
		Irrigation	Irrigation
		[m3/ha]	[mm]
		0	0
		Carbon in organic matter	Carbon in organic matter	Soil volume	Bulk density	C/N ratio	Ratio of Norg to Ntot (total soil nitrogen)
		Corg	Corg	V	Db	rc/n	rNorg
		[t/3000 m3]	[%]	[m3/ha]	[kg/m3]	[-]	[-]
		48	1.23077	5000	1300	11	0.85
		NO3- Emissions
		[kg/kg fresh cinnamon]	[kg/ha]
		0.00142141	2.55853
	Phosphate/phosphorus (water)
													Phosphorus emissions to water display themselves trough three different pathways. 1) the quantity of leached phosphate to the groundwater (Pgw) 2) run-off of soluble phosphate to surface water (Pro): The average quantity of P lost through runoff (Prol)depends on the land use category. For arable land it is 0.175 kg P/(ha*a), for intensive permanent pastures and meadows 0.25 kg P/(ha*a), for exten…						1) leachted phosphate to groundwater							2) Phosphate tun-off to surface water							3) phosphorus emissions trough water erosion to surface water
		Phosphate to ground water (1)
			Average quantity of P leached to ground water	Correction factor for fertilization by slurry	Quantity of P2O5 contained in the surry	Share of the field under drain	Quantity of P leached to ground water
			Pgwl	Ffert	P2O5sl	pctdrain	Pgw
			[kg(ha*a)]	[-]	[kg/ha]	[-]	[kg/(ha*a)]	[kg]	[kg/kg fresh cinnamon]
			0.06	1	0	0	0.06	0.06	3.33333e-05
		Phosphate Run-off to Surface Waters (2)
		Average quantity of P lost through run-off to rivers	Correction factor for fertilization with P	Quantity of P2O5 contained in mineral fertiliser	Quantity of P2O5 contained in slurry or liquid sewage sludge	Quantity of P2O5 contained in solid manure	Quantity of P lost through run-off to rivers
		Prol	Fro	P2O5min	P2O5sl	P2O5man	Pro
		[kg(ha*a)]	[-]	[kg/ha]	[kg/ha]	[kg/ha]	[kg/(ha*a)]	[kg]	[kg/kg fresh cinnamon]
		0.15	1	0	0	0	0.15	0.15	8.33333e-05
		Phosphorus
			Quantity of soil eroded	P content in the top soil	Enrichment factor for P	Fraction of the eroded soil that reaches the river	Quantity of P emitted through erosion to rivers
			Ser	Pcs	Fr	Ferw	Per
			[kg/(ha*a)]	[kg P/kg soil]	[-]	[-]	[kg/(ha*a)]	[kg]	[kg/kg fresh cinnamon]
			0.45	261.52	0	0.2	0	0	0										Pgwl	arable land	0.07
			potential long term annual soil loss	Erositvity factor	erodibility factor	lsope factor	crop factor	tillage factor	practice factor											permanent pastures & meadows	0.06
			Ser	R	k	LS	c1	c2	p
			[kg/(ha*a)]	[MJ mm/ha*h*y]	[t h MJ-1 mm-1]	[-]	[-]	[-]	[-]
			0	0	0	0	0	0	0
	Heavy metals
			Formula symbol	Unit	Cadmium	Copper	Zinc	Lead	Nickel	Chromium	Mercury	Dry matter content [%]	Quantity [kg/(ha*yr)]
					Cd	Cu	Zn	Pb	Ni	Cr	Hg		Fresh	Dry matter
		Emissions of heavy metals to
		ground water	Mleach i	mg/(ha*a)	0.00701597	9.70619	11.4725	0.01703	0	3.16652	0
		surface water	Merosion i	mg/(ha*a)	0.0352551	86.4964	19.9447	0.578401	3.78773	3.30046	0
		agricultural soil	Msoil i	mg/(ha*a)	0.0912164	-3.45111	19.9592	0.513738	1.02124	-2.62175	0
		groundwater, long-term	Mleach i	[kg/kg spice]	3.89776e-12	5.39233e-09	6.37361e-09	9.46113e-12	0	1.75918e-09	0
		river	Merosion i	[kg/kg spice]	1.95861e-11	4.80535e-08	1.10804e-08	3.21334e-10	2.10429e-09	1.83359e-09	0
		Soil	Msoil i	[kg/kg spice]	5.06758e-11	-1.91728e-09	1.10884e-08	2.8541e-10	5.67354e-10	-1.45653e-09	0
		Leaching rates
		Leaching rate	mleach i	mg/(ha*a)	50	3600	33000	600	0	21200	1.3
		Allocation factors
		Allocation factor	Ai	-	0.000140319	0.00269616	0.000347651	2.83834e-05	0.000186621	0.000149364	0
		Input of heavy metals from
		agricultural production	Magro i	mg/(ha*a)	0.0982373	6.48829	31.4386	0.530784	1.02194	0.54526	0
		atmospheric deposition	Mdeposition i	mg/(ha*a)	700	2400	90400	18700	5475	3650	50
		Heavy metal contents of mineral fertilisers
		Ammonium sulfate, as N		mg/kg	0.24	19.05	142.86	5.24	8.57	9.52	0		0
		Urea		mg/kg	0.11	13.04	95.65	2.39	4.35	4.35	0		0
		Phosphate fertiliser, as P2O5		mg/kg	50	115.38	915.38	23.85	76.92	611.54	0		0
		Potassium fertiliser, as K2O		mg/kg	0.19	173.08	153.85	11.54	11.54	173.08	0		2.88e-05
		Lime		mg/kg	0.12	4	8	3.6	12.2	314	0		0
		Total		mg/(ha*a)	5.472e-06	0.0049847	0.00443088	0.000332352	0.000332352	0.0049847	0
		Heavy metal contents of organic fertilisers
		Solid manure (cow)		mg/kg DM	0.151	22	91.1	2.81	4.3	3.9	0.4	21	0	0
		Total		mg/(ha*a)	0	0	0	0	0	0	0
		Heavy metal contents of pesticides
		Copper oxide		%	0	89	0	0	0	0	0		0
		Total		mg/(ha*a)	0	0	0	0	0	0	0
		Heavy metal contents of plant materials														fruit tree seedling, for planting [kg/kg spice]	DM content fruit seedlings [%]
		Generic mean		mg/kg DM	0.1	6.6	32	0.54	1.04	0.55	0.04					0.0555556	25
		Generic mean		mg/(ha*a)	0.0982318	6.4833	31.4342	0.530452	1.02161	0.540275	0
		Emissions of heavy metals into surface waters through erosion of soil particles
		Heavy metal contents of the soil (intensive crops)	Ctot i	mg/kg soil	0.307	39.2	70.1	24.9	24.8	27	0.077
		Soil erosion	Ser	kg/(ha*yr)	2200	2200	2200	2200	2200	2200	2200
		Accumulation factor	a	-	1.86	1.86	1.86	1.86	1.86	1.86	1.86
		Erosion factor	ferosion	-	0.2	0.2	0.2	0.2	0.2	0.2	0.2
		Heavy metal emissions through erosion	Merosion	mg/(ha*a)	0.0352551	86.4964	19.9447	0.578401	3.78773	3.30046	0
		Exported biomass
		Exported biomass		mg/kg DM	0.1	6.6	32	0.54	1.04	0.55	0.04	14.85	0	0
		Total		mg/(ha*a)	0	0	0	0	0	0	0

## Sheet: cinnamon, IN
		cinnamon, conventional (India)
		Methodological explanations
		calculated emissions
		fix parameters not dependant on case studies
		parameters obtainable in Nemecek et al. 2023 or ist supporting material
		parameters being obtained case-specific
	Fertiliser Emissions
		Input data
			Unit	Value	source	comment
		Total fresh cinnamon	kg	500
		Total land occupation	ha	1
		Yield	kg/ha*a	500
		Fertiliser quantity in kg-N	kg	165
		Fertiliser quantity in kg-P	kg	36.0211		only P content out of P2O5 (P2Of=142g/mol, P2 = 62g/mol)
		Fertiliser quantity in kg-K	kg	198.846		only K content out of K2O (K2O = 94g/mol, K2=78g/mol)
		Fertiliser quantity in kg-Mg	kg	0
		Fertiliser quantity in kg-S	kg	0
		Fertiliser quantity in kg-B	kg	0
		Fertiliser quantity in kg-Zn	kg	0
		Fertiliser quantity in kg-CaO	kg	0.0057
		Nitrogen fertiliser, as N	kg	165		0.16 because the data obtained is per kg fermented vanilla (84% loss when drying)
		Phosphate fertiliser, as P2O5	kg	82.5
		Potassium fertiliser, as K2O	kg	165
		Urea	kg	0
		Limestone	kg	0
		Ammonium Sulfate	kg	0.3488
		Calcium nitrate	kg	2.88e-05
		Solid manure	kg	31'900
		liquid manure	kg	0
		Copper oxide	kg	0
		Fruit tree seedling, for planting	p/kg spice	2
		Lifetime years of the orchard	a	20
		Irrigation	m3	0
		Precipitation	mm	1191	(Climate Data, 2024) --> https://en.climate-data.org/north-america/mexico/veracruz/veracruz-4695/
		Clay content	%	25.45	(Infante Mata et al., 2011) --> https://www.sciencedirect.com/science/article/pii/S0378112711004270
		Rooting depth	m	0.5	https://www.justberryplants.co.za/product/cinnamon-ceylon-tree/
		Nitrogen uptake by crop	kg N/ha	150	https://www.fao.org/4/w0312e/w0312e06.htm#:~:text=Trees%20can%20provide%20nitrogen%20inputs,Giller%20and%20Wilson%2C%201991).	average N uptake of agroforestry in Africa
		Carbon in organic matter	t/3000 m3	48	(Nemecek et al., 2023) --> table on page 65 (tropical moist)
		Soil volume	m3/ha	5000	(Nemecek et al., 2023)	5000m3 (upper 50cm of soil are considered)
		Bulk density	kg/m3	1300	(Nemecek et al., 2023)	1300kg/m3 = standard value from the SQCB report.
		C/N ratio	-	11	(Nemecek et al., 2023)
		Ratio of Norg to Ntot (total soil nitrogen)	-	0.85	(Nemecek et al., 2023)
		Average quantity of P leached to ground water	kg(ha*a)	0.06	(Nemecek et al., 2023)	page 69
		Quantity of P2O5 contained in the surry	kg/ha	0
		Average quantity of P lost through run-off to rivers	kg(ha*a)	0.15	(Nemecek et al., 2023)	page 69
		Quantity of P2O5 contained in slurry or liquid sewage sludge	[kg/ha]	0
		Quantity of P2O5 contained in solid manure	kg/ha	0
		irrigation efficiency factor	[-]	0.45	(Nemecek et al., 2023)	page 28
		evapotranspiration from irrigation	[m3/t]	261.52	(Pfister et al. 2011)
	Water consumption & emissions
		water consumption	irrigation water	Evapotranspiration from irrigation	Irrigation efficiency factor	irrigation water per ha	irrigation/kg spice						Water consumption is influenced by three elements: the amount of used water, its origin, and the irrigation technique applied. In case of no primary data on irrigation amounts, the water consumption is calculated using the WFLDB methodological guidelines for the life cycle inventory of agricultural products of Quantis and Agroscope (Nemecek et al., 2023). Green water is not included, since it has…						Input irrigation water					In addition to water volume, the energy consumed is also considered. Standard values are used for water extraction from surface and from groundwater, depending on the energy source. If the energy source is unknown, assumptions from WFLDB are applied. For perennial crops and horticultural products, elec-tricity power supply is assumed in OECD countries and diesel power supply in all other countrie…								Finally, the water emissions of blue water are taken into account which result in three output flows. Water emitted to air (ETirr) is important to estimate the water stress. Water emitted to surface water and ground water are not considered in this study since it is not relevant for the analysed environmen-tal impacts.
			Iwithdrawal	ETirr	EFirr
			[m3/t]	[m3/t]	[-]	[m3/ha]	[m3/kg spice]
			581.156	261.52	0.45	290.578	0.581156
		irrigation energy use	irrigation energy use	irrigation water	energy use diesel	energy use electricity
				Iwithdrawal
			[l]	[m3/t]	[l/m3]	[kWh/m3]
			15.4297	261.52	0.059	0.239		not used as in ecoinvent dataset included
		water emissions	water emitted to air	water emitted to surface water	eater emitted to ground water
			ETirr
			[m3/t]	[m3/t]	[m3/t]
			261.52	255.708	63.9271
	Ammonia (NH3) (air)
		Fertiliser	Quantity applied			NH3 Emissions							The EF factors can be derived from the WFLDB guidelines (Nemecek et al., 2023) and depend on the climate. To accurately estimate NH3 emissions, understanding soil pH is imperative. In this study focusing on the main producing country, knowledge of the percentage (p) of alkaline soils (pH > 7) and acidic soils (pH < 7) serves as crucial input parameters for modelling (Nemecek et al., 2023).						mineral fertiliser									organic fertiliser
			[kg]	[kg/kg fresh cinnamon]	[kg/ha]	[kg]	[kg/kg fresh cinnamon]	[kg/ha]
		Ammonia from manure
		Solid manure	31'900	#VALUE!	#VALUE!	0	0	0
		Ammonia from mineral fertilisers
		Ammonium Sulfate	0.0164434	3.28869e-05	0.0164434	0.00166126	3.32251e-06	0.00166126
		Mineral fertiliser [N]	165	0.33	165	16.6697	0.0333394	16.6697
		Total				16.6714	0.0333428	16.6714
	Nitrogen oxides (NOx) & Dinitrogen monoxide/nitrous oxide (N2O) (air)
		Fertiliser	Quantity applied			N2O Emissions			NOx Emissions				Nitrogen oxide (NOx): For mineral and organic fertiliser including animal manure a emission factor of 0.04 kg NO2/kg N is applied. All nitrogen oxides are reported as NO2 (Nemecek et al., 2023). The nitrous oxides are a sum of direct emissions and indirect emissions of NH3 degradation and NO3 degradation (Nemecek et al., 2023). Direct emissions: According to the IPCC 2019 values, default EF1 valu…						direct emissions							indirect emissions from NH3 degradation									Indirect N2O emissions from NO3 degradation
			[kg]	[kg/kg fresh cinnamon]	[kg/ha]	[kg]	[kg/kg fresh cinnamon]	[kg/ha]	[kg]	[kg/kg fresh cinnamon]	[kg/ha]								default emssions factor values, measured in kg N2O-N per kg N input
		direct emissions
		Mineral fertiliser [N]	165	0.33	165	4.14857	0.00829714	4.14857	6.6	0.0132	6.6
		indirect emissions from NH3																	conditions				IPCC 2019
		Mineral fertiliser [N]	165	0.33	165	0.233399	0.000466799	0.233399											synthetic fertiliser N inputs, wet climate				0.016
		indirect emissions from NO3																	other N inputs, wet climate				0.006
		Mineral fertiliser [N]	165	0.33	165	0.4356	0.0008712	0.4356											all N inputs, dry climates				0.005
		Total				4.81757	0.00963514	4.81757
																										wet climates	0.014
																										dry climates	0.005
																																			wet climate	0.24
																																			dry climate	0
	Nitrate (groundwater)
													Since the agricultural modelling is carried out globally, the SQCB-NO3 model is used which covers also non-European countries. The simple regression model calculated the leaching of NO3. Percipitation is obtained individually from climate models of the case studie's region.
		Precipitation + irrigation	Clay content	Rooting depth	Nitrogen supply through fertiliser	Nitrogen in organic matter	Nitrogen uptake by crop	Leached NO3-N
		P	c	L	S	Norg	U	N
		[mm/yr]	[%]	[m]	[kg N/ha]	[kg N/ha]	[kg N/ha]	[kg N/ha*yr]
		1191	25.45	0.5	165	6181.82	150	62.4609
		Irrigation	Irrigation
		[m3/ha]	[mm]
		0	0
		Carbon in organic matter	Carbon in organic matter	Soil volume	Bulk density	C/N ratio	Ratio of Norg to Ntot (total soil nitrogen)
		Corg	Corg	V	Db	rc/n	rNorg
		[t/3000 m3]	[%]	[m3/ha]	[kg/m3]	[-]	[-]
		48	1.23077	5000	1300	11	0.85
		NO3- Emissions
		[kg/kg fresh cinnamon]	[kg/ha]
		0.124922	62.4609
	Phosphate/phosphorus (water)
													Phosphorus emissions to water display themselves trough three different pathways. 1) the quantity of leached phosphate to the groundwater (Pgw) 2) run-off of soluble phosphate to surface water (Pro): The average quantity of P lost through runoff (Prol)depends on the land use category. For arable land it is 0.175 kg P/(ha*a), for intensive permanent pastures and meadows 0.25 kg P/(ha*a), for exten…						1) leachted phosphate to groundwater							2) Phosphate tun-off to surface water							3) phosphorus emissions trough water erosion to surface water
		Phosphate to ground water (1)
			Average quantity of P leached to ground water	Correction factor for fertilization by slurry	Quantity of P2O5 contained in the surry	Share of the field under drain	Quantity of P leached to ground water
			Pgwl	Ffert	P2O5sl	pctdrain	Pgw
			[kg(ha*a)]	[-]	[kg/ha]	[-]	[kg/(ha*a)]	[kg]	[kg/kg fresh cinnamon]
			0.06	1	0	0	0.06	0.06	0.00012
		Phosphate Run-off to Surface Waters (2)
		Average quantity of P lost through run-off to rivers	Correction factor for fertilization with P	Quantity of P2O5 contained in mineral fertiliser	Quantity of P2O5 contained in slurry or liquid sewage sludge	Quantity of P2O5 contained in solid manure	Quantity of P lost through run-off to rivers
		Prol	Fro	P2O5min	P2O5sl	P2O5man	Pro
		[kg(ha*a)]	[-]	[kg/ha]	[kg/ha]	[kg/ha]	[kg/(ha*a)]	[kg]	[kg/kg fresh cinnamon]
		0.15	1.20625	82.5	0	0	0.180938	0.180938	0.000361875
		Phosphorus
			Quantity of soil eroded	P content in the top soil	Enrichment factor for P	Fraction of the eroded soil that reaches the river	Quantity of P emitted through erosion to rivers
			Ser	Pcs	Fr	Ferw	Per
			[kg/(ha*a)]	[kg P/kg soil]	[-]	[-]	[kg/(ha*a)]	[kg]	[kg/kg fresh cinnamon]
			0.45	261.52	0	0.2	0	0	0										Pgwl	arable land	0.07
			potential long term annual soil loss	Erositvity factor	erodibility factor	lsope factor	crop factor	tillage factor	practice factor											permanent pastures & meadows	0.06
			Ser	R	k	LS	c1	c2	p
			[kg/(ha*a)]	[MJ mm/ha*h*y]	[t h MJ-1 mm-1]	[-]	[-]	[-]	[-]
			0	0	0	0	0	0	0
	Heavy metals
			Formula symbol	Unit	Cadmium	Copper	Zinc	Lead	Nickel	Chromium	Mercury	Dry matter content [%]	Quantity [kg/(ha*yr)]
					Cd	Cu	Zn	Pb	Ni	Cr	Hg		Fresh	Dry matter
		Emissions of heavy metals to
		ground water	Mleach i	mg/(ha*a)	1.28235	151.652	230.386	0.438708	0	1198.94	0.00426847
		surface water	Merosion i	mg/(ha*a)	6.4438	1351.44	400.521	14.9001	136.743	1249.66	0.206912
		agricultural soil	Msoil i	mg/(ha*a)	16.9779	-103.034	402.373	13.2335	36.2157	-1050.82	0.159765
		groundwater, long-term	Mleach i	[kg/kg spice]	2.56471e-09	3.03303e-07	4.60772e-07	8.77417e-10	0	2.39788e-06	8.53695e-12
		river	Merosion i	[kg/kg spice]	1.28876e-08	2.70287e-06	8.01043e-07	2.98002e-08	2.73485e-07	2.49932e-06	4.13824e-10
		Soil	Msoil i	[kg/kg spice]	3.39558e-08	-2.06068e-07	8.04746e-07	2.6467e-08	7.24314e-08	-2.10164e-06	3.1953e-10
		Leaching rates
		Leaching rate	mleach i	mg/(ha*a)	50	3600	33000	600	0	21200	1.3
		Allocation factors
		Allocation factor	Ai	-	0.0256471	0.0421254	0.00698139	0.000731181	0.00673731	0.0565538	0.00328344
		Input of heavy metals from
		agricultural production	Magro i	mg/(ha*a)	18.4255	105.547	635.555	13.6831	37.137	218.795	0.164713
		atmospheric deposition	Mdeposition i	mg/(ha*a)	700	2400	90400	18700	5475	3650	50
		Heavy metal contents of mineral fertilisers
		Ammonium sulfate, as N		mg/kg	0.24	19.05	142.86	5.24	8.57	9.52	0		0
		Urea		mg/kg	0.11	13.04	95.65	2.39	4.35	4.35	0		0
		Phosphate fertiliser, as P2O5		mg/kg	50	115.38	915.38	23.85	76.92	611.54	0		0.3488
		Potassium fertiliser, as K2O		mg/kg	0.19	173.08	153.85	11.54	11.54	173.08	0		2.88e-05
		Lime		mg/kg	0.12	4	8	3.6	12.2	314	0		0
		Total		mg/(ha*a)	17.44	40.2495	319.289	8.31921	26.83	213.31	0
		Heavy metal contents of organic fertilisers
		Solid manure (cow)		mg/kg DM	0.151	22	91.1	2.81	4.3	3.9	0.4	21	0.10058	0.0211219
		Total		mg/(ha*a)	0.0031894	0.464681	1.9242	0.0593524	0.090824	0.0823752	0.00844874
		Heavy metal contents of pesticides
		Copper oxide		%	0	89	0	0	0	0	0		5.98956
		Total		mg/(ha*a)	0	5.3307e-06	0	0	0	0	0
		Heavy metal contents of plant materials														fruit tree seedling, for planting [kg/kg spice]	DM content fruit seedlings [%]
		Generic mean		mg/kg DM	0.1	6.6	32	0.54	1.04	0.55	0.04					2	25
		Generic mean		mg/(ha*a)	0.982318	64.833	314.342	5.30452	10.2161	5.40275	0.156264
		Emissions of heavy metals into surface waters through erosion of soil particles
		Heavy metal contents of the soil (intensive crops)	Ctot i	mg/kg soil	0.307	39.2	70.1	24.9	24.8	27	0.077
		Soil erosion	Ser	kg/(ha*yr)	2200	2200	2200	2200	2200	2200	2200
		Accumulation factor	a	-	1.86	1.86	1.86	1.86	1.86	1.86	1.86
		Erosion factor	ferosion	-	0.2	0.2	0.2	0.2	0.2	0.2	0.2
		Heavy metal emissions through erosion	Merosion	mg/(ha*a)	6.4438	1351.44	400.521	14.9001	136.743	1249.66	0.206912
		Exported biomass
		Exported biomass		mg/kg DM	0.1	6.6	32	0.54	1.04	0.55	0.04	14.85	0	0
		Total		mg/(ha*a)	0	0	0	0	0	0	0

## Sheet: cloves_MG
		cloves, conventional (Inida)
		Methodological explanations
		calculated emissions
		fix parameters not dependant on case studies
		parameters obtainable in Nemecek et al. 2023 or ist supporting material
		parameters being obtained case-specific
	Fertiliser Emissions
		Input data
			Unit	Value	source	comment
		Total fresh cloves	kg	2560
		Total land occupation	ha	1
		Yield	kg/ha*a	2560
		Fertiliser quantity in kg-N	kg	0
		Fertiliser quantity in kg-P	kg	0		only P content out of P2O5 (P2Of=142g/mol, P2 = 62g/mol)
		Fertiliser quantity in kg-K	kg	0		only K content out of K2O (K2O = 94g/mol, K2=78g/mol)
		Fertiliser quantity in kg-Mg	kg	0
		Fertiliser quantity in kg-S	kg	0
		Fertiliser quantity in kg-B	kg	0
		Fertiliser quantity in kg-Zn	kg	0
		Fertiliser quantity in kg-CaO	kg	0
		Nitrogen fertiliser, as N	kg	0
		Phosphate fertiliser, as P2O5	kg	0
		Potassium fertiliser, as K2O	kg	0
		Urea	kg	0
		Limestone	kg	0
		Ammonium Sulfate	kg	0
		Calcium nitrate	kg	0
		Solid manure	kg	0
		liquid manure	kg	0
		Copper oxide	kg	0
		Fruit tree seedling, for planting	p/kg spice	0.00078125
		Lifetime years of the orchard	a	100
		Irrigation	m3	1516.57	5.475m3 per plant, 277 plants/ha
		Precipitation	mm	1191	(Climate Data, 2024) --> https://en.climate-data.org/north-america/mexico/veracruz/veracruz-4695/
		Clay content	%	25.45	(Infante Mata et al., 2011) --> https://www.sciencedirect.com/science/article/pii/S0378112711004270
		Rooting depth	m	0.5	https://link.springer.com/article/10.1023/A:1015096119071
		Nitrogen uptake by crop	kg N/ha	150	https://www.fao.org/4/w0312e/w0312e06.htm#:~:text=Trees%20can%20provide%20nitrogen%20inputs,Giller%20and%20Wilson%2C%201991).	average N uptake of agroforestry in Africa
		Carbon in organic matter	t/3000 m3	48	(Nemecek et al., 2023) --> table on page 65 (tropical moist)
		Soil volume	m3/ha	5000	(Nemecek et al., 2023)	5000m3 (upper 50cm of soil are considered)
		Bulk density	kg/m3	1300	(Nemecek et al., 2023)	1300kg/m3 = standard value from the SQCB report.
		C/N ratio	-	11	(Nemecek et al., 2023)
		Ratio of Norg to Ntot (total soil nitrogen)	-	0.85	(Nemecek et al., 2023)
		Average quantity of P leached to ground water	kg(ha*a)	0.06	(Nemecek et al., 2023)	page 69
		Quantity of P2O5 contained in the surry	kg/ha	0
		Average quantity of P lost through run-off to rivers	kg(ha*a)	0.15	(Nemecek et al., 2023)	page 69
		Quantity of P2O5 contained in slurry or liquid sewage sludge	[kg/ha]	0
		Quantity of P2O5 contained in solid manure	kg/ha	0
		irrigation efficiency factor	[-]	0.45	(Nemecek et al., 2023)	page 28
		evapotranspiration from irrigation	[m3/t]	577.515	(Pfister et al. 2011), Indonesia & clove
	Water consumption & emissions
		water consumption	irrigation water	Evapotranspiration from irrigation	Irrigation efficiency factor	irrigation water per ha	irrigation/kg spice						Water consumption is influenced by three elements: the amount of used water, its origin, and the irrigation technique applied. In case of no primary data on irrigation amounts, the water consumption is calculated using the WFLDB methodological guidelines for the life cycle inventory of agricultural products of Quantis and Agroscope (Nemecek et al., 2023). Green water is not included, since it has…						Input irrigation water					In addition to water volume, the energy consumed is also considered. Standard values are used for water extraction from surface and from groundwater, depending on the energy source. If the energy source is unknown, assumptions from WFLDB are applied. For perennial crops and horticultural products, elec-tricity power supply is assumed in OECD countries and diesel power supply in all other countrie…								Finally, the water emissions of blue water are taken into account which result in three output flows. Water emitted to air (ETirr) is important to estimate the water stress. Water emitted to surface water and ground water are not considered in this study since it is not relevant for the analysed environmen-tal impacts.
			Iwithdrawal	ETirr	EFirr
			[m3/t]	[m3/t]	[-]	[m3/ha]	[m3/kg spice]
			1283.37	577.515	0.45	3285.42	1.28337
		irrigation energy use	irrigation energy use	irrigation water	energy use diesel	energy use electricity
				Iwithdrawal
			[l]	[m3/t]	[l/m3]	[kWh/m3]
			34.0734	577.515	0.059	0.239		not used as in ecoinvent dataset included
		water emissions	water emitted to air	water emitted to surface water	eater emitted to ground water
			ETirr
			[m3/t]	[m3/t]	[m3/t]
			577.515	564.681	141.17
	Ammonia (NH3) (air)
		Fertiliser	Quantity applied			NH3 Emissions							The EF factors can be derived from the WFLDB guidelines (Nemecek et al., 2023) and depend on the climate. To accurately estimate NH3 emissions, understanding soil pH is imperative. In this study focusing on the main producing country, knowledge of the percentage (p) of alkaline soils (pH > 7) and acidic soils (pH < 7) serves as crucial input parameters for modelling (Nemecek et al., 2023).						mineral fertiliser									organic fertiliser
			[kg]	[kg/kg fresh cloves]	[kg/ha]	[kg]	[kg/kg fresh cloves]	[kg/ha]
		Ammonia from manure
		Solid manure	0	0	0	0	0	0
		Ammonia from mineral fertilisers
		Ammonium Sulfate	0	0	0	0	0	0
		Urea	0	0	0	0	0	0
		Mineral fertiliser [N]	0	0	0	0	0	0
		Total				0	0	0
	Nitrogen oxides (NOx) & Dinitrogen monoxide/nitrous oxide (N2O) (air)
		Fertiliser	Quantity applied			N2O Emissions			NOx Emissions				Nitrogen oxide (NOx): For mineral and organic fertiliser including animal manure a emission factor of 0.04 kg NO2/kg N is applied. All nitrogen oxides are reported as NO2 (Nemecek et al., 2023). The nitrous oxides are a sum of direct emissions and indirect emissions of NH3 degradation and NO3 degradation (Nemecek et al., 2023). Direct emissions: According to the IPCC 2019 values, default EF1 valu…						direct emissions							indirect emissions from NH3 degradation									Indirect N2O emissions from NO3 degradation
			[kg]	[kg/kg fresh cloves]	[kg/ha]	[kg]	[kg/kg fresh cloves]	[kg/ha]	[kg]	[kg/kg fresh cloves]	[kg/ha]								default emssions factor values, measured in kg N2O-N per kg N input
		direct emissions
		Mineral fertiliser [N]	0	0	0	0	0	0	0	0	0
		indirect emissions from NH3																	conditions				IPCC 2019
		Mineral fertiliser [N]	0	0	0	0	0	0											synthetic fertiliser N inputs, wet climate				0.016
		indirect emissions from NO3																	other N inputs, wet climate				0.006
		Mineral fertiliser [N]	0	0	0	0	0	0											all N inputs, dry climates				0.005
		Total				0	0	0
																										wet climates	0.014
																										dry climates	0.005
																																			wet climate	0.24
																																			dry climate	0
	Nitrate (groundwater)
													Since the agricultural modelling is carried out globally, the SQCB-NO3 model is used which covers also non-European countries. The simple regression model calculated the leaching of NO3. Percipitation is obtained individually from climate models of the case studie's region.
		Precipitation + irrigation	Clay content	Rooting depth	Nitrogen supply through fertiliser	Nitrogen in organic matter	Nitrogen uptake by crop	Leached NO3-N
		P	c	L	S	Norg	U	N
		[mm/yr]	[%]	[m]	[kg N/ha]	[kg N/ha]	[kg N/ha]	[kg N/ha*yr]
		1342.66	25.45	0.5	0	6181.82	150	0
		Irrigation	Irrigation
		[m3/ha]	[mm]
		1516.57	151.657
		Carbon in organic matter	Carbon in organic matter	Soil volume	Bulk density	C/N ratio	Ratio of Norg to Ntot (total soil nitrogen)
		Corg	Corg	V	Db	rc/n	rNorg
		[t/3000 m3]	[%]	[m3/ha]	[kg/m3]	[-]	[-]
		48	1.23077	5000	1300	11	0.85
		NO3- Emissions
		[kg/kg fresh cloves]	[kg/ha]
		0	0
	Phosphate/phosphorus (water)
													Phosphorus emissions to water display themselves trough three different pathways. 1) the quantity of leached phosphate to the groundwater (Pgw) 2) run-off of soluble phosphate to surface water (Pro): The average quantity of P lost through runoff (Prol)depends on the land use category. For arable land it is 0.175 kg P/(ha*a), for intensive permanent pastures and meadows 0.25 kg P/(ha*a), for exten…						1) leachted phosphate to groundwater							2) Phosphate tun-off to surface water							3) phosphorus emissions trough water erosion to surface water
		Phosphate to ground water (1)
			Average quantity of P leached to ground water	Correction factor for fertilization by slurry	Quantity of P2O5 contained in the surry	Share of the field under drain	Quantity of P leached to ground water
			Pgwl	Ffert	P2O5sl	pctdrain	Pgw
			[kg(ha*a)]	[-]	[kg/ha]	[-]	[kg/(ha*a)]	[kg]	[kg/kg fresh cloves]
			0.06	1	0	0	0	0	0
		Phosphate Run-off to Surface Waters (2)
		Average quantity of P lost through run-off to rivers	Correction factor for fertilization with P	Quantity of P2O5 contained in mineral fertiliser	Quantity of P2O5 contained in slurry or liquid sewage sludge	Quantity of P2O5 contained in solid manure	Quantity of P lost through run-off to rivers
		Prol	Fro	P2O5min	P2O5sl	P2O5man	Pro
		[kg(ha*a)]	[-]	[kg/ha]	[kg/ha]	[kg/ha]	[kg/(ha*a)]	[kg]	[kg/kg fresh cloves]
		0.15	1	0	0	0	0	0	0
		Phosphorus
			Quantity of soil eroded	P content in the top soil	Enrichment factor for P	Fraction of the eroded soil that reaches the river	Quantity of P emitted through erosion to rivers
			Ser	Pcs	Fr	Ferw	Per
			[kg/(ha*a)]	[kg P/kg soil]	[-]	[-]	[kg/(ha*a)]	[kg]	[kg/kg fresh cloves]
			0.45	577.515	0	0.2	0	0	0										Pgwl	arable land	0.07
			potential long term annual soil loss	Erositvity factor	erodibility factor	lsope factor	crop factor	tillage factor	practice factor											permanent pastures & meadows	0.06
			Ser	R	k	LS	c1	c2	p
			[kg/(ha*a)]	[MJ mm/ha*h*y]	[t h MJ-1 mm-1]	[-]	[-]	[-]	[-]
			0	0	0	0	0	0	0
	Heavy metals
			Formula symbol	Unit	Cadmium	Copper	Zinc	Lead	Nickel	Chromium	Mercury	Dry matter content [%]	Quantity [kg/(ha*yr)]
					Cd	Cu	Zn	Pb	Ni	Cr	Hg		Fresh	Dry matter
		Emissions of heavy metals to
		ground water	Mleach i	mg/(ha*a)	0.000140331	0.194489	0.229496	0.000340397	0	0.0627605	0
		surface water	Merosion i	mg/(ha*a)	0.000705159	1.73318	0.398974	0.0115611	0.0757438	0.0654154	0
		agricultural soil	Msoil i	mg/(ha*a)	0.0018243	-0.0649161	0.399185	0.0102686	0.0204319	-0.0519552	0
		groundwater, long-term	Mleach i	[kg/kg spice]	5.48167e-14	7.59721e-11	8.96468e-11	1.32967e-13	0	2.45158e-11	0
		river	Merosion i	[kg/kg spice]	2.75453e-13	6.77023e-10	1.55849e-10	4.51605e-12	2.95874e-11	2.55529e-11	0
		Soil	Msoil i	[kg/kg spice]	7.12619e-13	-2.53579e-11	1.55932e-10	4.01119e-12	7.98123e-12	-2.0295e-11	0
		Leaching rates
		Leaching rate	mleach i	mg/(ha*a)	50	3600	33000	600	0	21200	1.3
		Allocation factors
		Allocation factor	Ai	-	2.80662e-06	5.40246e-05	6.95442e-06	5.67328e-07	3.7319e-06	2.9604e-06	0
		Input of heavy metals from
		agricultural production	Magro i	mg/(ha*a)	0.00196464	0.129666	0.628684	0.010609	0.0204322	0.0108055	0
		atmospheric deposition	Mdeposition i	mg/(ha*a)	700	2400	90400	18700	5475	3650	50
		Heavy metal contents of mineral fertilisers
		Ammonium sulfate, as N		mg/kg	0.24	19.05	142.86	5.24	8.57	9.52	0		0
		Urea		mg/kg	0.11	13.04	95.65	2.39	4.35	4.35	0		0
		Phosphate fertiliser, as P2O5		mg/kg	50	115.38	915.38	23.85	76.92	611.54	0		0
		Potassium fertiliser, as K2O		mg/kg	0.19	173.08	153.85	11.54	11.54	173.08	0		0
		Lime		mg/kg	0.12	4	8	3.6	12.2	314	0		0
		Total		mg/(ha*a)	0	0	0	0	0	0	0
		Heavy metal contents of organic fertilisers
		Solid manure (cow)		mg/kg DM	0.151	22	91.1	2.81	4.3	3.9	0.4	21	0	0
		Total		mg/(ha*a)	0	0	0	0	0	0	0
		Heavy metal contents of pesticides
		Copper oxide		%	0	89	0	0	0	0	0		0
		Total		mg/(ha*a)	0	0	0	0	0	0	0					fruit tree seedling, for planting [kg/kg spice]	DM content fruit seedlings [%]
		Heavy metal contents of plant materials														0.00078125	25
		Generic mean		mg/kg DM	0.1	6.6	32	0.54	1.04	0.55	0.04
		Generic mean		mg/(ha*a)	0.00196464	0.129666	0.628684	0.010609	0.0204322	0.0108055	0
		Emissions of heavy metals into surface waters through erosion of soil particles
		Heavy metal contents of the soil (intensive crops)	Ctot i	mg/kg soil	0.307	39.2	70.1	24.9	24.8	27	0.077
		Soil erosion	Ser	kg/(ha*yr)	2200	2200	2200	2200	2200	2200	2200
		Accumulation factor	a	-	1.86	1.86	1.86	1.86	1.86	1.86	1.86
		Erosion factor	ferosion	-	0.2	0.2	0.2	0.2	0.2	0.2	0.2
		Heavy metal emissions through erosion	Merosion	mg/(ha*a)	0.000705159	1.73318	0.398974	0.0115611	0.0757438	0.0654154	0
		Exported biomass
		Exported biomass		mg/kg DM	0.1	6.6	32	0.54	1.04	0.55	0.04	14.85	0	0
		Total		mg/(ha*a)	0	0	0	0	0	0	0

## Sheet: cloves_IN_ID
		cloves, conventional (India)
		Methodological explanations
		calculated emissions
		fix parameters not dependant on case studies
		parameters obtainable in Nemecek et al. 2023 or ist supporting material
		parameters being obtained case-specific
	Fertiliser Emissions
		Input data
			Unit	Value	source	comment
		Total fresh cloves	kg	6382
		Total land occupation	ha	1
		Yield	kg/ha*a	6382
		Fertiliser quantity in kg-N	kg	0
		Fertiliser quantity in kg-P	kg	30.2359		only P content out of P2O5 (P2Of=142g/mol, P2 = 62g/mol)
		Fertiliser quantity in kg-K	kg	250.365		only K content out of K2O (K2O = 94g/mol, K2=78g/mol)
		Fertiliser quantity in kg-Mg	kg	0
		Fertiliser quantity in kg-S	kg	0
		Fertiliser quantity in kg-B	kg	0
		Fertiliser quantity in kg-Zn	kg	0
		Fertiliser quantity in kg-CaO	kg	0
		Nitrogen fertiliser, as N	kg	0
		Phosphate fertiliser, as P2O5	kg	69.25
		Potassium fertiliser, as K2O	kg	207.75
		Urea	kg	166.2
		Limestone	kg	0
		Ammonium Sulfate	kg	0
		Calcium nitrate	kg	2.88e-05
		Solid manure	kg	4155
		liquid manure	kg	0
		Copper oxide	kg	0
		Fruit tree seedling, for planting	p/kg spice	0.000434028
		Lifetime years of the orchard	a	100
		Irrigation	m3	1516.57	5.475m3 per plant, 277 plants/ha
		Precipitation	mm	1191	(Climate Data, 2024) --> https://en.climate-data.org/north-america/mexico/veracruz/veracruz-4695/
		Clay content	%	25.45	(Infante Mata et al., 2011) --> https://www.sciencedirect.com/science/article/pii/S0378112711004270
		Rooting depth	m	0.5	https://link.springer.com/article/10.1023/A:1015096119071
		Nitrogen uptake by crop	kg N/ha	150	https://www.fao.org/4/w0312e/w0312e06.htm#:~:text=Trees%20can%20provide%20nitrogen%20inputs,Giller%20and%20Wilson%2C%201991).	average N uptake of agroforestry in Africa
		Carbon in organic matter	t/3000 m3	48	(Nemecek et al., 2023) --> table on page 65 (tropical moist)
		Soil volume	m3/ha	5000	(Nemecek et al., 2023)	5000m3 (upper 50cm of soil are considered)
		Bulk density	kg/m3	1300	(Nemecek et al., 2023)	1300kg/m3 = standard value from the SQCB report.
		C/N ratio	-	11	(Nemecek et al., 2023)
		Ratio of Norg to Ntot (total soil nitrogen)	-	0.85	(Nemecek et al., 2023)
		Average quantity of P leached to ground water	kg(ha*a)	0.06	(Nemecek et al., 2023)	page 69
		Quantity of P2O5 contained in the surry	kg/ha	0
		Average quantity of P lost through run-off to rivers	kg(ha*a)	0.15	(Nemecek et al., 2023)	page 69
		Quantity of P2O5 contained in slurry or liquid sewage sludge	[kg/ha]	0
		Quantity of P2O5 contained in solid manure	kg/ha	0
		irrigation efficiency factor	[-]	0.45	(Nemecek et al., 2023)	page 28
		evapotranspiration from irrigation	[m3/t]	577.515	(Pfister et al. 2011), Indonesia & clove
	Water consumption & emissions
		water consumption	irrigation water	Evapotranspiration from irrigation	Irrigation efficiency factor	irrigation water per ha	irrigation/kg spice						Water consumption is influenced by three elements: the amount of used water, its origin, and the irrigation technique applied. In case of no primary data on irrigation amounts, the water consumption is calculated using the WFLDB methodological guidelines for the life cycle inventory of agricultural products of Quantis and Agroscope (Nemecek et al., 2023). Green water is not included, since it has…						Input irrigation water					In addition to water volume, the energy consumed is also considered. Standard values are used for water extraction from surface and from groundwater, depending on the energy source. If the energy source is unknown, assumptions from WFLDB are applied. For perennial crops and horticultural products, elec-tricity power supply is assumed in OECD countries and diesel power supply in all other countrie…								Finally, the water emissions of blue water are taken into account which result in three output flows. Water emitted to air (ETirr) is important to estimate the water stress. Water emitted to surface water and ground water are not considered in this study since it is not relevant for the analysed environmen-tal impacts.
			Iwithdrawal	ETirr	EFirr
			[m3/t]	[m3/t]	[-]	[m3/ha]	[m3/kg spice]
			1283.37	577.515	0.45	8190.45	1.28337
		irrigation energy use	irrigation energy use	irrigation water	energy use diesel	energy use electricity
				Iwithdrawal
			[l]	[m3/t]	[l/m3]	[kWh/m3]
			34.0734	577.515	0.059	0.239		not used as in ecoinvent dataset included
		water emissions	water emitted to air	water emitted to surface water	eater emitted to ground water
			ETirr
			[m3/t]	[m3/t]	[m3/t]
			1283.37	564.681	141.17
	Ammonia (NH3) (air)
		Fertiliser	Quantity applied			NH3 Emissions							The EF factors can be derived from the WFLDB guidelines (Nemecek et al., 2023) and depend on the climate. To accurately estimate NH3 emissions, understanding soil pH is imperative. In this study focusing on the main producing country, knowledge of the percentage (p) of alkaline soils (pH > 7) and acidic soils (pH < 7) serves as crucial input parameters for modelling (Nemecek et al., 2023).						mineral fertiliser									organic fertiliser
			[kg]	[kg/kg fresh cloves]	[kg/ha]	[kg]	[kg/kg fresh cloves]	[kg/ha]
		Ammonia from manure
		Solid manure	4155	0.65105	4155	0	0	0
		Ammonia from mineral fertilisers
		Ammonium Sulfate	0	0	0	0	0	0
		Urea	166.2	0.026042	166.2	24.93	0.0039063	24.93
		Mineral fertiliser [N]	0	0	0	0	0	0
		Total				24.93	0.0039063	24.93
	Nitrogen oxides (NOx) & Dinitrogen monoxide/nitrous oxide (N2O) (air)
		Fertiliser	Quantity applied			N2O Emissions			NOx Emissions				Nitrogen oxide (NOx): For mineral and organic fertiliser including animal manure a emission factor of 0.04 kg NO2/kg N is applied. All nitrogen oxides are reported as NO2 (Nemecek et al., 2023). The nitrous oxides are a sum of direct emissions and indirect emissions of NH3 degradation and NO3 degradation (Nemecek et al., 2023). Direct emissions: According to the IPCC 2019 values, default EF1 valu…						direct emissions							indirect emissions from NH3 degradation									Indirect N2O emissions from NO3 degradation
			[kg]	[kg/kg fresh cloves]	[kg/ha]	[kg]	[kg/kg fresh cloves]	[kg/ha]	[kg]	[kg/kg fresh cloves]	[kg/ha]								default emssions factor values, measured in kg N2O-N per kg N input
		direct emissions
		Mineral fertiliser [N]	0	0	0	0	0	0	0	0	0
		indirect emissions from NH3																	conditions				IPCC 2019
		Mineral fertiliser [N]	0	0	0	0.34902	5.46882e-05	0.34902											synthetic fertiliser N inputs, wet climate				0.016
		indirect emissions from NO3																	other N inputs, wet climate				0.006
		Mineral fertiliser [N]	0	0	0	0	0	0											all N inputs, dry climates				0.005
		Total				0.34902	5.46882e-05	0.34902
																										wet climates	0.014
																										dry climates	0.005
																																			wet climate	0.24
																																			dry climate	0
	Nitrate (groundwater)
													Since the agricultural modelling is carried out globally, the SQCB-NO3 model is used which covers also non-European countries. The simple regression model calculated the leaching of NO3. Percipitation is obtained individually from climate models of the case studie's region.
		Precipitation + irrigation	Clay content	Rooting depth	Nitrogen supply through fertiliser	Nitrogen in organic matter	Nitrogen uptake by crop	Leached NO3-N
		P	c	L	S	Norg	U	N
		[mm/yr]	[%]	[m]	[kg N/ha]	[kg N/ha]	[kg N/ha]	[kg N/ha*yr]
		1342.66	25.45	0.5	0	6181.82	150	3.27734
		Irrigation	Irrigation
		[m3/ha]	[mm]
		1516.57	151.657
		Carbon in organic matter	Carbon in organic matter	Soil volume	Bulk density	C/N ratio	Ratio of Norg to Ntot (total soil nitrogen)
		Corg	Corg	V	Db	rc/n	rNorg
		[t/3000 m3]	[%]	[m3/ha]	[kg/m3]	[-]	[-]
		48	1.23077	5000	1300	11	0.85
		NO3- Emissions
		[kg/kg fresh cloves]	[kg/ha]
		0.000513528	3.27734
	Phosphate/phosphorus (water)
													Phosphorus emissions to water display themselves trough three different pathways. 1) the quantity of leached phosphate to the groundwater (Pgw) 2) run-off of soluble phosphate to surface water (Pro): The average quantity of P lost through runoff (Prol)depends on the land use category. For arable land it is 0.175 kg P/(ha*a), for intensive permanent pastures and meadows 0.25 kg P/(ha*a), for exten…						1) leachted phosphate to groundwater							2) Phosphate tun-off to surface water							3) phosphorus emissions trough water erosion to surface water
		Phosphate to ground water (1)
			Average quantity of P leached to ground water	Correction factor for fertilization by slurry	Quantity of P2O5 contained in the surry	Share of the field under drain	Quantity of P leached to ground water
			Pgwl	Ffert	P2O5sl	pctdrain	Pgw
			[kg(ha*a)]	[-]	[kg/ha]	[-]	[kg/(ha*a)]	[kg]	[kg/kg fresh cloves]
			0.06	1	0	0	0.06	0.06	9.40144e-06
		Phosphate Run-off to Surface Waters (2)
		Average quantity of P lost through run-off to rivers	Correction factor for fertilization with P	Quantity of P2O5 contained in mineral fertiliser	Quantity of P2O5 contained in slurry or liquid sewage sludge	Quantity of P2O5 contained in solid manure	Quantity of P lost through run-off to rivers
		Prol	Fro	P2O5min	P2O5sl	P2O5man	Pro
		[kg(ha*a)]	[-]	[kg/ha]	[kg/ha]	[kg/ha]	[kg/(ha*a)]	[kg]	[kg/kg fresh cloves]
		0.15	1.17312	69.25	0	0	0.175969	0.175969	2.75727e-05
		Phosphorus
			Quantity of soil eroded	P content in the top soil	Enrichment factor for P	Fraction of the eroded soil that reaches the river	Quantity of P emitted through erosion to rivers
			Ser	Pcs	Fr	Ferw	Per
			[kg/(ha*a)]	[kg P/kg soil]	[-]	[-]	[kg/(ha*a)]	[kg]	[kg/kg fresh cloves]
			0.45	577.515	0	0.2	0	0	0										Pgwl	arable land	0.07
			potential long term annual soil loss	Erositvity factor	erodibility factor	lsope factor	crop factor	tillage factor	practice factor											permanent pastures & meadows	0.06
			Ser	R	k	LS	c1	c2	p
			[kg/(ha*a)]	[MJ mm/ha*h*y]	[t h MJ-1 mm-1]	[-]	[-]	[-]	[-]
			0	0	0	0	0	0	0
	Heavy metals
			Formula symbol	Unit	Cadmium	Copper	Zinc	Lead	Nickel	Chromium	Mercury	Dry matter content [%]	Quantity [kg/(ha*yr)]
					Cd	Cu	Zn	Pb	Ni	Cr	Hg		Fresh	Dry matter
		Emissions of heavy metals to
		ground water	Mleach i	mg/(ha*a)	0.0494979	167.906	45.6779	0.267331	0	730.115	0.00142034
		surface water	Merosion i	mg/(ha*a)	0.248726	1496.29	79.4101	9.07951	34.9572	761.001	0.0688502
		agricultural soil	Msoil i	mg/(ha*a)	0.643913	-120.28	79.5154	8.06415	9.38587	-626.136	0.0531926
		groundwater, long-term	Mleach i	[kg/kg spice]	7.75585e-12	2.63093e-08	7.1573e-09	4.18882e-11	0	1.14402e-07	2.22554e-13
		river	Merosion i	[kg/kg spice]	3.8973e-11	2.34454e-07	1.24428e-08	1.42268e-09	5.47746e-09	1.19242e-07	1.07882e-11
		Soil	Msoil i	[kg/kg spice]	1.00895e-10	-1.88467e-08	1.24593e-08	1.26358e-09	1.47068e-09	-9.81097e-08	8.33479e-12
		Leaching rates
		Leaching rate	mleach i	mg/(ha*a)	50	3600	33000	600	0	21200	1.3
		Allocation factors
		Allocation factor	Ai	-	0.000989957	0.0466405	0.00138418	0.000445551	0.00172234	0.0344394	0.00109257
		Input of heavy metals from
		agricultural production	Magro i	mg/(ha*a)	0.693657	117.413	125.303	8.33552	9.44608	130.187	0.0546882
		atmospheric deposition	Mdeposition i	mg/(ha*a)	700	2400	90400	18700	5475	3650	50
		Heavy metal contents of mineral fertilisers
		Ammonium sulfate, as N		mg/kg	0.24	19.05	142.86	5.24	8.57	9.52	0		0
		Urea		mg/kg	0.11	13.04	95.65	2.39	4.35	4.35	0		0.026042
		Phosphate fertiliser, as P2O5		mg/kg	50	115.38	915.38	23.85	76.92	611.54	0		0.0108508
		Potassium fertiliser, as K2O		mg/kg	0.19	173.08	153.85	11.54	11.54	173.08	0		0.65105
		Lime		mg/kg	0.12	4	8	3.6	12.2	314	0		0.0325525
		Total		mg/(ha*a)	0.673012	114.405	112.848	7.95134	8.85818	129.654	0
		Heavy metal contents of organic fertilisers
		Solid manure (cow)		mg/kg DM	0.151	22	91.1	2.81	4.3	3.9	0.4	21	0.65105	0.13672
		Total		mg/(ha*a)	0.0206448	3.00785	12.4552	0.384185	0.587898	0.53321	0.0546882
		Heavy metal contents of pesticides
		Copper oxide		%	0	89	0	0	0	0	0		0
		Total		mg/(ha*a)	0	0	0	0	0	0	0					fruit tree seedling, for planting [kg/kg spice]	DM content fruit seedlings [%]
		Heavy metal contents of plant materials														0	25
		Generic mean		mg/kg DM	0.1	6.6	32	0.54	1.04	0.55	0.04
		Generic mean		mg/(ha*a)	0	0	0	0	0	0	0
		Emissions of heavy metals into surface waters through erosion of soil particles
		Heavy metal contents of the soil (intensive crops)	Ctot i	mg/kg soil	0.307	39.2	70.1	24.9	24.8	27	0.077
		Soil erosion	Ser	kg/(ha*yr)	2200	2200	2200	2200	2200	2200	2200
		Accumulation factor	a	-	1.86	1.86	1.86	1.86	1.86	1.86	1.86
		Erosion factor	ferosion	-	0.2	0.2	0.2	0.2	0.2	0.2	0.2
		Heavy metal emissions through erosion	Merosion	mg/(ha*a)	0.248726	1496.29	79.4101	9.07951	34.9572	761.001	0.0688502
		Exported biomass
		Exported biomass		mg/kg DM	0.1	6.6	32	0.54	1.04	0.55	0.04	14.85	0	0
		Total		mg/(ha*a)	0	0	0	0	0	0	0

## Sheet: cumin_IN
		nutmeg & mace, conventional (India)
		Methodological explanations
		calculated emissions
		fix parameters not dependant on case studies
		parameters obtainable in Nemecek et al. 2023 or ist supporting material
		parameters being obtained case-specific
	Fertiliser Emissions
		Input data
			Unit	Value	source	comment
		Total fresh cloves	kg	649
		Total land occupation	ha	1
		Yield	kg/ha*a	649
		Fertiliser quantity in kg-N	kg	30
		Fertiliser quantity in kg-P	kg	19.9972		only P content out of P2O5 (P2Of=142g/mol, P2 = 62g/mol)
		Fertiliser quantity in kg-K	kg	0		only K content out of K2O (K2O = 94g/mol, K2=78g/mol)
		Fertiliser quantity in kg-Mg	kg	0
		Fertiliser quantity in kg-S	kg	0
		Fertiliser quantity in kg-B	kg	0
		Fertiliser quantity in kg-Zn	kg	0
		Fertiliser quantity in kg-CaO	kg	0
		Nitrogen fertiliser, as N	kg	30
		Phosphate fertiliser, as P2O5	kg	45.8		125
		Potassium fertiliser, as K2O	kg	0
		Urea	kg	0
		Limestone	kg	0
		Ammonium Sulfate	kg	0
		Calcium nitrate	kg	0
		Solid manure	kg	10000
		liquid manure	kg	0
		Copper oxide	kg	0
		Fruit tree seedling, for planting	p/kg spice	3697
			a
		Irrigation	m3	0	5.475m3 per plant, 277 plants/ha
		Precipitation	mm	1072	nemecek et al. 2023, page 113
		Clay content	%	25	(Infante Mata et al., 2011) --> https://www.sciencedirect.com/science/article/pii/S0378112711004270
		Rooting depth	m	0.3	30 cm
		Nitrogen uptake by crop	kg N/ha	40	https://www.indianjournals.com/ijor.aspx?target=ijor:ija&volume=51&issue=4&article=023	30-40kg/ha
		Carbon in organic matter	t/3000 m3	34	(Nemecek et al., 2023) --> table on page 65 (tropical dry)
		Soil volume	m3/ha	5000	(Nemecek et al., 2023)	5000m3 (upper 50cm of soil are considered)
		Bulk density	kg/m3	1300	(Nemecek et al., 2023)	1300kg/m3 = standard value from the SQCB report.
		C/N ratio	-	11	(Nemecek et al., 2023)
		Ratio of Norg to Ntot (total soil nitrogen)	-	0.85	(Nemecek et al., 2023)
		Average quantity of P leached to ground water	kg(ha*a)	0.06	(Nemecek et al., 2023)	page 69
		Quantity of P2O5 contained in the surry	kg/ha	0
		Average quantity of P lost through run-off to rivers	kg(ha*a)	0.15	(Nemecek et al., 2023)	page 69
		Quantity of P2O5 contained in slurry or liquid sewage sludge	[kg/ha]	0
		Quantity of P2O5 contained in solid manure	kg/ha	0
		irrigation efficiency factor	[-]	0.9	(Nemecek et al., 2023)	page 28
		evapotranspiration from irrigation	[m3/t]	1423	(Pfister et al. 2011), India, spice etc.
	Water consumption & emissions
		water consumption	irrigation water	Evapotranspiration from irrigation	Irrigation efficiency factor	irrigation water per ha	irrigation/kg spice						Water consumption is influenced by three elements: the amount of used water, its origin, and the irrigation technique applied. In case of no primary data on irrigation amounts, the water consumption is calculated using the WFLDB methodological guidelines for the life cycle inventory of agricultural products of Quantis and Agroscope (Nemecek et al., 2023). Green water is not included, since it has…						Input irrigation water					In addition to water volume, the energy consumed is also considered. Standard values are used for water extraction from surface and from groundwater, depending on the energy source. If the energy source is unknown, assumptions from WFLDB are applied. For perennial crops and horticultural products, elec-tricity power supply is assumed in OECD countries and diesel power supply in all other countrie…								Finally, the water emissions of blue water are taken into account which result in three output flows. Water emitted to air (ETirr) is important to estimate the water stress. Water emitted to surface water and ground water are not considered in this study since it is not relevant for the analysed environmen-tal impacts.
			Iwithdrawal	ETirr	EFirr
			[m3/t]	[m3/t]	[-]	[m3/ha]	[m3/kg spice]
			1581.11	1423	0.9	1026.14	1.58111
		irrigation energy use	irrigation energy use	irrigation water	energy use diesel	energy use electricity
				Iwithdrawal
			[l]	[m3/t]	[l/m3]	[kWh/m3]
			93.2856	1581.11	0.059	0.239		not used as in ecoinvent dataset included
		water emissions	water emitted to air	water emitted to surface water	eater emitted to ground water
			ETirr
			[m3/t]	[m3/t]	[m3/t]
			1423	126.489	31.6222
	Ammonia (NH3) (air)
		Fertiliser	Quantity applied			NH3 Emissions							The EF factors can be derived from the WFLDB guidelines (Nemecek et al., 2023) and depend on the climate. To accurately estimate NH3 emissions, understanding soil pH is imperative. In this study focusing on the main producing country, knowledge of the percentage (p) of alkaline soils (pH > 7) and acidic soils (pH < 7) serves as crucial input parameters for modelling (Nemecek et al., 2023).						mineral fertiliser									organic fertiliser
			[kg]	[kg/kg fresh turmeric]	[kg/ha]	[kg]	[kg/kg fresh turmeric]	[kg/ha]
		Ammonia from manure
		Solid manure	10000	15.4083	10000	0	0	0
		Ammonia from mineral fertilisers
		Ammonium Sulfate	0	0	0	0	0	0
		Urea	0	0	0	0	0	0
		Mineral fertiliser [N]	30	0.046225	30	3.03086	0.00467004	3.03086
		Total				3.03086	0.00467004	3.03086
	Nitrogen oxides (NOx) & Dinitrogen monoxide/nitrous oxide (N2O) (air)
		Fertiliser	Quantity applied			N2O Emissions			NOx Emissions				Nitrogen oxide (NOx): For mineral and organic fertiliser including animal manure a emission factor of 0.04 kg NO2/kg N is applied. All nitrogen oxides are reported as NO2 (Nemecek et al., 2023). The nitrous oxides are a sum of direct emissions and indirect emissions of NH3 degradation and NO3 degradation (Nemecek et al., 2023). Direct emissions: According to the IPCC 2019 values, default EF1 valu…						direct emissions							indirect emissions from NH3 degradation									Indirect N2O emissions from NO3 degradation
			[kg]	[kg/kg fresh turmeric]	[kg/ha]	[kg]	[kg/kg fresh turmeric]	[kg/ha]	[kg]	[kg/kg fresh turmeric]	[kg/ha]								default emssions factor values, measured in kg N2O-N per kg N input
		direct emissions
		Mineral fertiliser [N]	30	0.046225	30	0.754286	0.00116223	0.754286	1.2	0.001849	1.2
		indirect emissions from NH3																	conditions				IPCC 2019
		Mineral fertiliser [N]	30	0.046225	30	0.042432	6.53806e-05	0.042432											synthetic fertiliser N inputs, wet climate				0.016
		indirect emissions from NO3																	other N inputs, wet climate				0.006
		Mineral fertiliser [N]	30	0.046225	30	0.0792	0.000122034	0.0792											all N inputs, dry climates				0.005
		Total				0.875918	0.00134964	0.875918
																										wet climates	0.014
																										dry climates	0.005
																																			wet climate	0.24
																																			dry climate	0
	Nitrate (groundwater)
													Since the agricultural modelling is carried out globally, the SQCB-NO3 model is used which covers also non-European countries. The simple regression model calculated the leaching of NO3. Percipitation is obtained individually from climate models of the case studie's region.
		Precipitation + irrigation	Clay content	Rooting depth	Nitrogen supply through fertiliser	Nitrogen in organic matter	Nitrogen uptake by crop	Leached NO3-N
		P	c	L	S	Norg	U	N
		[mm/yr]	[%]	[m]	[kg N/ha]	[kg N/ha]	[kg N/ha]	[kg N/ha*yr]
		1072	25	0.3	30	4378.79	40	54.1539
		Irrigation	Irrigation
		[m3/ha]	[mm]
		0	0
		Carbon in organic matter	Carbon in organic matter	Soil volume	Bulk density	C/N ratio	Ratio of Norg to Ntot (total soil nitrogen)
		Corg	Corg	V	Db	rc/n	rNorg
		[t/3000 m3]	[%]	[m3/ha]	[kg/m3]	[-]	[-]
		34	0.871795	5000	1300	11	0.85
		NO3- Emissions
		[kg/kg fresh turmeric]	[kg/ha]
		0.0834421	54.1539
	Phosphate/phosphorus (water)
													Phosphorus emissions to water display themselves trough three different pathways. 1) the quantity of leached phosphate to the groundwater (Pgw) 2) run-off of soluble phosphate to surface water (Pro): The average quantity of P lost through runoff (Prol)depends on the land use category. For arable land it is 0.175 kg P/(ha*a), for intensive permanent pastures and meadows 0.25 kg P/(ha*a), for exten…						1) leachted phosphate to groundwater							2) Phosphate tun-off to surface water							3) phosphorus emissions trough water erosion to surface water
		Phosphate to ground water (1)
			Average quantity of P leached to ground water	Correction factor for fertilization by slurry	Quantity of P2O5 contained in the surry	Share of the field under drain	Quantity of P leached to ground water
			Pgwl	Ffert	P2O5sl	pctdrain	Pgw
			[kg(ha*a)]	[-]	[kg/ha]	[-]	[kg/(ha*a)]	[kg]	[kg/kg fresh turmeric]
			0.06	1	0	0	0.06	0.06	9.24499e-05
		Phosphate Run-off to Surface Waters (2)
		Average quantity of P lost through run-off to rivers	Correction factor for fertilization with P	Quantity of P2O5 contained in mineral fertiliser	Quantity of P2O5 contained in slurry or liquid sewage sludge	Quantity of P2O5 contained in solid manure	Quantity of P lost through run-off to rivers
		Prol	Fro	P2O5min	P2O5sl	P2O5man	Pro
		[kg(ha*a)]	[-]	[kg/ha]	[kg/ha]	[kg/ha]	[kg/(ha*a)]	[kg]	[kg/kg fresh turmeric]
		0.15	1.1145	45.8	0	0	0.167175	0.167175	0.000257589
		Phosphorus
			Quantity of soil eroded	P content in the top soil	Enrichment factor for P	Fraction of the eroded soil that reaches the river	Quantity of P emitted through erosion to rivers
			Ser	Pcs	Fr	Ferw	Per
			[kg/(ha*a)]	[kg P/kg soil]	[-]	[-]	[kg/(ha*a)]	[kg]	[kg/kg fresh turmeric]
			0.9	1423	0	0.2	0	0	0										Pgwl	arable land	0.07
			potential long term annual soil loss	Erositvity factor	erodibility factor	lsope factor	crop factor	tillage factor	practice factor											permanent pastures & meadows	0.06
			Ser	R	k	LS	c1	c2	p
			[kg/(ha*a)]	[MJ mm/ha*h*y]	[t h MJ-1 mm-1]	[-]	[-]	[-]	[-]
			0	0	0	0	0	0	0
	Heavy metals
			Formula symbol	Unit	Cadmium	Copper	Zinc	Lead	Nickel	Chromium	Mercury	Dry matter content [%]	Quantity [kg/(ha*yr)]
					Cd	Cu	Zn	Pb	Ni	Cr	Hg		Fresh	Dry matter
		Emissions of heavy metals to
		ground water	Mleach i	mg/(ha*a)	38.7219	3546.28	29525.3	245.691	0	16621.9	0.0328026
		surface water	Merosion i	mg/(ha*a)	194.577	31602.6	51329.2	8344.55	16646.7	17325	1.59009
		agricultural soil	Msoil i	mg/(ha*a)	2213.96	123759	692702	9304.62	11319.3	-16953.4	1.22137
		groundwater, long-term	Mleach i	[kg/kg spice]	5.9664e-08	5.46422e-06	4.54935e-05	3.78569e-07	0	2.56116e-05	5.05434e-11
		river	Merosion i	[kg/kg spice]	2.9981e-07	4.86942e-05	7.90896e-05	1.28576e-05	2.56498e-05	2.6695e-05	2.45006e-09
		Soil	Msoil i	[kg/kg spice]	3.41134e-06	0.000190692	0.00106734	1.43369e-05	1.74411e-05	-2.61224e-05	1.88193e-09
		Leaching rates
		Leaching rate	mleach i	mg/(ha*a)	50	3600	33000	600	0	21200	1.3
		Allocation factors
		Allocation factor	Ai	-	0.774439	0.985078	0.894706	0.409485	0.820183	0.784052	0.0252328
		Input of heavy metals from
		agricultural production	Magro i	mg/(ha*a)	2403.37	158437	768152	12967.3	24972.6	13252.2	1.2943
		atmospheric deposition	Mdeposition i	mg/(ha*a)	700	2400	90400	18700	5475	3650	50
		Heavy metal contents of mineral fertilisers
		Ammonium sulfate, as N		mg/kg	0.24	19.05	142.86	5.24	8.57	9.52	0		0
		Urea		mg/kg	0.11	13.04	95.65	2.39	4.35	4.35	0		0
		Phosphate fertiliser, as P2O5		mg/kg	50	115.38	915.38	23.85	76.92	611.54	0		0.0705701
		Potassium fertiliser, as K2O		mg/kg	0.19	173.08	153.85	11.54	11.54	173.08	0		0
		Lime		mg/kg	0.12	4	8	3.6	12.2	314	0		0
		Total		mg/(ha*a)	3.52851	8.14238	64.5985	1.6831	5.42825	43.1564	0
		Heavy metal contents of organic fertilisers
		Solid manure (cow)		mg/kg DM	0.151	22	91.1	2.81	4.3	3.9	0.4	21	15.4083	3.23575
		Total		mg/(ha*a)	0.488598	71.1864	294.777	9.09245	13.9137	12.6194	1.2943
		Heavy metal contents of pesticides
		Copper oxide		%	0	89	0	0	0	0	0		0
		Total		mg/(ha*a)	0	0	0	0	0	0	0					fruit tree seedling, for planting [kg/kg spice]	DM content fruit seedlings [%]
		Heavy metal contents of plant materials														3697	25
		Generic mean		mg/kg DM	0.1	6.6	32	0.54	1.04	0.55	0.04
		Generic mean		mg/(ha*a)	2399.35	158357	767793	12956.5	24953.3	13196.4	0
		Emissions of heavy metals into surface waters through erosion of soil particles
		Heavy metal contents of the soil (intensive crops)	Ctot i	mg/kg soil	0.307	39.2	70.1	24.9	24.8	27	0.077
		Soil erosion	Ser	kg/(ha*yr)	2200	2200	2200	2200	2200	2200	2200
		Accumulation factor	a	-	1.86	1.86	1.86	1.86	1.86	1.86	1.86
		Erosion factor	ferosion	-	0.2	0.2	0.2	0.2	0.2	0.2	0.2
		Heavy metal emissions through erosion	Merosion	mg/(ha*a)	194.577	31602.6	51329.2	8344.55	16646.7	17325	1.59009
		Exported biomass
		Exported biomass		mg/kg DM	0.1	6.6	32	0.54	1.04	0.55	0.04	14.85	0	0
		Total		mg/(ha*a)	0	0	0	0	0	0	0

## Sheet: ginger_MG
		ginger, organic (Madagascar)
		methodological explanations
		calculated emissions
		fix parameters not dependant on case studies
		parameters obtainable in Nemecek et al. 2023 or ist supporting material
		parameters being obtained case-specific
	Fertiliser Emissions
		Input data
			Unit	Value	source	comment
		Total fresh cloves	kg	12500
		Total land occupation	ha	1
		Yield	kg/ha*a	12500
		Fertiliser quantity in kg-N	kg	0
		Fertiliser quantity in kg-P	kg	0		only P content out of P2O5 (P2Of=142g/mol, P2 = 62g/mol)
		Fertiliser quantity in kg-K	kg	0		only K content out of K2O (K2O = 94g/mol, K2=78g/mol)
		Fertiliser quantity in kg-Mg	kg	0
		Fertiliser quantity in kg-S	kg	0
		Fertiliser quantity in kg-B	kg	0
		Fertiliser quantity in kg-Zn	kg	0
		Fertiliser quantity in kg-CaO	kg	0
		Nitrogen fertiliser, as N	kg	0
		Phosphate fertiliser, as P2O5	kg	0
		Potassium fertiliser, as K2O	kg	0
		Urea	kg	0
		Limestone	kg	0
		Ammonium Sulfate	kg	0
		Calcium nitrate	kg	2.88e-05
		Solid manure	kg	300
		liquid manure	kg	0
		Copper oxide	kg	0
		Fruit tree seedling, for planting	p/kg spice	3.3
		Lifetime years of the orchard	a	0
		Irrigation	m3	0	5.475m3 per plant, 277 plants/ha
		Precipitation	mm	1396	s. 114 nemecek et al., 2023
		Clay content	%	40	oxisol clay content: https://www.sciencedirect.com/topics/agricultural-and-biological-sciences/oxisol#:~:text=Oxisols%20are%20defined%20as%20soils oxisols in madagascar: https://www.sciencedirect.com/science/article/pii/S1464343X22002333#:~:text=%E2%88%BC79%25%20of%20Madagascar's%20soils,3.3%20g%20kg%E2%88%921).
		Rooting depth	m	0.15	https://link.springer.com/article/10.1023/A:1015096119071
		Nitrogen uptake by crop	kg N/ha	120	https://www.fao.org/4/w0312e/w0312e06.htm#:~:text=Trees%20can%20provide%20nitrogen%20inputs,Giller%20and%20Wilson%2C%201991).	average N uptake of agroforestry in Africa
		Carbon in organic matter	t/3000 m3	48	(Nemecek et al., 2023) --> table on page 65 (tropical moist)
		Soil volume	m3/ha	5000	(Nemecek et al., 2023)	5000m3 (upper 50cm of soil are considered)
		Bulk density	kg/m3	1300	(Nemecek et al., 2023)	1300kg/m3 = standard value from the SQCB report.
		C/N ratio	-	11	(Nemecek et al., 2023)
		Ratio of Norg to Ntot (total soil nitrogen)	-	0.85	(Nemecek et al., 2023)
		Average quantity of P leached to ground water	kg(ha*a)	0.07	(Nemecek et al., 2023)	page 69
		Quantity of P2O5 contained in the surry	kg/ha	0
		Average quantity of P lost through run-off to rivers	kg(ha*a)	0.175	(Nemecek et al., 2023)	page 69
		Quantity of P2O5 contained in slurry or liquid sewage sludge	[kg/ha]	0
		Quantity of P2O5 contained in solid manure	kg/ha	0
		irrigation efficiency factor	[-]	0.9	(Nemecek et al., 2023)	page 28
		evapotranspiration from irrigation	[m3/t]	262.215	(Pfister et al. 2011), India, Ginger
	Water consumption & emissions
		water consumption	irrigation water	Evapotranspiration from irrigation	Irrigation efficiency factor	irrigation water per ha	irrigation/kg spice						Water consumption is influenced by three elements: the amount of used water, its origin, and the irrigation technique applied. In case of no primary data on irrigation amounts, the water consumption is calculated using the WFLDB methodological guidelines for the life cycle inventory of agricultural products of Quantis and Agroscope (Nemecek et al., 2023). Green water is not included, since it has…						Input irrigation water					In addition to water volume, the energy consumed is also considered. Standard values are used for water extraction from surface and from groundwater, depending on the energy source. If the energy source is unknown, assumptions from WFLDB are applied. For perennial crops and horticultural products, elec-tricity power supply is assumed in OECD countries and diesel power supply in all other countrie…								Finally, the water emissions of blue water are taken into account which result in three output flows. Water emitted to air (ETirr) is important to estimate the water stress. Water emitted to surface water and ground water are not considered in this study since it is not relevant for the analysed environmen-tal impacts.
			Iwithdrawal	ETirr	EFirr
			[m3/t]	[m3/t]	[-]	[m3/ha]	[m3/kg spice]
			291.35	262.215	0.9	3641.87	0.29135
		irrigation energy use	irrigation energy use	irrigation water	energy use diesel	energy use electricity
				Iwithdrawal
			[l]	[m3/t]	[l/m3]	[kWh/m3]
			15.4707	262.215	0.059	0.239		not used as in ecoinvent dataset included
		water emissions	water emitted to air	water emitted to surface water	eater emitted to ground water
			ETirr
			[m3/t]	[m3/t]	[m3/t]
			262.215	23.308	5.827
	Ammonia (NH3) (air)
		Fertiliser	Quantity applied			NH3 Emissions							The EF factors can be derived from the WFLDB guidelines (Nemecek et al., 2023) and depend on the climate. To accurately estimate NH3 emissions, understanding soil pH is imperative. In this study focusing on the main producing country, knowledge of the percentage (p) of alkaline soils (pH > 7) and acidic soils (pH < 7) serves as crucial input parameters for modelling (Nemecek et al., 2023).						mineral fertiliser									organic fertiliser
			[kg]	[kg/kg fresh turmeric]	[kg/ha]	[kg]	[kg/kg fresh turmeric]	[kg/ha]
		Ammonia from manure
		Solid manure	300	0.024	300	0	0	0
		Ammonia from mineral fertilisers
		Ammonium Sulfate	0	0	0	0	0	0
		Urea	0	0	0	0	0	0
		Mineral fertiliser [N]	0	0	0	0	0	0
		Total				0	0	0
	Nitrogen oxides (NOx) & Dinitrogen monoxide/nitrous oxide (N2O) (air)
		Fertiliser	Quantity applied			N2O Emissions			NOx Emissions				Nitrogen oxide (NOx): For mineral and organic fertiliser including animal manure a emission factor of 0.04 kg NO2/kg N is applied. All nitrogen oxides are reported as NO2 (Nemecek et al., 2023). The nitrous oxides are a sum of direct emissions and indirect emissions of NH3 degradation and NO3 degradation (Nemecek et al., 2023). Direct emissions: According to the IPCC 2019 values, default EF1 valu…						direct emissions							indirect emissions from NH3 degradation									Indirect N2O emissions from NO3 degradation
			[kg]	[kg/kg fresh turmeric]	[kg/ha]	[kg]	[kg/kg fresh turmeric]	[kg/ha]	[kg]	[kg/kg fresh turmeric]	[kg/ha]								default emssions factor values, measured in kg N2O-N per kg N input
		direct emissions
		Mineral fertiliser [N]	0	0	0	0	0	0	0	0	0
		indirect emissions from NH3																	conditions				IPCC 2019
		Mineral fertiliser [N]	0	0	0	0	0	0											synthetic fertiliser N inputs, wet climate				0.016
		indirect emissions from NO3																	other N inputs, wet climate				0.006
		Mineral fertiliser [N]	0	0	0	0	0	0											all N inputs, dry climates				0.005
		Total				0	0	0
																										wet climates	0.014
																										dry climates	0.005
																																			wet climate	0.24
																																			dry climate	0
	Nitrate (groundwater)
													Since the agricultural modelling is carried out globally, the SQCB-NO3 model is used which covers also non-European countries. The simple regression model calculated the leaching of NO3. Percipitation is obtained individually from climate models of the case studie's region.
		Precipitation + irrigation	Clay content	Rooting depth	Nitrogen supply through fertiliser	Nitrogen in organic matter	Nitrogen uptake by crop	Leached NO3-N
		P	c	L	S	Norg	U	N
		[mm/yr]	[%]	[m]	[kg N/ha]	[kg N/ha]	[kg N/ha]	[kg N/ha*yr]
		1396	40	0.15	0	6181.82	120	6.74161
		Irrigation	Irrigation
		[m3/ha]	[mm]
		0	0
		Carbon in organic matter	Carbon in organic matter	Soil volume	Bulk density	C/N ratio	Ratio of Norg to Ntot (total soil nitrogen)
		Corg	Corg	V	Db	rc/n	rNorg
		[t/3000 m3]	[%]	[m3/ha]	[kg/m3]	[-]	[-]
		48	1.23077	5000	1300	11	0.85
		NO3- Emissions
		[kg/kg fresh turmeric]	[kg/ha]
		0.000539329	6.74161
	Phosphate/phosphorus (water)
													Phosphorus emissions to water display themselves trough three different pathways. 1) the quantity of leached phosphate to the groundwater (Pgw) 2) run-off of soluble phosphate to surface water (Pro): The average quantity of P lost through runoff (Prol)depends on the land use category. For arable land it is 0.175 kg P/(ha*a), for intensive permanent pastures and meadows 0.25 kg P/(ha*a), for exten…						1) leachted phosphate to groundwater							2) Phosphate tun-off to surface water							3) phosphorus emissions trough water erosion to surface water
		Phosphate to ground water (1)
			Average quantity of P leached to ground water	Correction factor for fertilization by slurry	Quantity of P2O5 contained in the surry	Share of the field under drain	Quantity of P leached to ground water
			Pgwl	Ffert	P2O5sl	pctdrain	Pgw
			[kg(ha*a)]	[-]	[kg/ha]	[-]	[kg/(ha*a)]	[kg]	[kg/kg fresh turmeric]
			0.07	1	0	0	0.07	0.07	5.6e-06
		Phosphate Run-off to Surface Waters (2)
		Average quantity of P lost through run-off to rivers	Correction factor for fertilization with P	Quantity of P2O5 contained in mineral fertiliser	Quantity of P2O5 contained in slurry or liquid sewage sludge	Quantity of P2O5 contained in solid manure	Quantity of P lost through run-off to rivers
		Prol	Fro	P2O5min	P2O5sl	P2O5man	Pro
		[kg(ha*a)]	[-]	[kg/ha]	[kg/ha]	[kg/ha]	[kg/(ha*a)]	[kg]	[kg/kg fresh turmeric]
		0.175	1	0	0	0	0.175	0.175	1.4e-05
		Phosphorus
			Quantity of soil eroded	P content in the top soil	Enrichment factor for P	Fraction of the eroded soil that reaches the river	Quantity of P emitted through erosion to rivers
			Ser	Pcs	Fr	Ferw	Per
			[kg/(ha*a)]	[kg P/kg soil]	[-]	[-]	[kg/(ha*a)]	[kg]	[kg/kg fresh turmeric]
			0.9	262.215	0	0.2	0	0	0										Pgwl	arable land	0.07
			potential long term annual soil loss	Erositvity factor	erodibility factor	lsope factor	crop factor	tillage factor	practice factor											permanent pastures & meadows	0.06
			Ser	R	k	LS	c1	c2	p
			[kg/(ha*a)]	[MJ mm/ha*h*y]	[t h MJ-1 mm-1]	[-]	[-]	[-]	[-]
			0	0	0	0	0	0	0
	Heavy metals
			Formula symbol	Unit	Cadmium	Copper	Zinc	Lead	Nickel	Chromium	Mercury	Dry matter content [%]	Quantity [kg/(ha*yr)]
					Cd	Cu	Zn	Pb	Ni	Cr	Hg		Fresh	Dry matter
		Emissions of heavy metals to
		ground water	Mleach i	mg/(ha*a)	0.167176	223.472	272.856	0.414683	0	98.5383	0.0239264
		surface water	Merosion i	mg/(ha*a)	0.840053	1991.46	474.355	14.0841	90.9774	102.707	1.15982
		agricultural soil	Msoil i	mg/(ha*a)	2.17833	-188.252	476.914	12.5088	24.2442	-81.9712	0.892227
		groundwater, long-term	Mleach i	[kg/kg spice]	1.3374e-11	1.78778e-08	2.18285e-08	3.31746e-11	0	7.88307e-09	1.91411e-12
		river	Merosion i	[kg/kg spice]	6.72043e-11	1.59317e-07	3.79484e-08	1.12673e-09	7.27819e-09	8.21653e-09	9.27855e-11
		Soil	Msoil i	[kg/kg spice]	1.74266e-10	-1.50601e-08	3.81531e-08	1.0007e-09	1.93953e-09	-6.55769e-09	7.13782e-11
		Leaching rates
		Leaching rate	mleach i	mg/(ha*a)	50	3600	33000	600	0	21200	1.3
		Allocation factors
		Allocation factor	Ai	-	0.00334351	0.0620755	0.00826837	0.000691138	0.00448246	0.00464803	0.0184049
		Input of heavy metals from
		agricultural production	Magro i	mg/(ha*a)	2.34831	158.841	753.692	12.9332	24.652	17.0445	0.9375
		atmospheric deposition	Mdeposition i	mg/(ha*a)	700	2400	90400	18700	5475	3650	50
		Heavy metal contents of mineral fertilisers
		Ammonium sulfate, as N		mg/kg	0.24	19.05	142.86	5.24	8.57	9.52	0		0
		Urea		mg/kg	0.11	13.04	95.65	2.39	4.35	4.35	0		0
		Phosphate fertiliser, as P2O5		mg/kg	50	115.38	915.38	23.85	76.92	611.54	0		2.304e-09
		Potassium fertiliser, as K2O		mg/kg	0.19	173.08	153.85	11.54	11.54	173.08	0		0.024
		Lime		mg/kg	0.12	4	8	3.6	12.2	314	0		0
		Total		mg/(ha*a)	0.00456012	4.15392	3.6924	0.27696	0.27696	4.15392	0
		Heavy metal contents of organic fertilisers
		Solid manure (cow)		mg/kg DM	0.151	22	91.1	2.81	4.3	3.9	0.4	21	0	0
		Total		mg/(ha*a)	0	0	0	0	0	0	0
		Heavy metal contents of pesticides
		Copper oxide		%	0	89	0	0	0	0	0		0.0032
		Total		mg/(ha*a)	0	2.848e-09	0	0	0	0	0
		Heavy metal contents of plant materials														fruit tree seedling, for planting [kg/kg spice]	DM content fruit seedlings [%]
		Generic mean		mg/kg DM	0.1	6.6	32	0.54	1.04	0.55	0.04					0.3	25
		Generic mean		mg/(ha*a)	2.34375	154.688	750	12.6562	24.375	12.8906	0.9375
		Emissions of heavy metals into surface waters through erosion of soil particles
		Heavy metal contents of the soil (intensive crops)	Ctot i	mg/kg soil	0.307	39.2	70.1	24.9	24.8	27	0.077
		Soil erosion	Ser	kg/(ha*yr)	2200	2200	2200	2200	2200	2200	2200
		Accumulation factor	a	-	1.86	1.86	1.86	1.86	1.86	1.86	1.86
		Erosion factor	ferosion	-	0.2	0.2	0.2	0.2	0.2	0.2	0.2
		Heavy metal emissions through erosion	Merosion	mg/(ha*a)	0.840053	1991.46	474.355	14.0841	90.9774	102.707	1.15982
		Exported biomass
		Exported biomass		mg/kg DM	0.1	6.6	32	0.54	1.04	0.55	0.04	14.85	0	0
		Total		mg/(ha*a)	0	0	0	0	0	0	0

[truncated: 10 more sheets: ginger_IN, nutmeg_mace_IN, pepper_VN, saffron_IR, turmeric_MG, turmeric_IN, vanilla_MG, vanilla_MX, capsicum_IN, layout_emissions]
