# Supplementary material for: From Farm to Flavor: Carbon and Biodiversity Footprint of the Global Spice Market
Source: Environ Sci Technol. 2026 Apr 7;60(15):11421–33. doi: 10.1021/acs.est.5c04846 (PMC13104020; doi:10.1021/acs.est.5c04846)
Supplement: Supplementary file 4 [file es5c04846_si_005.xlsx]

## Sheet: readme
This is supporting Material 4 (SM4) 1) production quantities (yellow color) - production overview (fresh weight): data used for further calculations - raw prodcution data of FAO 22 for the years 2020, 2021, 2022 for every spice one tab 2) yields of all spices (green color) - yield overview: all yield (kg/ha) data found per spice from FAO 22 and other sources - weight_loss: fresh yield, weight los…						Legend
						production data for further calculations
						metadata for prodcution data
						yield data for further calculations
						metadata for yield data
						trading data for further calculations
						metadata for trading data

## Sheet: trading_overview
spice	PDF/kg spice	production dry weight [kg]	production_countries	production_countries_share [%]	production_countries_value [kg]		spice	importing_regions	importing_regions_value	importing_regions_share	sum
capsicum		1.25963e+09	India	38.2	4.81179e+08		capsicum	Europe	195799350	15.5442	1010491810
capsicum		1.25963e+09	Bangladesh	12.7	1.59973e+08		capsicum	Asia & Oceania	5.30627e+08	42.1256
capsicum		1.25963e+09	ethiopia	6.7	8.43953e+07		capsicum	Africa	39351500	3.12405
capsicum		1.25963e+09	thailand	6.7	8.43953e+07		capsicum	North America	187228240	14.8637
capsicum		1.25963e+09	rest	35.8	4.50948e+08		capsicum	Middle & South America	5.74853e+07	4.56366
cardamom		2.14644e+07	india	29.5	6.33199e+06		capsicum	rest	2.4914e+08	19.7788
cardamom		2.14644e+07	indonesia	29.2	6.2676e+06		cardamom	Europe	2.23529e+06	10.414	1.98398e+07
cardamom		2.14644e+07	gutemala	26.2	5.62367e+06		cardamom	Asia & Oceania	1.51173e+07	70.4295
cardamom		2.14644e+07	nepal	6.3	1.35226e+06		cardamom	Africa	1.03663e+06	4.82952
cardamom		2.14644e+07	rest	8.8	1.88887e+06		cardamom	North America	919946	4.28592
cinnamon		1.64021e+08	china	40	65608205		cardamom	Middle & South America	530697	2.47245
cinnamon		1.64021e+08	vietnam	24	39364923		cardamom	rest	1.62457e+06	7.56865
cinnamon		1.64021e+08	indonesia	23	3.77247e+07		cinnamon	Europe	2.20257e+07	13.4286	1.56122e+08
cinnamon		1.64021e+08	sri lanka	11	1.80423e+07		cinnamon	Asia & Oceania	80785995	49.2536
cinnamon		1.64021e+08	rest	2	3.28041e+06		cinnamon	Africa	1.12136e+07	6.83672
cloves		1.42051e+08	indonesia	71	1.00856e+08		cinnamon	North America	2.63431e+07	16.0609
cloves		1.42051e+08	madagascar	13	1.84666e+07		cinnamon	Middle & South America	1.57533e+07	9.60446
cloves		1.42051e+08	tanzania	4.7	6.6764e+06		cinnamon	rest	7898765	4.81572
cloves		1.42051e+08	rest	11.3	1.60518e+07		cloves	Europe	4.59377e+06	3.23389	71253750
cumin		760000000	india	68.6	5.2136e+08		cloves	Asia & Oceania	5.85106e+07	41.1899
cumin		760000000	turkey	12.6	95760000		cloves	Africa	3.9971e+06	2.81385
cumin		760000000	russia	3.3	25080000		cloves	North America	2163990	1.52339
cumin		760000000	iran	2.2	1.672e+07		cloves	Middle & South America	1.98826e+06	1.39968
cumin		760000000	rest	13.3	101080000		cloves	rest	7.07973e+07	49.8393	547461174
ginger		3.96936e+09	india	46	1.82591e+09		cumin	Europe	79385762	10.4455
ginger		3.96936e+09	nigeria	15	5.95405e+08		cumin	Asia & Oceania	372580785	49.0238
ginger		3.96936e+09	china	13	5.16017e+08		cumin	Africa	3.75248e+07	4.93748
ginger		3.96936e+09	nepal	6	2.38162e+08		cumin	North America	37561575	4.94231
ginger		3.96936e+09	indonesia	5	1.98468e+08		cumin	Middle & South America	2.04082e+07	2.68529
ginger		3.96936e+09	rest	15	5.95405e+08		cumin	rest	212538826	27.9656
mace		5.10056e+06	india	29.5	1.50467e+06		ginger	Europe	1.68762e+08	4.2516	7.12462e+08
mace		5.10056e+06	indonesia	29.2	1.48936e+06		ginger	Asia & Oceania	4.117e+08	10.3719
mace		5.10056e+06	guatemala	26.2	1.33635e+06		ginger	Africa	2.90721e+07	0.732412
mace		5.10056e+06	nepal	6.3	321335		ginger	North America	9.5953e+07	2.41734
mace		5.10056e+06	rest	8.8	448849		ginger	Middle & South America	6.97527e+06	0.175728
nutmeg		2.29105e+07	india	29.5	6.75859e+06		ginger	rest	3.2569e+09	82.051
nutmeg		2.29105e+07	indonesia	29.2	6.68986e+06		mace	Europe	562338	11.025	4.99115e+06
nutmeg		2.29105e+07	guatemala	26.2	6.00255e+06		mace	Asia & Oceania	3.80308e+06	74.5621
nutmeg		2.29105e+07	nepal	6.3	1.44336e+06		mace	Africa	260787	5.11291
nutmeg		2.29105e+07	rest	8.8	2.01612e+06		mace	North America	231433	4.5374
pepper		3.96416e+08	vietnam	33.5	1.32799e+08		mace	Middle & South America	133509	2.61753
pepper		3.96416e+08	brazil	15.8	6.26338e+07		mace	rest	109409	2.14504
pepper		3.96416e+08	indonesia	10.1	4.0038e+07		nutmeg	Europe	2.49843e+06	10.9052	2.21754e+07
pepper		3.96416e+08	burkina faso	9.5	3.76595e+07		nutmeg	Asia & Oceania	1.68969e+07	73.7516
pepper		3.96416e+08	india	7.9	3.13169e+07		nutmeg	Africa	1.15866e+06	5.05733
pepper		3.96416e+08	rest	23.2	9.19686e+07		nutmeg	North America	1.02824e+06	4.48808
saffron		90000	iran	90	81000		nutmeg	Middle & South America	593170	2.58908
saffron		90000	rest	10	9000		nutmeg	rest	735125	3.20868
turmeric		338023800	india	80	270419040		pepper	Europe	5.50385e+07	13.884	2.20584e+08	https://wits.worldbank.org/trade/comtrade/en/country/ALL/year/2019/tradeflow/Imports/partner/WLD/product/091020
turmeric		338023800	china	8	27041904		pepper	Asia & Oceania	9.78185e+07	24.6757
turmeric		338023800	myanmar	4	13520952		pepper	Africa	1.62692e+07	4.10408
turmeric		338023800	nigeria	3	10140714		pepper	North America	4.54015e+07	11.453
turmeric		338023800	rest	5	16901190		pepper	Middle & South America	6.056e+06	1.52769
vanilla		1.40237e+06	madagascar	39.4	552535		pepper	rest	1.75832e+08	44.3555
vanilla		1.40237e+06	inonesia	25.5	357605		saffron	Europe	45900	51
vanilla		1.40237e+06	mexico	9.2	129018		saffron	Asia & Oceania	25200	28
vanilla		1.40237e+06	papua new guinea	6.4	89751.9		saffron	Africa	900	1
vanilla		1.40237e+06	rest	19.5	273463		saffron	North America	13500	15
					7.08173e+09		saffron	Middle & South America	2700	3
							saffron	rest	1800	2
							turmeric	Europe	84505950	25
							turmeric	Asia & Oceania	169011900	50
							turmeric	Africa	3380238	1
							turmeric	North America	67604760	20
							turmeric	Middle & South America	6760476	2
							turmeric	rest	6760476	2
							vanilla	Europe	537222	38.3081	1.25826e+06
				aG			vanilla	Asia & Oceania	227229	16.2032
							vanilla	Africa	70536.4	5.02979
							vanilla	North America	412976	29.4484
							vanilla	Middle & South America	10296.9	0.734248
							vanilla	rest	144113	10.2764

## Sheet: data1_diagram
spice	production_countries	production_countries_value [kg]	PDF(kg	value
capsicum	India	4.81179e+08	1.21e-13	5.82227e-05
capsicum	Bangladesh	1.59973e+08	1.21e-13	1.93568e-05
capsicum	ethiopia	8.43953e+07	1.21e-13	1.02118e-05
capsicum	thailand	8.43953e+07	1.21e-13	1.02118e-05
capsicum	rest	4.50948e+08	1.21e-13	5.45647e-05
cardamom	india	6.33199e+06	5.47e-13	3.4636e-06
cardamom	indonesia	6.2676e+06	5.47e-13	3.42838e-06		calculation for PDF per spice								PDF per spice for further calculation			PDF generating
cardamom	gutemala	5.62367e+06	5.47e-13	3.07615e-06		spice	PDF/kg	% share	share in dry weight	resulting value	production amount dry weight [kg/year]			spice	PDF		spice	LC-Impact results	LC-Impact land use	LC-Impact (-land use)	scherer-results	final
cardamom	nepal	1.35226e+06	5.47e-13	7.39684e-07		capsicum	1.21e-13				1.25963e+09			capsicum	1.21e-13		capsicum	1.2941e-13	8.50369e-15	1.20906e-13	2.93e-16	1.21199e-13
cardamom	rest	1.88887e+06	5.47e-13	1.03321e-06		cardamom	5.47e-13				2.14644e+07			cardamom	5.47e-13		cardamom	6.14697e-13	1.32044e-13	4.82652e-13	6.49e-14	5.47552e-13
cinnamon	china	65608205	1.201e-13	7.87955e-06		cinnamon, conventional	1.08e-13	0.95	0.95	1.201e-13	1.55819e+08	1.64021e+08		cinnamon	1.201e-13		cinnamon, conventional	7.17656e-14	3.19815e-14	3.97841e-14	6.8e-14	1.07784e-13
cinnamon	vietnam	39364923	1.201e-13	4.72773e-06		cinnamon, organic	3.5e-13	0.05	0.05		8.20103e+06			cloves	1.01705e-13		cinnamon, organic	4.68004e-14	2.49094e-14	2.1891e-14	3.28e-13	3.49891e-13
cinnamon	indonesia	3.77247e+07	1.201e-13	4.53074e-06		cloves, conventional	9.39e-14	0.95	0.95	1.01705e-13	1.34949e+08	1.42051e+08		cumin	5.96e-14		cloves, conventional	8.18181e-14	1.42102e-14	6.76079e-14	2.63e-14	9.39079e-14
cinnamon	sri lanka	1.80423e+07	1.201e-13	2.16687e-06		cloves, organic	2.5e-13	0.05	0.05		7.10255e+06			ginger	7.06076e-14		cloves, organic	3.69062e-14	1.77755e-14	1.91307e-14	2.31e-13	2.50131e-13
cinnamon	rest	3.28041e+06	1.201e-13	3.93977e-07		cumin	5.96e-14				760000000			mace	4.59e-13		cumin	1.7132e-13	1.1606e-13	5.52594e-14	4.26e-15	5.95194e-14
cloves	indonesia	1.00856e+08	1.01705e-13	1.02576e-05		ginger, conventional	4.26e-14	0.7	0.9423	7.06076e-14	2.29002e+08	3.96936e+09		nutmeg	8.88e-14		ginger, conventional	4.10141e-14	-3.34695e-16	4.13488e-14	1.22e-15	4.25688e-14
cloves	madagascar	1.84666e+07	1.01705e-13	1.87815e-06		ginger, organic	5.28e-13	0.3	0.0577		3740362346			pepper	2.8224e-13		ginger, organic	1.06852e-13	7.52816e-14	3.157e-14	4.96e-13	5.2757e-13
cloves	tanzania	6.6764e+06	1.01705e-13	6.79023e-07		mace	4.59e-13				5.10056e+06			saffron	3.51677e-12		mace	4.26115e-14	2.93067e-14	1.33048e-14	4.46e-13	4.59305e-13
cloves	rest	1.60518e+07	1.01705e-13	1.63255e-06		nutmeg	8.88e-14				2.29105e+07			turmeric	2.114e-13		nutmeg	6.2416e-14	1.71269e-14	4.5289e-14	4.35e-14	8.8789e-14
cumin	india	5.2136e+08	5.96e-14	3.10731e-05		pepper	2.8224e-13				3.96416e+08			vanilla	3.90253e-12		pepper	1.38164e-13	4.39239e-14	9.42404e-14	1.88e-13	2.8224e-13
cumin	turkey	95760000	5.96e-14	5.7073e-06		saffron	3.51677e-12				90000						saffron	5.94665e-12	3.18988e-12	2.75677e-12	7.6e-13	3.51677e-12
cumin	russia	25080000	5.96e-14	1.49477e-06		turmeric, conventional	8.52e-15	0.2	0.555556	2.114e-13	187791000	338023800					turmeric, conventional	9.46079e-15	1.54885e-15	7.91194e-15	6.11e-16	8.52294e-15
cumin	iran	1.672e+07	5.96e-14	9.96512e-07		turmeric, organic	4.65e-13	0.8	0.444444		1.50233e+08						turmeric, organic	1.03231e-13	8.17062e-14	2.15252e-14	4.43e-13	4.64525e-13
cumin	rest	101080000	5.96e-14	6.02437e-06		vanilla, conventional	4.05e-12	0.9	0.859551	3.90253e-12	1.20541e+06	1.40237e+06					vanilla, conventional	2.6052e-12	9.74631e-13	1.63057e-12	2.42e-12	4.05057e-12
ginger	india	1.82591e+09	7.06076e-14	0.000128923		vanilla, organic	3e-12	0.1	0.140449		196963						vanilla, organic	5.45091e-13	4.96731e-13	4.83601e-14	2.95e-12	2.99836e-12
ginger	nigeria	5.95405e+08	7.06076e-14	4.20401e-05
ginger	china	5.16017e+08	7.06076e-14	3.64347e-05
ginger	nepal	2.38162e+08	7.06076e-14	1.6816e-05
ginger	indonesia	1.98468e+08	7.06076e-14	1.40134e-05
ginger	rest	5.95405e+08	7.06076e-14	4.20401e-05
mace	india	1.50467e+06	4.59e-13	6.90641e-07
mace	indonesia	1.48936e+06	4.59e-13	6.83618e-07
mace	guatemala	1.33635e+06	4.59e-13	6.13383e-07
mace	nepal	321335	4.59e-13	1.47493e-07
mace	rest	448849	4.59e-13	2.06022e-07
nutmeg	india	6.75859e+06	8.88e-14	6.00163e-07
nutmeg	indonesia	6.68986e+06	8.88e-14	5.9406e-07
nutmeg	guatemala	6.00255e+06	8.88e-14	5.33026e-07
nutmeg	nepal	1.44336e+06	8.88e-14	1.2817e-07
nutmeg	rest	2.01612e+06	8.88e-14	1.79032e-07
pepper	vietnam	1.32799e+08	2.8224e-13	3.74814e-05
pepper	brazil	6.26338e+07	2.8224e-13	1.76778e-05
pepper	indonesia	4.0038e+07	2.8224e-13	1.13004e-05
pepper	burkina faso	3.76595e+07	2.8224e-13	1.0629e-05
pepper	india	3.13169e+07	2.8224e-13	8.83889e-06
pepper	rest	9.19686e+07	2.8224e-13	2.59572e-05
saffron	iran	81000	3.51677e-12	2.84858e-07
saffron	rest	9000	3.51677e-12	3.16509e-08
turmeric	india	270419040	2.114e-13	5.71666e-05
turmeric	china	27041904	2.114e-13	5.71666e-06
turmeric	myanmar	13520952	2.114e-13	2.85833e-06
turmeric	nigeria	10140714	2.114e-13	2.14375e-06
turmeric	rest	16901190	2.114e-13	3.57291e-06
vanilla	madagascar	552535	3.90253e-12	2.15628e-06
vanilla	inonesia	357605	3.90253e-12	1.39556e-06
vanilla	mexico	129018	3.90253e-12	5.03498e-07
vanilla	papua new guinea	89751.9	3.90253e-12	3.50259e-07
vanilla	rest	273463	3.90253e-12	1.0672e-06
				0.000717526
																																					ginger	fresh	sale	conventional (India)	ginger	dried (ground)	sale	organic (Madagascar)	mace	dried	sale	conventional (India)	nutmeg
[truncated: 27 more columns]

## Sheet: data2_diagram
spice	importing_regions	importing_regions_production	PDF per kg	value
capsicum	Europe	195799350	1.21e-13	2.36917e-05
capsicum	Asia & Oceania	5.30627e+08	1.21e-13	6.42059e-05
capsicum	Africa	39351500	1.21e-13	4.76153e-06			calculation for PDF per spice						PDF per spice for further calculation
capsicum	North America	187228240	1.21e-13	2.26546e-05			spice	PDF	% share	share in dry weight	resulting value		spice	PDF
capsicum	Middle & South America	5.74853e+07	1.21e-13	6.95572e-06			capsicum	1.21e-13					capsicum	1.21e-13
capsicum	rest	2.4914e+08	1.21e-13	3.01459e-05			cardamom	5.47e-13					cardamom	5.47e-13
cardamom	Europe	2.23529e+06	5.47e-13	1.22271e-06			cinnamon, conventional	1.08e-13	0.95	0.95	1.201e-13		cinnamon	1.201e-13
cardamom	Asia & Oceania	1.51173e+07	5.47e-13	8.26914e-06			cinnamon, organic	3.5e-13	0.05	0.05			cloves	1.01705e-13
cardamom	Africa	1.03663e+06	5.47e-13	5.67035e-07			cloves, conventional	9.39e-14	0.95	0.95	1.01705e-13		cumin	5.96e-14
cardamom	North America	919946	5.47e-13	5.03211e-07			cloves, organic	2.5e-13	0.05	0.05			ginger	7.06076e-14
cardamom	Middle & South America	530697	5.47e-13	2.90291e-07			cumin	5.96e-14					mace	4.59e-13
cardamom	rest	1.62457e+06	5.47e-13	8.88637e-07			ginger, conventional	4.26e-14	0.7	0.9423	7.06076e-14		nutmeg	8.88e-14
cinnamon	Europe	2.20257e+07	1.201e-13	2.64529e-06			ginger, organic	5.28e-13	0.3	0.0577			pepper	2.8224e-13
cinnamon	Asia & Oceania	80785995	1.201e-13	9.7024e-06			mace	4.59e-13					saffron	3.51677e-12
cinnamon	Africa	1.12136e+07	1.201e-13	1.34676e-06			nutmeg	8.88e-14					turmeric	2.114e-13
cinnamon	North America	2.63431e+07	1.201e-13	3.16381e-06			pepper	2.8224e-13					vanilla	3.90253e-12
cinnamon	Middle & South America	1.57533e+07	1.201e-13	1.89197e-06			saffron	3.51677e-12
cinnamon	rest	7898765	1.201e-13	9.48642e-07			turmeric, conventional	8.52e-15	0.2	0.555556	2.114e-13
cloves	Europe	4.59377e+06	1.01705e-13	4.6721e-07			turmeric, organic	4.65e-13	0.8	0.444444
cloves	Asia & Oceania	5.85106e+07	1.01705e-13	5.95082e-06			vanilla, conventional	4.05e-12	0.9	0.859551	3.90253e-12
cloves	Africa	3.9971e+06	1.01705e-13	4.06525e-07			vanilla, organic	3e-12	0.1	0.140449
cloves	North America	2163990	1.01705e-13	2.20089e-07
cloves	Middle & South America	1.98826e+06	1.01705e-13	2.02216e-07
cloves	rest	7.07973e+07	1.01705e-13	7.20044e-06
cumin	Europe	79385762	5.96e-14	4.73139e-06
cumin	Asia & Oceania	372580785	5.96e-14	2.22058e-05
cumin	Africa	3.75248e+07	5.96e-14	2.23648e-06
cumin	North America	37561575	5.96e-14	2.23867e-06
cumin	Middle & South America	2.04082e+07	5.96e-14	1.21633e-06
cumin	rest	212538826	5.96e-14	1.26673e-05
ginger	Europe	1.68762e+08	7.06076e-14	1.19159e-05
ginger	Asia & Oceania	4.117e+08	7.06076e-14	2.90692e-05
ginger	Africa	2.90721e+07	7.06076e-14	2.05271e-06
ginger	North America	9.5953e+07	7.06076e-14	6.77501e-06
ginger	Middle & South America	6.97527e+06	7.06076e-14	4.92507e-07
ginger	rest	3.2569e+09	7.06076e-14	0.000229962
mace	Europe	562338	4.59e-13	2.58113e-07
mace	Asia & Oceania	3.80308e+06	4.59e-13	1.74562e-06
mace	Africa	260787	4.59e-13	1.19701e-07
mace	North America	231433	4.59e-13	1.06228e-07
mace	Middle & South America	133509	4.59e-13	6.12804e-08
mace	rest	109409	4.59e-13	5.02188e-08
nutmeg	Europe	2.49843e+06	8.88e-14	2.21861e-07
nutmeg	Asia & Oceania	1.68969e+07	8.88e-14	1.50044e-06
nutmeg	Africa	1.15866e+06	8.88e-14	1.02889e-07
nutmeg	North America	1.02824e+06	8.88e-14	9.13079e-08
nutmeg	Middle & South America	593170	8.88e-14	5.26735e-08
nutmeg	rest	735125	8.88e-14	6.52791e-08
pepper	Europe	5.50385e+07	2.8224e-13	1.55341e-05
pepper	Asia & Oceania	9.78185e+07	2.8224e-13	2.76083e-05
pepper	Africa	1.62692e+07	2.8224e-13	4.59183e-06
pepper	North America	4.54015e+07	2.8224e-13	1.28141e-05
pepper	Middle & South America	6.056e+06	2.8224e-13	1.70925e-06
pepper	rest	1.75832e+08	2.8224e-13	4.9627e-05
saffron	Europe	45900	3.51677e-12	1.6142e-07
saffron	Asia & Oceania	25200	3.51677e-12	8.86226e-08
saffron	Africa	900	3.51677e-12	3.16509e-09
saffron	North America	13500	3.51677e-12	4.74764e-08
saffron	Middle & South America	2700	3.51677e-12	9.49528e-09
saffron	rest	1800	3.51677e-12	6.33019e-09
turmeric	Europe	84505950	2.114e-13	1.78646e-05
turmeric	Asia & Oceania	169011900	2.114e-13	3.57291e-05
turmeric	Africa	3380238	2.114e-13	7.14582e-07
turmeric	North America	67604760	2.114e-13	1.42916e-05
turmeric	Middle & South America	6760476	2.114e-13	1.42916e-06
turmeric	rest	6760476	2.114e-13	1.42916e-06
vanilla	Europe	537222	3.90253e-12	2.09652e-06
vanilla	Asia & Oceania	227229	3.90253e-12	8.86767e-07
vanilla	Africa	70536.4	3.90253e-12	2.7527e-07
vanilla	North America	412976	3.90253e-12	1.61165e-06
vanilla	Middle & South America	10296.9	3.90253e-12	4.01839e-08
vanilla	rest	144113	3.90253e-12	5.62407e-07
				0.000717374

## Sheet: value_overview
spice	value $/t
capsicum	2779.78
cardamom	8907.55
cinnamon	8864.13
cloves	2150.1
cumin	3146.76
ginger	1614.09
mace	8907.55
nutmeg	8907.55
pepper	6735.18
saffron	5000000
turmeric	3000
vanilla	250000
rest	3146.76
pepper	nutmeg/mace/cardamom	ginger	cinnamon	capsicum	cumin
2346	3508	909.5	15083.9	3890.7	1173.9
35987.8	14307.1	2531.7	10194	2322.2	5716
5962.9	8907.55	878.6	1314.5	904.8	2925.7
5634.1		317.2	8864.13	4001.4	2447.2
646.3		2200.9		2779.78	3471
2610.1		785.9			3146.76
5048.3		3165.4
4278.2		1715.5
1126.1		1407.6
3712		917.9
6735.18		579.5
		4605.2
		551.5
		1166.5
		2478.5
		1614.09

## Sheet: production_overview
spice	system	dried/fresh	production amount 2022	production amount 2021	production amount 2020	production amount average fresh weight[t/year]	production amount average fresh weight[kg/year]2	% of fresh weight	weight loss	production amount dry weight [kg/year]	% of dry weight	note	sources	notes II
capsicum	conventional		5.22738e+06	5.2302e+06	4.65799e+06	5.03853e+06	5.03853e+09	37.28	75	1.25963e+09	17.7902			1828825
cardamom	conventional		138888	147859	133629	96686.4	96686434	0.715382	77.8	2.14644e+07	0.303149	production of nutmeg, mace & cardamom. --> cardamom 69%		1828825
cinnamon	organic		222524	222291	211267	10934.7	1.09347e+07	0.0809058	25	8.20103e+06	0.115826	5% organic, 95% conventional		1828825
cinnamon	conventional		222524	222291	211267	207759	2.07759e+08	1.53721	25	1.55819e+08	2.20069	218694		1828825
cloves	organic		184772	186444	196988	9470.07	9.47007e+06	0.070069	25	7.10255e+06	0.100312			1828825
cloves	conventional		184772	186444	196988	179931	1.79931e+08	1.33131	25	1.34949e+08	1.90592			1828825
cumin	conventional		2.75101e+06	2.70556e+06	2572953	800000	800000000	5.91919	5	760000000	10.7337	2'728825 with anise, coriander seeds, fennel, only cumin is estimated at 900'000	The European market potential for cumin seeds | CBI	1828825
ginger	organic	dried	5.55174e+06	5.51656e+06	4.96182e+06	1.60301e+06	1.60301e+09	11.8607	85.7143	2.29002e+08	3.23427	70 % sold fresh, 30% dried	https://www.imarcgroup.com/ginger-market	1828825
ginger	conventional	fresh	5.55174e+06	5.51656e+06	4.96182e+06	3.74036e+06	3740362346	27.6749	0	3740362346	52.8264	70 % sold fresh, 30% dried	https://www.imarcgroup.com/ginger-market	1828825
mace	conventional		138888	147859	133629	12751.4	1.27514e+07	0.0943475	60	5.10056e+06	0.072037	production of nutmeg, mace & cardamom. --> cardamom 9.1		1828825
nutmeg	conventional		138888	147859	133629	30547.3	3.05473e+07	0.226019	25	2.29105e+07	0.323573	production of nutmeg, mace & cardamom. --> cardamom 21.8		1828825
pepper	conventional		846713	822328	845227	838089	8.38089e+08	6.20101	52.7	3.96416e+08	5.59872			1828825
saffron	conventional		0	0	0	450	450000	0.00332955	80	90000	0.0012711			1828825
turmeric	organic	dried	0	0	0	751164	751164000	5.55786	80	1.50233e+08	2.12179	80% dried		1828825
turmeric	conventional	fresh	0	0	0	187791	187791000	1.38946	0	187791000	2.65224	20% fresh		1828825
vanilla	conventional		8135.7	8054.87	7444.94	7090.65	7090653	0.0524637	83	1.20541e+06	0.0170244	10% organic, 90% conventional		1828825
vanilla	organic		8135.7	8054.87	7444.94	787.85	787850	0.0058293	75	196963	0.00278177	10% organic, 90% conventional	https://www.mordorintelligence.com/industry-reports/global-vanilla-industry	1828825
						1.35154e+07	1.35154e+10			7.08048e+09

## Sheet: yield_overview
spice	yield lower boundary	yield median	yield upper boundary	yield fresh kg/ha	weight loss [%]	kg needed for 1kg fried spice	yield dried kg/ha
capsicum	1482	2501	4973	50705.7	75	4	12676.4
cardamom	447.9	512	1048	1000	77.8	4.5045	222
cinnamon pronatec	529	669	1771	1800	25	1.33333	900
cinnamon	529	669	1771	1375	25	1.33333	687.5
cloves pronatec	310	926.4	1226	2560	25	1.33333	1920
cloves	310	926.4	1226	3546	25	1.33333	2659.5
cumin	778	1008	1253	649	5	1.05263	616.55
ginger dried	4981	9920	12344	12500	85.7143	7	1785.71
ginger fresh	4981	9920	12344	10700	0	1	10700
mace	447.9	512	1048	393.7	60	2.5	157.48
nutmeg	447.9	512	1048	2100	25	1.33333	1575
pepper	589	915	2244	2500	52.7	2.11416	1182.5
saffron	17.6	20	22.7	17.5	80	5	3.5
turmeric, dried	7976	17400	29050	10000	80	5	2000
turmeric fresh	7976	17400	29050	17700	0	1	17700
vanilla lupi	190	348	654	350	83	5.88235	59.5
vanilla pronatec	190	348	654	1200	75	4	300
	derived from R	derived from R	derived from R			1	0

## Sheet: yield_list
crop	yield [kg/ha]
capsicum	3722.8
capsicum	1136.5
capsicum	6354.8
capsicum	3560.8
capsicum	883.1
capsicum	8690.8
capsicum	12619.9
capsicum	929
capsicum	2715.8
capsicum	1538.2
capsicum	6610.8
capsicum	6610.8
capsicum	5053.6
capsicum	3426.6
capsicum	1844
capsicum	3622.7
capsicum	1801.1
capsicum	7235
capsicum	6011.3
capsicum	2764
capsicum	2477.5
capsicum	14079.8
capsicum	2122.1
capsicum	1192.6
capsicum	2456.4
capsicum	3668.8
capsicum	1060.4
capsicum	156.3
capsicum	774.9
capsicum	1052.1
capsicum	828.4
capsicum	1981.2
capsicum	19538.9
capsicum	1296.7
capsicum	6518.9
capsicum	10489.3
capsicum	1729.2
capsicum	4730.2
capsicum	2478.3
capsicum	3091.7
capsicum	6079.5
capsicum	7338.1
capsicum	2328.7
capsicum	4378.3
capsicum	2069.3
capsicum	1649.3
capsicum	3302.2
capsicum	1232.1
capsicum	3857
capsicum	412.6
capsicum	2524.7
capsicum	2372.9
capsicum	979.9
capsicum	2214.4
capsicum	4576.7
capsicum	1463.7
capsicum	50705
capsicum	501.8
cardamom, nutmeg, mace	442
cardamom, nutmeg, mace	2003.8
cardamom, nutmeg, mace	389.7
cardamom, nutmeg, mace	483.2
cardamom, nutmeg, mace	486.1
cardamom, nutmeg, mace	465.4
cardamom, nutmeg, mace	379.6
cardamom, nutmeg, mace	152.9
cardamom, nutmeg, mace	667.3
cardamom, nutmeg, mace	354.6
cardamom, nutmeg, mace	1118.1
cardamom, nutmeg, mace	607.9
cardamom, nutmeg, mace	4521.1
cardamom, nutmeg, mace	545.5
cardamom, nutmeg, mace	474
cardamom, nutmeg, mace	367
cardamom, nutmeg, mace	1015.8
cardamom, nutmeg, mace	1340
cardamom, nutmeg, mace	1059.5
cardamom, nutmeg, mace	538.3
cardamom, nutmeg, mace	466.8
cardamom, nutmeg, mace	3493.7
cinnamon	1937.4
cinnamon	1937.4
cinnamon	701.4
cinnamon	635.9
cinnamon	585.7
cinnamon	1761.9
cinnamon	245.3
cinnamon	76.9
cinnamon	625.3
cinnamon	722.8
cinnamon	357.7
cinnamon	1800
cloves	1226.4
cloves	1226.4
cloves	191.9
cloves	374.8
cloves	232
cloves	907.7
cloves	336
cloves	223.7
cloves	945
cloves	1206.4
cloves	2560
cloves	3546
ginger	7877.3
ginger	4640.9
ginger	10299.5
ginger	10701.3
ginger	10494.2
ginger	25850.1
ginger	11810
ginger	12856.3
ginger	2605.6
ginger	4055.4
ginger	2845.6
ginger	25400
ginger	1150
ginger	3163
ginger	11877.4
ginger	11497.4
ginger	23772.3
ginger	3733.3
ginger	27862
ginger	11658.8
ginger	3304
ginger	9223.1
ginger	12665.2
ginger	20803.6
ginger	9540.1
ginger	12825.3
ginger	7735.4
ginger	750
ginger	9230.8
ginger	7432.6
ginger	7089.9
ginger	7734.4
ginger	11091
ginger	7000
ginger	10678.6
ginger	16640.8
ginger	6001.9
ginger	3406.4
ginger	2057.3
ginger	33752.3
ginger	12500
ginger	10700
pepper	291.9
pepper	772.7
pepper	3106.5
pepper	387
pepper	812.5
pepper	6638.5
pepper	353.1
pepper	1822.6
pepper	1713.2
pepper	1823.3
pepper	5044
pepper	604.7
pepper	1991.3
pepper	635.4
pepper	78.3
pepper	684.7
pepper	602
pepper	413.1
pepper	460.2
pepper	508.5
pepper	436.4
pepper	998.5
pepper	1088.8
pepper	576.4
pepper	1313
pepper	4759.2
pepper	3007.5
pepper	1467.8
pepper	309.4
pepper	2496.4
pepper	673.7
pepper	3628
pepper	11500
pepper	625.2
pepper	915.1
pepper	20764.3
pepper	2822.6
pepper	1249.6
pepper	478.1
pepper	654.4
pepper	2526.2
pepper	855.4
pepper	1346.1
saffron	24
saffron	17.65
saffron	17.25
saffron	22.3
turmeric	10000
turmeric	6350
turmeric	17400
turmeric	29300
turmeric	28800
turmeric	30000
turmeric	30700
turmeric	9200
turmeric	15000
turmeric	20700
turmeric	20000
turmeric	4950
turmeric	6751
turmeric	5600
turmeric	31300
vanilla	156.7
vanilla	156.7
vanilla	209
vanilla	479.8
vanilla	119.4
vanilla	204.4
vanilla	701.1
vanilla	41.4
vanilla	259.9
vanilla	638.7
vanilla	269.5
vanilla	715.2
vanilla	200.9
vanilla	525
vanilla	426.8
vanilla	750
vanilla	1200
vanilla	131
cumin	704
cumin	898.2
cumin	1161.7
cumin	823.5
cumin	1092.3
cumin	835.2
cumin	1266.3
cumin	1266.3
cumin	396.8
cumin	877.4
cumin	800
cumin	2206.7
cumin	1008.7
cumin	8999.5
cumin	404.3
cumin	1558.7
cumin	1342.8
cumin	567.4
cumin	15612.4
cumin	1090.8
cumin	1107.3
cumin	735.9
cumin	1006.8
cumin	1057.4
cumin	1248
cumin	479.4
cumin	792
cumin	5050.6
cumin	1063
cumin	999
cumin	708.1
cumin	734.3

## Sheet: production_data
Area	Element Code	Item	Year	Unit	Value
Algeria	5510	Chillies and peppers, dry (Capsicum spp., Pimenta spp.), raw	2020	t	14891.3		capsicum	2020	3.7934e+06
Algeria	5510	Chillies and peppers, dry (Capsicum spp., Pimenta spp.), raw	2021	t	14908.5			2021
Algeria	5510	Chillies and peppers, dry (Capsicum spp., Pimenta spp.), raw	2022	t	14875.8
Argentina	5510	Chillies and peppers, dry (Capsicum spp., Pimenta spp.), raw	2020	t	3178.34		cardamom
Argentina	5510	Chillies and peppers, dry (Capsicum spp., Pimenta spp.), raw	2021	t	3179.28
Argentina	5510	Chillies and peppers, dry (Capsicum spp., Pimenta spp.), raw	2022	t	3180.23
Bangladesh	5510	Chillies and peppers, dry (Capsicum spp., Pimenta spp.), raw	2020	t	157607		cinnamon
Bangladesh	5510	Chillies and peppers, dry (Capsicum spp., Pimenta spp.), raw	2021	t	492681
Bangladesh	5510	Chillies and peppers, dry (Capsicum spp., Pimenta spp.), raw	2022	t	624825
Bangladesh	5510	Ginger, raw	2020	t	84887		cloves
Bangladesh	5510	Ginger, raw	2021	t	81715
Bangladesh	5510	Ginger, raw	2022	t	82152
Belize	5510	Ginger, raw	2020	t	91		ginger
Belize	5510	Ginger, raw	2021	t	85
Belize	5510	Ginger, raw	2022	t	78
Benin	5510	Chillies and peppers, dry (Capsicum spp., Pimenta spp.), raw	2020	t	108934		mace
Benin	5510	Chillies and peppers, dry (Capsicum spp., Pimenta spp.), raw	2021	t	137047
Benin	5510	Chillies and peppers, dry (Capsicum spp., Pimenta spp.), raw	2022	t	133412
Benin	5510	Pepper (Piper spp.), raw	2020	t	181.4		nutmeg
Benin	5510	Pepper (Piper spp.), raw	2021	t	179.77
Benin	5510	Pepper (Piper spp.), raw	2022	t	180.4
Bhutan	5510	Chillies and peppers, dry (Capsicum spp., Pimenta spp.), raw	2020	t	170		pepper
Bhutan	5510	Chillies and peppers, dry (Capsicum spp., Pimenta spp.), raw	2021	t	173.7
Bhutan	5510	Chillies and peppers, dry (Capsicum spp., Pimenta spp.), raw	2022	t	158.92
Bhutan	5510	Ginger, raw	2020	t	8890.06		saffron
Bhutan	5510	Ginger, raw	2021	t	7153.99
Bhutan	5510	Ginger, raw	2022	t	3710.59
Bhutan	5510	Nutmeg, mace, cardamoms, raw	2020	t	2174.85		turmeric
Bhutan	5510	Nutmeg, mace, cardamoms, raw	2021	t	1609.08
Bhutan	5510	Nutmeg, mace, cardamoms, raw	2022	t	1693.07
Bolivia (Plurinational State of)	5510	Pepper (Piper spp.), raw	2020	t	27.17		vanilla
Bolivia (Plurinational State of)	5510	Pepper (Piper spp.), raw	2021	t	27.23
Bolivia (Plurinational State of)	5510	Pepper (Piper spp.), raw	2022	t	27.13
Bosnia and Herzegovina	5510	Chillies and peppers, dry (Capsicum spp., Pimenta spp.), raw	2020	t	25030.2
Bosnia and Herzegovina	5510	Chillies and peppers, dry (Capsicum spp., Pimenta spp.), raw	2021	t	24944.4
Bosnia and Herzegovina	5510	Chillies and peppers, dry (Capsicum spp., Pimenta spp.), raw	2022	t	25062.5
Brazil	5510	Pepper (Piper spp.), raw	2020	t	114749
Brazil	5510	Pepper (Piper spp.), raw	2021	t	118057
Brazil	5510	Pepper (Piper spp.), raw	2022	t	128331
Brunei Darussalam	5510	Pepper (Piper spp.), raw	2020	t	28.48
Brunei Darussalam	5510	Pepper (Piper spp.), raw	2021	t	28.5
Brunei Darussalam	5510	Pepper (Piper spp.), raw	2022	t	28.53
Burkina Faso	5510	Pepper (Piper spp.), raw	2020	t	63000
Burkina Faso	5510	Pepper (Piper spp.), raw	2021	t	67993.4
Burkina Faso	5510	Pepper (Piper spp.), raw	2022	t	76855.9
Cabo Verde	5510	Chillies and peppers, dry (Capsicum spp., Pimenta spp.), raw	2020	t	1529.39
Cabo Verde	5510	Chillies and peppers, dry (Capsicum spp., Pimenta spp.), raw	2021	t	1521.6
Cabo Verde	5510	Chillies and peppers, dry (Capsicum spp., Pimenta spp.), raw	2022	t	1522.44
Cambodia	5510	Chillies and peppers, dry (Capsicum spp., Pimenta spp.), raw	2020	t	13265.4
Cambodia	5510	Chillies and peppers, dry (Capsicum spp., Pimenta spp.), raw	2021	t	13167.9
Cambodia	5510	Chillies and peppers, dry (Capsicum spp., Pimenta spp.), raw	2022	t	13207.6
Cambodia	5510	Pepper (Piper spp.), raw	2020	t	2498.85
Cambodia	5510	Pepper (Piper spp.), raw	2021	t	2502.81
Cambodia	5510	Pepper (Piper spp.), raw	2022	t	2506.78
Cameroon	5510	Chillies and peppers, dry (Capsicum spp., Pimenta spp.), raw	2020	t	43014.2
Cameroon	5510	Chillies and peppers, dry (Capsicum spp., Pimenta spp.), raw	2021	t	42541.7
Cameroon	5510	Chillies and peppers, dry (Capsicum spp., Pimenta spp.), raw	2022	t	42762.9
Cameroon	5510	Ginger, raw	2020	t	55428
Cameroon	5510	Ginger, raw	2021	t	56321.6
Cameroon	5510	Ginger, raw	2022	t	52393.3
Cameroon	5510	Pepper (Piper spp.), raw	2020	t	97.19
Cameroon	5510	Pepper (Piper spp.), raw	2021	t	97.78
Cameroon	5510	Pepper (Piper spp.), raw	2022	t	98.38
Central African Republic	5510	Chillies and peppers, dry (Capsicum spp., Pimenta spp.), raw	2020	t	116.86
Central African Republic	5510	Chillies and peppers, dry (Capsicum spp., Pimenta spp.), raw	2021	t	117.51
Central African Republic	5510	Chillies and peppers, dry (Capsicum spp., Pimenta spp.), raw	2022	t	118.16
China	5510	Chillies and peppers, dry (Capsicum spp., Pimenta spp.), raw	2020	t	318581
China	5510	Chillies and peppers, dry (Capsicum spp., Pimenta spp.), raw	2021	t	319402
China	5510	Chillies and peppers, dry (Capsicum spp., Pimenta spp.), raw	2022	t	318063
China	5510	Cinnamon and cinnamon-tree flowers, raw	2020	t	92000
China	5510	Cinnamon and cinnamon-tree flowers, raw	2021	t	92829.4
China	5510	Cinnamon and cinnamon-tree flowers, raw	2022	t	90398.8
China	5510	Cloves (whole stems), raw	2020	t	1327.38
China	5510	Cloves (whole stems), raw	2021	t	1320.31
China	5510	Cloves (whole stems), raw	2022	t	1320.19
China	5510	Ginger, raw	2020	t	644809
China	5510	Ginger, raw	2021	t	661529
China	5510	Ginger, raw	2022	t	677524
China	5510	Pepper (Piper spp.), raw	2020	t	34057
China	5510	Pepper (Piper spp.), raw	2021	t	34295.5
China	5510	Pepper (Piper spp.), raw	2022	t	34039.2
China	5510	Vanilla, raw	2020	t	432.88
China	5510	Vanilla, raw	2021	t	438.55
China	5510	Vanilla, raw	2022	t	431.67
China, Macao SAR	5510	Chillies and peppers, dry (Capsicum spp., Pimenta spp.), raw	2020	t	0
China, Macao SAR	5510	Chillies and peppers, dry (Capsicum spp., Pimenta spp.), raw	2021	t	0
China, Macao SAR	5510	Chillies and peppers, dry (Capsicum spp., Pimenta spp.), raw	2022	t	0
China, Macao SAR	5510	Cinnamon and cinnamon-tree flowers, raw	2020	t	0
China, Macao SAR	5510	Cinnamon and cinnamon-tree flowers, raw	2021	t	0
China, Macao SAR	5510	Cinnamon and cinnamon-tree flowers, raw	2022	t	0
China, Macao SAR	5510	Pepper (Piper spp.), raw	2020	t	220.45
China, Macao SAR	5510	Pepper (Piper spp.), raw	2021	t	221.69
China, Macao SAR	5510	Pepper (Piper spp.), raw	2022	t	222.93
China, mainland	5510	Chillies and peppers, dry (Capsicum spp., Pimenta spp.), raw	2020	t	318581
China, mainland	5510	Chillies and peppers, dry (Capsicum spp., Pimenta spp.), raw	2021	t	319402
China, mainland	5510	Chillies and peppers, dry (Capsicum spp., Pimenta spp.), raw	2022	t	318063
China, mainland	5510	Cinnamon and cinnamon-tree flowers, raw	2020	t	92000
China, mainland	5510	Cinnamon and cinnamon-tree flowers, raw	2021	t	92829.4
China, mainland	5510	Cinnamon and cinnamon-tree flowers, raw	2022	t	90398.8
China, mainland	5510	Cloves (whole stems), raw	2020	t	1327.38
China, mainland	5510	Cloves (whole stems), raw	2021	t	1320.31
China, mainland	5510	Cloves (whole stems), raw	2022	t	1320.19
China, mainland	5510	Ginger, raw	2020	t	622466
China, mainland	5510	Ginger, raw	2021	t	639292
China, mainland	5510	Ginger, raw	2022	t	655452
China, mainland	5510	Pepper (Piper spp.), raw	2020	t	33836.6
China, mainland	5510	Pepper (Piper spp.), raw	2021	t	34073.8
China, mainland	5510	Pepper (Piper spp.), raw	2022	t	33816.2
China, mainland	5510	Vanilla, raw	2020	t	432.88
China, mainland	5510	Vanilla, raw	2021	t	438.55
China, mainland	5510	Vanilla, raw	2022	t	431.67
China, Taiwan Province of	5510	Ginger, raw	2020	t	22343.7
China, Taiwan Province of	5510	Ginger, raw	2021	t	22237
China, Taiwan Province of	5510	Ginger, raw	2022	t	22071.7
Comoros	5510	Cinnamon and cinnamon-tree flowers, raw	2020	t	0
Comoros	5510	Cinnamon and cinnamon-tree flowers, raw	2021	t	0
Comoros	5510	Cinnamon and cinnamon-tree flowers, raw	2022	t	0
Comoros	5510	Cloves (whole stems), raw	2020	t	6799
Comoros	5510	Cloves (whole stems), raw	2021	t	7072
Comoros	5510	Cloves (whole stems), raw	2022	t	7277.87
Comoros	5510	Vanilla, raw	2020	t	240
Comoros	5510	Vanilla, raw	2021	t	250
Comoros	5510	Vanilla, raw	2022	t	240.33
Cook Islands	5510	Vanilla, raw	2020	t	0.03
Cook Islands	5510	Vanilla, raw	2021	t	0.03
Cook Islands	5510	Vanilla, raw	2022	t	0.03
Costa Rica	5510	Ginger, raw	2020	t	5900
Costa Rica	5510	Ginger, raw	2021	t	5500
Costa Rica	5510	Ginger, raw	2022	t	4000.96
Costa Rica	5510	Pepper (Piper spp.), raw	2020	t	1228.22
Costa Rica	5510	Pepper (Piper spp.), raw	2021	t	1101.66
Costa Rica	5510	Pepper (Piper spp.), raw	2022	t	1011.11
Côte d'Ivoire	5510	Chillies and peppers, dry (Capsicum spp., Pimenta spp.), raw	2020	t	131737
Côte d'Ivoire	5510	Chillies and peppers, dry (Capsicum spp., Pimenta spp.), raw	2021	t	131856
Côte d'Ivoire	5510	Chillies and peppers, dry (Capsicum spp., Pimenta spp.), raw	2022	t	131083
Côte d'Ivoire	5510	Ginger, raw	2020	t	6899.95
Côte d'Ivoire	5510	Ginger, raw	2021	t	6929.73
Côte d'Ivoire	5510	Ginger, raw	2022	t	6895.01
Côte d'Ivoire	5510	Pepper (Piper spp.), raw	2020	t	247.33
Côte d'Ivoire	5510	Pepper (Piper spp.), raw	2021	t	246.43
Côte d'Ivoire	5510	Pepper (Piper spp.), raw	2022	t	245.58
Democratic Republic of the Congo	5510	Chillies and peppers, dry (Capsicum spp., Pimenta spp.), raw	2020	t	36417.6
Democratic Republic of the Congo	5510	Chillies and peppers, dry (Capsicum spp., Pimenta spp.), raw	2021	t	36540.5
Democratic Republic of the Congo	5510	Chillies and peppers, dry (Capsicum spp., Pimenta spp.), raw	2022	t	36663.3
Djibouti	5510	Chillies and peppers, dry (Capsicum spp., Pimenta spp.), raw	2020	t	543.57
Djibouti	5510	Chillies and peppers, dry (Capsicum spp., Pimenta spp.), raw	2021	t	543.5
Djibouti	5510	Chillies and peppers, dry (Capsicum spp., Pimenta spp.), raw	2022	t	542.98
Dominica	5510	Cinnamon and cinnamon-tree flowers, raw	2020	t	34.41
Dominica	5510	Cinnamon and cinnamon-tree flowers, raw	2021	t	34.33
Dominica	5510	Cinnamon and cinnamon-tree flowers, raw	2022	t	34.41
Dominica	5510	Ginger, raw	2020	t	164.83
Dominica	5510	Ginger, raw	2021	t	166.24
Dominica	5510	Ginger, raw	2022	t	167.69
Dominica	5510	Nutmeg, mace, cardamoms, raw	2020	t	2.53
Dominica	5510	Nutmeg, mace, cardamoms, raw	2021	t	2.55
Dominica	5510	Nutmeg, mace, cardamoms, raw	2022	t	2.56
Dominican Republic	5510	Ginger, raw	2020	t	199.77
Dominican Republic	5510	Ginger, raw	2021	t	200.51
Dominican Republic	5510	Ginger, raw	2022	t	198.79
Ecuador	5510	Pepper (Piper spp.), raw	2020	t	4254.08
Ecuador	5510	Pepper (Piper spp.), raw	2021	t	3735.32
Ecuador	5510	Pepper (Piper spp.), raw	2022	t	3744.01
Egypt	5510	Chillies and peppers, dry (Capsicum spp., Pimenta spp.), raw	2020	t	61814.7
Egypt	5510	Chillies and peppers, dry (Capsicum spp., Pimenta spp.), raw	2021	t	62079.3
Egypt	5510	Chillies and peppers, dry (Capsicum spp., Pimenta spp.), raw	2022	t	62177.8
Ethiopia	5510	Chillies and peppers, dry (Capsicum spp., Pimenta spp.), raw	2020	t	295981
Ethiopia	5510	Chillies and peppers, dry (Capsicum spp., Pimenta spp.), raw	2021	t	313238
Ethiopia	5510	Chillies and peppers, dry (Capsicum spp., Pimenta spp.), raw	2022	t	329378
Ethiopia	5510	Ginger, raw	2020	t	10380.6
Ethiopia	5510	Ginger, raw	2021	t	10392.5
Ethiopia	5510	Ginger, raw	2022	t	10406.3
Ethiopia	5510	Nutmeg, mace, cardamoms, raw	2020	t	161.35
Ethiopia	5510	Nutmeg, mace, cardamoms, raw	2021	t	162.95
Ethiopia	5510	Nutmeg, mace, cardamoms, raw	2022	t	161.12
Ethiopia	5510	Pepper (Piper spp.), raw	2020	t	4408.86
Ethiopia	5510	Pepper (Piper spp.), raw	2021	t	4431.03
Ethiopia	5510	Pepper (Piper spp.), raw	2022	t	4432.18
Fiji	5510	Ginger, raw	2020	t	11408.8
Fiji	5510	Ginger, raw	2021	t	13815.1
Fiji	5510	Ginger, raw	2022	t	14290.1
Fiji	5510	Pepper (Piper spp.), raw	2020	t	114.71
Fiji	5510	Pepper (Piper spp.), raw	2021	t	113.12
Fiji	5510	Pepper (Piper spp.), raw	2022	t	114.69
Fiji	5510	Vanilla, raw	2020	t	0
Fiji	5510	Vanilla, raw	2021	t	0
Fiji	5510	Vanilla, raw	2022	t	0
French Polynesia	5510	Vanilla, raw	2020	t	26.57
French Polynesia	5510	Vanilla, raw	2021	t	23.52
French Polynesia	5510	Vanilla, raw	2022	t	22.34
Georgia	5510	Pepper (Piper spp.), raw	2020	t	0
Georgia	5510	Pepper (Piper spp.), raw	2021	t	0
Georgia	5510	Pepper (Piper spp.), raw	2022	t	0
Ghana	5510	Chillies and peppers, dry (Capsicum spp., Pimenta spp.), raw	2020	t	108240
Ghana	5510	Chillies and peppers, dry (Capsicum spp., Pimenta spp.), raw	2021	t	108367
Ghana	5510	Chillies and peppers, dry (Capsicum spp., Pimenta spp.), raw	2022	t	108170
Ghana	5510	Ginger, raw	2020	t	95.59
Ghana	5510	Ginger, raw	2021	t	96.17
Ghana	5510	Ginger, raw	2022	t	95.84
Ghana	5510	Pepper (Piper spp.), raw	2020	t	3733.7
Ghana	5510	Pepper (Piper spp.), raw	2021	t	3735.6
Ghana	5510	Pepper (Piper spp.), raw	2022	t	3730.08
Grenada	5510	Chillies and peppers, dry (Capsicum spp., Pimenta spp.), raw	2020	t	103.89
Grenada	5510	Chillies and peppers, dry (Capsicum spp., Pimenta spp.), raw	2021	t	104.46
Grenada	5510	Chillies and peppers, dry (Capsicum spp., Pimenta spp.), raw	2022	t	104.7
Grenada	5510	Cinnamon and cinnamon-tree flowers, raw	2020	t	79.25
Grenada	5510	Cinnamon and cinnamon-tree flowers, raw	2021	t	79.36
Grenada	5510	Cinnamon and cinnamon-tree flowers, raw	2022	t	81.6
Grenada	5510	Cloves (whole stems), raw	2020	t	38.89
Grenada	5510	Cloves (whole stems), raw	2021	t	39.12
Grenada	5510	Cloves (whole stems), raw	2022	t	40.33
Grenada	5510	Ginger, raw	2020	t	306
Grenada	5510	Ginger, raw	2021	t	258
Grenada	5510	Ginger, raw	2022	t	164
Grenada	5510	Nutmeg, mace, cardamoms, raw	2020	t	656
Grenada	5510	Nutmeg, mace, cardamoms, raw	2021	t	705
Grenada	5510	Nutmeg, mace, cardamoms, raw	2022	t	596
Guatemala	5510	Nutmeg, mace, cardamoms, raw	2020	t	36456.2
Guatemala	5510	Nutmeg, mace, cardamoms, raw	2021	t	36553
Guatemala	5510	Nutmeg, mace, cardamoms, raw	2022	t	36406.7
Guatemala	5510	Pepper (Piper spp.), raw	2020	t	772.85
Guatemala	5510	Pepper (Piper spp.), raw	2021	t	774
Guatemala	5510	Pepper (Piper spp.), raw	2022	t	772.31
Guyana	5510	Ginger, raw	2020	t	34015.7
Guyana	5510	Ginger, raw	2021	t	35136.1
Guyana	5510	Ginger, raw	2022	t	46054.2
Guyana	5510	Pepper (Piper spp.), raw	2020	t	347.18
Guyana	5510	Pepper (Piper spp.), raw	2021	t	346.82
Guyana	5510	Pepper (Piper spp.), raw	2022	t	347.08
Honduras	5510	Nutmeg, mace, cardamoms, raw	2020	t	578.92
Honduras	5510	Nutmeg, mace, cardamoms, raw	2021	t	591.1
Honduras	5510	Nutmeg, mace, cardamoms, raw	2022	t	600.47
Honduras	5510	Pepper (Piper spp.), raw	2020	t	669.67
Honduras	5510	Pepper (Piper spp.), raw	2021	t	800
Honduras	5510	Pepper (Piper spp.), raw	2022	t	724.47
India	5510	Chillies and peppers, dry (Capsicum spp., Pimenta spp.), raw	2020	t	1835000
India	5510	Chillies and peppers, dry (Capsicum spp., Pimenta spp.), raw	2021	t	2049000
India	5510	Chillies and peppers, dry (Capsicum spp., Pimenta spp.), raw	2022	t	1874000
India	5510	Ginger, raw	2020	t	1868000
India	5510	Ginger, raw	2021	t	2225000
India	5510	Ginger, raw	2022	t	2219000
India	5510	Nutmeg, mace, cardamoms, raw	2020	t	37000
India	5510	Nutmeg, mace, cardamoms, raw	2021	t	50000
India	5510	Nutmeg, mace, cardamoms, raw	2022	t	41000
India	5510	Pepper (Piper spp.), raw	2020	t	66000
India	5510	Pepper (Piper spp.), raw	2021	t	64524.2
India	5510	Pepper (Piper spp.), raw	2022	t	64204.7
Indonesia	5510	Cinnamon and cinnamon-tree flowers, raw	2020	t	48836
Indonesia	5510	Cinnamon and cinnamon-tree flowers, raw	2021	t	52260
Indonesia	5510	Cinnamon and cinnamon-tree flowers, raw	2022	t	51667
Indonesia	5510	Cloves (whole stems), raw	2020	t	145984
Indonesia	5510	Cloves (whole stems), raw	2021	t	135753
Indonesia	5510	Cloves (whole stems), raw	2022	t	133955
Indonesia	5510	Ginger, raw	2020	t	183518
Indonesia	5510	Ginger, raw	2021	t	307242
Indonesia	5510	Ginger, raw	2022	t	247455
Indonesia	5510	Nutmeg, mace, cardamoms, raw	2020	t	38150
Indonesia	5510	Nutmeg, mace, cardamoms, raw	2021	t	40639
Indonesia	5510	Nutmeg, mace, cardamoms, raw	2022	t	40565
Indonesia	5510	Pepper (Piper spp.), raw	2020	t	86083
Indonesia	5510	Pepper (Piper spp.), raw	2021	t	83316
Indonesia	5510	Pepper (Piper spp.), raw	2022	t	81962
Indonesia	5510	Vanilla, raw	2020	t	1412
Indonesia	5510	Vanilla, raw	2021	t	1957
Indonesia	5510	Vanilla, raw	2022	t	1965
Iran (Islamic Republic of)	5510	Chillies and peppers, dry (Capsicum spp., Pimenta spp.), raw	2020	t	3839.22
Iran (Islamic Republic of)	5510	Chillies and peppers, dry (Capsicum spp., Pimenta spp.), raw	2021	t	3845.19
Iran (Islamic Republic of)	5510	Chillies and peppers, dry (Capsicum spp., Pimenta spp.), raw	2022	t	3836.22
Jamaica	5510	Chillies and peppers, dry (Capsicum spp., Pimenta spp.), raw	2020	t	18847
Jamaica	5510	Chillies and peppers, dry (Capsicum spp., Pimenta spp.), raw	2021	t	19850
Jamaica	5510	Chillies and peppers, dry (Capsicum spp., Pimenta spp.), raw	2022	t	20120
Jamaica	5510	Ginger, raw	2020	t	869
Jamaica	5510	Ginger, raw	2021	t	979
Jamaica	5510	Ginger, raw	2022	t	1232
Japan	5510	Chillies and peppers, dry (Capsicum spp., Pimenta spp.), raw	2020	t	0
Japan	5510	Chillies and peppers, dry (Capsicum spp., Pimenta spp.), raw	2021	t	0
Japan	5510	Chillies and peppers, dry (Capsicum spp., Pimenta spp.), raw	2022	t	0
Japan	5510	Ginger, raw	2020	t	44700
Japan	5510	Ginger, raw	2021	t	48500
Japan	5510	Ginger, raw	2022	t	50996.3
Kazakhstan	5510	Chillies and peppers, dry (Capsicum spp., Pimenta spp.), raw	2020	t	431.23
Kazakhstan	5510	Chillies and peppers, dry (Capsicum spp., Pimenta spp.), raw	2021	t	432.34
Kazakhstan	5510	Chillies and peppers, dry (Capsicum spp., Pimenta spp.), raw	2022	t	430.5
Kenya	5510	Chillies and peppers, dry (Capsicum spp., Pimenta spp.), raw	2020	t	3065.2
Kenya	5510	Chillies and peppers, dry (Capsicum spp., Pimenta spp.), raw	2021	t	3053.41
Kenya	5510	Chillies and peppers, dry (Capsicum spp., Pimenta spp.), raw	2022	t	3036.48
Kenya	5510	Cloves (whole stems), raw	2020	t	2043.39
Kenya	5510	Cloves (whole stems), raw	2021	t	2052.64
Kenya	5510	Cloves (whole stems), raw	2022	t	2041.97
Kenya	5510	Ginger, raw	2020	t	1694.88
Kenya	5510	Ginger, raw	2021	t	924.7
Kenya	5510	Ginger, raw	2022	t	626.3
Kenya	5510	Nutmeg, mace, cardamoms, raw	2020	t	59
Kenya	5510	Nutmeg, mace, cardamoms, raw	2021	t	59.28
Kenya	5510	Nutmeg, mace, cardamoms, raw	2022	t	58.83
Kenya	5510	Pepper (Piper spp.), raw	2020	t	900
Kenya	5510	Pepper (Piper spp.), raw	2021	t	1131.35
Kenya	5510	Pepper (Piper spp.), raw	2022	t	506.27
Kenya	5510	Vanilla, raw	2020	t	15.11
Kenya	5510	Vanilla, raw	2021	t	15.15
Kenya	5510	Vanilla, raw	2022	t	15.09
Kyrgyzstan	5510	Chillies and peppers, dry (Capsicum spp., Pimenta spp.), raw	2020	t	1011.98
Kyrgyzstan	5510	Chillies and peppers, dry (Capsicum spp., Pimenta spp.), raw	2021	t	1012.28
Kyrgyzstan	5510	Chillies and peppers, dry (Capsicum spp., Pimenta spp.), raw	2022	t	1011.46
Kyrgyzstan	5510	Pepper (Piper spp.), raw	2020	t	195.73
Kyrgyzstan	5510	Pepper (Piper spp.), raw	2021	t	196.05
Kyrgyzstan	5510	Pepper (Piper spp.), raw	2022	t	195.44
Lao People's Democratic Republic	5510	Chillies and peppers, dry (Capsicum spp., Pimenta spp.), raw	2020	t	12184.2
Lao People's Democratic Republic	5510	Chillies and peppers, dry (Capsicum spp., Pimenta spp.), raw	2021	t	12201.9
Lao People's Democratic Republic	5510	Chillies and peppers, dry (Capsicum spp., Pimenta spp.), raw	2022	t	12182.3
Lao People's Democratic Republic	5510	Nutmeg, mace, cardamoms, raw	2020	t	3126.4
Lao People's Democratic Republic	5510	Nutmeg, mace, cardamoms, raw	2021	t	3152.79
Lao People's Democratic Republic	5510	Nutmeg, mace, cardamoms, raw	2022	t	3131.72
Madagascar	5510	Chillies and peppers, dry (Capsicum spp., Pimenta spp.), raw	2020	t	1907
Madagascar	5510	Chillies and peppers, dry (Capsicum spp., Pimenta spp.), raw	2021	t	1905.54
Madagascar	5510	Chillies and peppers, dry (Capsicum spp., Pimenta spp.), raw	2022	t	1904.17
Madagascar	5510	Cinnamon and cinnamon-tree flowers, raw	2020	t	3229.63
Madagascar	5510	Cinnamon and cinnamon-tree flowers, raw	2021	t	3172.84
Madagascar	5510	Cinnamon and cinnamon-tree flowers, raw	2022	t	3174.9
Madagascar	5510	Cloves (whole stems), raw	2020	t	23931
Madagascar	5510	Cloves (whole stems), raw	2021	t	24373.9
Madagascar	5510	Cloves (whole stems), raw	2022	t	24307.8
Madagascar	5510	Ginger, raw	2020	t	490
Madagascar	5510	Ginger, raw	2021	t	380
Madagascar	5510	Ginger, raw	2022	t	352.95
Madagascar	5510	Nutmeg, mace, cardamoms, raw	2020	t	16.88
Madagascar	5510	Nutmeg, mace, cardamoms, raw	2021	t	17.01
Madagascar	5510	Nutmeg, mace, cardamoms, raw	2022	t	17.15
Madagascar	5510	Pepper (Piper spp.), raw	2020	t	4508.45
Madagascar	5510	Pepper (Piper spp.), raw	2021	t	5094.74
Madagascar	5510	Pepper (Piper spp.), raw	2022	t	4994.33
Madagascar	5510	Vanilla, raw	2020	t	3037.72
Madagascar	5510	Vanilla, raw	2021	t	3049.25
Madagascar	5510	Vanilla, raw	2022	t	3033.72
Malawi	5510	Chillies and peppers, dry (Capsicum spp., Pimenta spp.), raw	2020	t	942.46
Malawi	5510	Chillies and peppers, dry (Capsicum spp., Pimenta spp.), raw	2021	t	773.92
Malawi	5510	Chillies and peppers, dry (Capsicum spp., Pimenta spp.), raw	2022	t	643.31
Malawi	5510	Nutmeg, mace, cardamoms, raw	2020	t	90.78
Malawi	5510	Nutmeg, mace, cardamoms, raw	2021	t	91.25
Malawi	5510	Nutmeg, mace, cardamoms, raw	2022	t	91.35
Malawi	5510	Pepper (Piper spp.), raw	2020	t	465.36
Malawi	5510	Pepper (Piper spp.), raw	2021	t	363.38
Malawi	5510	Pepper (Piper spp.), raw	2022	t	336.23
Malawi	5510	Vanilla, raw	2020	t	20.07
Malawi	5510	Vanilla, raw	2021	t	20.04
Malawi	5510	Vanilla, raw	2022	t	20
Malaysia	5510	Chillies and peppers, dry (Capsicum spp., Pimenta spp.), raw	2020	t	2404.95
Malaysia	5510	Chillies and peppers, dry (Capsicum spp., Pimenta spp.), raw	2021	t	2384.6
Malaysia	5510	Chillies and peppers, dry (Capsicum spp., Pimenta spp.), raw	2022	t	2392.69
Malaysia	5510	Cloves (whole stems), raw	2020	t	224.68
Malaysia	5510	Cloves (whole stems), raw	2021	t	224.62
Malaysia	5510	Cloves (whole stems), raw	2022	t	224.71
Malaysia	5510	Ginger, raw	2020	t	11751.2
Malaysia	5510	Ginger, raw	2021	t	8718.61
Malaysia	5510	Ginger, raw	2022	t	3070.19
Malaysia	5510	Nutmeg, mace, cardamoms, raw	2020	t	42.72
Malaysia	5510	Nutmeg, mace, cardamoms, raw	2021	t	33
Malaysia	5510	Nutmeg, mace, cardamoms, raw	2022	t	47.2
Malaysia	5510	Pepper (Piper spp.), raw	2020	t	30804
Malaysia	5510	Pepper (Piper spp.), raw	2021	t	31636
Malaysia	5510	Pepper (Piper spp.), raw	2022	t	38169
Maldives	5510	Chillies and peppers, dry (Capsicum spp., Pimenta spp.), raw	2020	t	10.08
Maldives	5510	Chillies and peppers, dry (Capsicum spp., Pimenta spp.), raw	2021	t	10.16
Maldives	5510	Chillies and peppers, dry (Capsicum spp., Pimenta spp.), raw	2022	t	10.23
Mali	5510	Chillies and peppers, dry (Capsicum spp., Pimenta spp.), raw	2020	t	4324.51
Mali	5510	Chillies and peppers, dry (Capsicum spp., Pimenta spp.), raw	2021	t	4338.14
Mali	5510	Chillies and peppers, dry (Capsicum spp., Pimenta spp.), raw	2022	t	4319.06
Mali	5510	Ginger, raw	2020	t	34861
Mali	5510	Ginger, raw	2021	t	36614
Mali	5510	Ginger, raw	2022	t	39528
Mali	5510	Pepper (Piper spp.), raw	2020	t	0
Mali	5510	Pepper (Piper spp.), raw	2021	t	0
Mali	5510	Pepper (Piper spp.), raw	2022	t	0
Mauritius	5510	Ginger, raw	2020	t	1085
Mauritius	5510	Ginger, raw	2021	t	2584
Mauritius	5510	Ginger, raw	2022	t	1165
Mexico	5510	Chillies and peppers, dry (Capsicum spp., Pimenta spp.), raw	2020	t	60701.1
Mexico	5510	Chillies and peppers, dry (Capsicum spp., Pimenta spp.), raw	2021	t	60844.2
Mexico	5510	Chillies and peppers, dry (Capsicum spp., Pimenta spp.), raw	2022	t	60987.4
Mexico	5510	Cloves (whole stems), raw	2020	t	0
Mexico	5510	Cloves (whole stems), raw	2021	t	0
Mexico	5510	Cloves (whole stems), raw	2022	t	0
Mexico	5510	Ginger, raw	2020	t	4404.71
Mexico	5510	Ginger, raw	2021	t	4444.33
Mexico	5510	Ginger, raw	2022	t	4128.96
Mexico	5510	Pepper (Piper spp.), raw	2020	t	10399.5
Mexico	5510	Pepper (Piper spp.), raw	2021	t	9841.23
Mexico	5510	Pepper (Piper spp.), raw	2022	t	10814.8
Mexico	5510	Vanilla, raw	2020	t	588.71
Mexico	5510	Vanilla, raw	2021	t	609.57
Mexico	5510	Vanilla, raw	2022	t	710.27
Morocco	5510	Chillies and peppers, dry (Capsicum spp., Pimenta spp.), raw	2020	t	28371.6
Morocco	5510	Chillies and peppers, dry (Capsicum spp., Pimenta spp.), raw	2021	t	27485.1
Morocco	5510	Chillies and peppers, dry (Capsicum spp., Pimenta spp.), raw	2022	t	27645.7
Morocco	5510	Cloves (whole stems), raw	2020	t	0
Morocco	5510	Cloves (whole stems), raw	2021	t	0
Morocco	5510	Cloves (whole stems), raw	2022	t	0
Myanmar	5510	Chillies and peppers, dry (Capsicum spp., Pimenta spp.), raw	2020	t	130293
Myanmar	5510	Chillies and peppers, dry (Capsicum spp., Pimenta spp.), raw	2021	t	140745
Myanmar	5510	Chillies and peppers, dry (Capsicum spp., Pimenta spp.), raw	2022	t	142459
Namibia	5510	Pepper (Piper spp.), raw	2020	t	449.07
Namibia	5510	Pepper (Piper spp.), raw	2021	t	409.02
Namibia	5510	Pepper (Piper spp.), raw	2022	t	386.2
Nepal	5510	Chillies and peppers, dry (Capsicum spp., Pimenta spp.), raw	2020	t	68025
Nepal	5510	Chillies and peppers, dry (Capsicum spp., Pimenta spp.), raw	2021	t	87731
Nepal	5510	Chillies and peppers, dry (Capsicum spp., Pimenta spp.), raw	2022	t	83898
Nepal	5510	Ginger, raw	2020	t	298945
Nepal	5510	Ginger, raw	2021	t	279206
Nepal	5510	Ginger, raw	2022	t	287813
Nepal	5510	Nutmeg, mace, cardamoms, raw	2020	t	9545
Nepal	5510	Nutmeg, mace, cardamoms, raw	2021	t	8289
Nepal	5510	Nutmeg, mace, cardamoms, raw	2022	t	8714
Niger	5510	Chillies and peppers, dry (Capsicum spp., Pimenta spp.), raw	2020	t	32859.1
Niger	5510	Chillies and peppers, dry (Capsicum spp., Pimenta spp.), raw	2021	t	31824.5
Niger	5510	Chillies and peppers, dry (Capsicum spp., Pimenta spp.), raw	2022	t	31791.5
Niger	5510	Pepper (Piper spp.), raw	2020	t	3689.51
Niger	5510	Pepper (Piper spp.), raw	2021	t	3770.43
Niger	5510	Pepper (Piper spp.), raw	2022	t	4168.08
Nigeria	5510	Chillies and peppers, dry (Capsicum spp., Pimenta spp.), raw	2020	t	65437.2
Nigeria	5510	Chillies and peppers, dry (Capsicum spp., Pimenta spp.), raw	2021	t	66044.9
Nigeria	5510	Chillies and peppers, dry (Capsicum spp., Pimenta spp.), raw	2022	t	65405
Nigeria	5510	Ginger, raw	2020	t	681390
Nigeria	5510	Ginger, raw	2021	t	707100
Nigeria	5510	Ginger, raw	2022	t	743527
North Macedonia	5510	Chillies and peppers, dry (Capsicum spp., Pimenta spp.), raw	2020	t	3669.45
North Macedonia	5510	Chillies and peppers, dry (Capsicum spp., Pimenta spp.), raw	2021	t	3678.26
North Macedonia	5510	Chillies and peppers, dry (Capsicum spp., Pimenta spp.), raw	2022	t	3687.07
Pakistan	5510	Chillies and peppers, dry (Capsicum spp., Pimenta spp.), raw	2020	t	141541
Pakistan	5510	Chillies and peppers, dry (Capsicum spp., Pimenta spp.), raw	2021	t	105401
Pakistan	5510	Chillies and peppers, dry (Capsicum spp., Pimenta spp.), raw	2022	t	144160
Pakistan	5510	Ginger, raw	2020	t	2
Pakistan	5510	Ginger, raw	2021	t	4
Pakistan	5510	Ginger, raw	2022	t	3
Panama	5510	Ginger, raw	2020	t	730
Panama	5510	Ginger, raw	2021	t	5820
Panama	5510	Ginger, raw	2022	t	6000
Papua New Guinea	5510	Chillies and peppers, dry (Capsicum spp., Pimenta spp.), raw	2020	t	2.07
Papua New Guinea	5510	Chillies and peppers, dry (Capsicum spp., Pimenta spp.), raw	2021	t	2.16
Papua New Guinea	5510	Chillies and peppers, dry (Capsicum spp., Pimenta spp.), raw	2022	t	2.16
Papua New Guinea	5510	Nutmeg, mace, cardamoms, raw	2020	t	109.57
Papua New Guinea	5510	Nutmeg, mace, cardamoms, raw	2021	t	109.15
Papua New Guinea	5510	Nutmeg, mace, cardamoms, raw	2022	t	109.36
Papua New Guinea	5510	Vanilla, raw	2020	t	491.45
Papua New Guinea	5510	Vanilla, raw	2021	t	491.46
Papua New Guinea	5510	Vanilla, raw	2022	t	491.48
Peru	5510	Chillies and peppers, dry (Capsicum spp., Pimenta spp.), raw	2020	t	37471
Peru	5510	Chillies and peppers, dry (Capsicum spp., Pimenta spp.), raw	2021	t	36384.2
Peru	5510	Chillies and peppers, dry (Capsicum spp., Pimenta spp.), raw	2022	t	30962.8
Peru	5510	Ginger, raw	2020	t	48800
Peru	5510	Ginger, raw	2021	t	55500
Peru	5510	Ginger, raw	2022	t	59466.8
Peru	5510	Pepper (Piper spp.), raw	2020	t	166
Peru	5510	Pepper (Piper spp.), raw	2021	t	322
Peru	5510	Pepper (Piper spp.), raw	2022	t	344.51
Philippines	5510	Ginger, raw	2020	t	27126.5
Philippines	5510	Ginger, raw	2021	t	28144.5
Philippines	5510	Ginger, raw	2022	t	28766.1
Philippines	5510	Pepper (Piper spp.), raw	2020	t	1027.56
Philippines	5510	Pepper (Piper spp.), raw	2021	t	964.55
Philippines	5510	Pepper (Piper spp.), raw	2022	t	1004.58
Puerto Rico	5510	Ginger, raw	2020	t	143.39
Puerto Rico	5510	Ginger, raw	2021	t	145.43
Puerto Rico	5510	Ginger, raw	2022	t	147.49
Republic of Korea	5510	Ginger, raw	2020	t	31538
Republic of Korea	5510	Ginger, raw	2021	t	35842
Republic of Korea	5510	Ginger, raw	2022	t	38321.5
Rwanda	5510	Pepper (Piper spp.), raw	2020	t	2562.48
Rwanda	5510	Pepper (Piper spp.), raw	2021	t	2319.62
Rwanda	5510	Pepper (Piper spp.), raw	2022	t	2614.36
Saint Lucia	5510	Ginger, raw	2020	t	7
Saint Lucia	5510	Ginger, raw	2021	t	11
Saint Lucia	5510	Ginger, raw	2022	t	24
Saint Lucia	5510	Nutmeg, mace, cardamoms, raw	2020	t	34.96
Saint Lucia	5510	Nutmeg, mace, cardamoms, raw	2021	t	35.29
Saint Lucia	5510	Nutmeg, mace, cardamoms, raw	2022	t	35
Saint Lucia	5510	Pepper (Piper spp.), raw	2020	t	1.6
Saint Lucia	5510	Pepper (Piper spp.), raw	2021	t	4
Saint Lucia	5510	Pepper (Piper spp.), raw	2022	t	23
Saint Vincent and the Grenadines	5510	Nutmeg, mace, cardamoms, raw	2020	t	156
Saint Vincent and the Grenadines	5510	Nutmeg, mace, cardamoms, raw	2021	t	164.45
Saint Vincent and the Grenadines	5510	Nutmeg, mace, cardamoms, raw	2022	t	204.79
Samoa	5510	Pepper (Piper spp.), raw	2020	t	11.27
Samoa	5510	Pepper (Piper spp.), raw	2021	t	11.32
Samoa	5510	Pepper (Piper spp.), raw	2022	t	11.26
Sao Tome and Principe	5510	Cinnamon and cinnamon-tree flowers, raw	2020	t	57.86
Sao Tome and Principe	5510	Cinnamon and cinnamon-tree flowers, raw	2021	t	57.76
Sao Tome and Principe	5510	Cinnamon and cinnamon-tree flowers, raw	2022	t	57.66
Senegal	5510	Chillies and peppers, dry (Capsicum spp., Pimenta spp.), raw	2020	t	4957.5
Senegal	5510	Chillies and peppers, dry (Capsicum spp., Pimenta spp.), raw	2021	t	4972.69
Senegal	5510	Chillies and peppers, dry (Capsicum spp., Pimenta spp.), raw	2022	t	4954.37
Serbia	5510	Chillies and peppers, dry (Capsicum spp., Pimenta spp.), raw	2020	t	4246.86
Serbia	5510	Chillies and peppers, dry (Capsicum spp., Pimenta spp.), raw	2021	t	4254.72
Serbia	5510	Chillies and peppers, dry (Capsicum spp., Pimenta spp.), raw	2022	t	4240.3
Seychelles	5510	Cinnamon and cinnamon-tree flowers, raw	2020	t	1
Seychelles	5510	Cinnamon and cinnamon-tree flowers, raw	2021	t	9
Seychelles	5510	Cinnamon and cinnamon-tree flowers, raw	2022	t	0.2
Seychelles	5510	Cloves (whole stems), raw	2020	t	0
Seychelles	5510	Cloves (whole stems), raw	2021	t	0
Seychelles	5510	Cloves (whole stems), raw	2022	t	0
Seychelles	5510	Vanilla, raw	2020	t	0
Seychelles	5510	Vanilla, raw	2021	t	0
Seychelles	5510	Vanilla, raw	2022	t	0
Sierra Leone	5510	Chillies and peppers, dry (Capsicum spp., Pimenta spp.), raw	2020	t	4215.85
Sierra Leone	5510	Chillies and peppers, dry (Capsicum spp., Pimenta spp.), raw	2021	t	4244.37
Sierra Leone	5510	Chillies and peppers, dry (Capsicum spp., Pimenta spp.), raw	2022	t	4272.88
South Africa	5510	Chillies and peppers, dry (Capsicum spp., Pimenta spp.), raw	2020	t	17664.8
South Africa	5510	Chillies and peppers, dry (Capsicum spp., Pimenta spp.), raw	2021	t	17749.3
South Africa	5510	Chillies and peppers, dry (Capsicum spp., Pimenta spp.), raw	2022	t	17775.5
South Sudan	5510	Chillies and peppers, dry (Capsicum spp., Pimenta spp.), raw	2020	t	6799.23
South Sudan	5510	Chillies and peppers, dry (Capsicum spp., Pimenta spp.), raw	2021	t	6803.79
South Sudan	5510	Chillies and peppers, dry (Capsicum spp., Pimenta spp.), raw	2022	t	6778.84
Sri Lanka	5510	Cinnamon and cinnamon-tree flowers, raw	2020	t	22910.1
Sri Lanka	5510	Cinnamon and cinnamon-tree flowers, raw	2021	t	23729.8
Sri Lanka	5510	Cinnamon and cinnamon-tree flowers, raw	2022	t	23764
Sri Lanka	5510	Cloves (whole stems), raw	2020	t	6710.6
Sri Lanka	5510	Cloves (whole stems), raw	2021	t	5706.1
Sri Lanka	5510	Cloves (whole stems), raw	2022	t	5722
Sri Lanka	5510	Ginger, raw	2020	t	42019.2
Sri Lanka	5510	Ginger, raw	2021	t	56841.9
Sri Lanka	5510	Ginger, raw	2022	t	71931
Sri Lanka	5510	Nutmeg, mace, cardamoms, raw	2020	t	4119.9
Sri Lanka	5510	Nutmeg, mace, cardamoms, raw	2021	t	4498.1
Sri Lanka	5510	Nutmeg, mace, cardamoms, raw	2022	t	4308
Sri Lanka	5510	Pepper (Piper spp.), raw	2020	t	43557.1
Sri Lanka	5510	Pepper (Piper spp.), raw	2021	t	42485.3
Sri Lanka	5510	Pepper (Piper spp.), raw	2022	t	44090
Sudan	5510	Chillies and peppers, dry (Capsicum spp., Pimenta spp.), raw	2020	t	10351.9
Sudan	5510	Chillies and peppers, dry (Capsicum spp., Pimenta spp.), raw	2021	t	10358.1
Sudan	5510	Chillies and peppers, dry (Capsicum spp., Pimenta spp.), raw	2022	t	10327.2
Syrian Arab Republic	5510	Chillies and peppers, dry (Capsicum spp., Pimenta spp.), raw	2020	t	929.14
Syrian Arab Republic	5510	Chillies and peppers, dry (Capsicum spp., Pimenta spp.), raw	2021	t	930.02
Syrian Arab Republic	5510	Chillies and peppers, dry (Capsicum spp., Pimenta spp.), raw	2022	t	928.59
Tajikistan	5510	Pepper (Piper spp.), raw	2020	t	62081.6
Tajikistan	5510	Pepper (Piper spp.), raw	2021	t	21573.3
Tajikistan	5510	Pepper (Piper spp.), raw	2022	t	23838.7
Thailand	5510	Chillies and peppers, dry (Capsicum spp., Pimenta spp.), raw	2020	t	328956
Thailand	5510	Chillies and peppers, dry (Capsicum spp., Pimenta spp.), raw	2021	t	330389
Thailand	5510	Chillies and peppers, dry (Capsicum spp., Pimenta spp.), raw	2022	t	327384
Thailand	5510	Ginger, raw	2020	t	169367
Thailand	5510	Ginger, raw	2021	t	170127
Thailand	5510	Ginger, raw	2022	t	170887
Thailand	5510	Nutmeg, mace, cardamoms, raw	2020	t	0
Thailand	5510	Nutmeg, mace, cardamoms, raw	2021	t	0
Thailand	5510	Nutmeg, mace, cardamoms, raw	2022	t	0
Thailand	5510	Pepper (Piper spp.), raw	2020	t	1031
Thailand	5510	Pepper (Piper spp.), raw	2021	t	1034
Thailand	5510	Pepper (Piper spp.), raw	2022	t	742
Timor-Leste	5510	Cinnamon and cinnamon-tree flowers, raw	2020	t	118.57
Timor-Leste	5510	Cinnamon and cinnamon-tree flowers, raw	2021	t	118.91
Timor-Leste	5510	Cinnamon and cinnamon-tree flowers, raw	2022	t	120.73
Togo	5510	Chillies and peppers, dry (Capsicum spp., Pimenta spp.), raw	2020	t	3498
Togo	5510	Chillies and peppers, dry (Capsicum spp., Pimenta spp.), raw	2021	t	3503.2
Togo	5510	Chillies and peppers, dry (Capsicum spp., Pimenta spp.), raw	2022	t	3494.69
Togo	5510	Cloves (whole stems), raw	2020	t	0
Togo	5510	Cloves (whole stems), raw	2021	t	0
Togo	5510	Cloves (whole stems), raw	2022	t	0
Togo	5510	Nutmeg, mace, cardamoms, raw	2020	t	35.18
Togo	5510	Nutmeg, mace, cardamoms, raw	2021	t	34.81
Togo	5510	Nutmeg, mace, cardamoms, raw	2022	t	34.75
Tonga	5510	Vanilla, raw	2020	t	188.98
Tonga	5510	Vanilla, raw	2021	t	191.12
Tonga	5510	Vanilla, raw	2022	t	193.26
Trinidad and Tobago	5510	Ginger, raw	2020	t	11
Trinidad and Tobago	5510	Ginger, raw	2021	t	14.5
Trinidad and Tobago	5510	Ginger, raw	2022	t	161.27
Trinidad and Tobago	5510	Nutmeg, mace, cardamoms, raw	2020	t	321.87
Trinidad and Tobago	5510	Nutmeg, mace, cardamoms, raw	2021	t	321.87
Trinidad and Tobago	5510	Nutmeg, mace, cardamoms, raw	2022	t	322.16
Tunisia	5510	Chillies and peppers, dry (Capsicum spp., Pimenta spp.), raw	2020	t	20216.2
Tunisia	5510	Chillies and peppers, dry (Capsicum spp., Pimenta spp.), raw	2021	t	20252
Tunisia	5510	Chillies and peppers, dry (Capsicum spp., Pimenta spp.), raw	2022	t	20186.6
Türkiye	5510	Chillies and peppers, dry (Capsicum spp., Pimenta spp.), raw	2020	t	16036.8
Türkiye	5510	Chillies and peppers, dry (Capsicum spp., Pimenta spp.), raw	2021	t	15954.1
Türkiye	5510	Chillies and peppers, dry (Capsicum spp., Pimenta spp.), raw	2022	t	15908.9
Türkiye	5510	Vanilla, raw	2020	t	361.62
Türkiye	5510	Vanilla, raw	2021	t	373.65
Türkiye	5510	Vanilla, raw	2022	t	383.8
Uganda	5510	Chillies and peppers, dry (Capsicum spp., Pimenta spp.), raw	2020	t	2981.21
Uganda	5510	Chillies and peppers, dry (Capsicum spp., Pimenta spp.), raw	2021	t	3061.16
Uganda	5510	Chillies and peppers, dry (Capsicum spp., Pimenta spp.), raw	2022	t	3033.34
Uganda	5510	Ginger, raw	2020	t	1000
Uganda	5510	Ginger, raw	2021	t	500
Uganda	5510	Ginger, raw	2022	t	385.84
Uganda	5510	Pepper (Piper spp.), raw	2020	t	2164.73
Uganda	5510	Pepper (Piper spp.), raw	2021	t	2171.91
Uganda	5510	Pepper (Piper spp.), raw	2022	t	2179.1
Uganda	5510	Vanilla, raw	2020	t	186.99
Uganda	5510	Vanilla, raw	2021	t	187.06
Uganda	5510	Vanilla, raw	2022	t	187.13
United Republic of Tanzania	5510	Chillies and peppers, dry (Capsicum spp., Pimenta spp.), raw	2020	t	6932.53
United Republic of Tanzania	5510	Chillies and peppers, dry (Capsicum spp., Pimenta spp.), raw	2021	t	6894.93
United Republic of Tanzania	5510	Chillies and peppers, dry (Capsicum spp., Pimenta spp.), raw	2022	t	6890
United Republic of Tanzania	5510	Cloves (whole stems), raw	2020	t	8601.88
United Republic of Tanzania	5510	Cloves (whole stems), raw	2021	t	8581.54
United Republic of Tanzania	5510	Cloves (whole stems), raw	2022	t	8562.41
United Republic of Tanzania	5510	Ginger, raw	2020	t	422.26
United Republic of Tanzania	5510	Ginger, raw	2021	t	430.88
United Republic of Tanzania	5510	Ginger, raw	2022	t	431.61
United Republic of Tanzania	5510	Nutmeg, mace, cardamoms, raw	2020	t	791.25
United Republic of Tanzania	5510	Nutmeg, mace, cardamoms, raw	2021	t	789.94
United Republic of Tanzania	5510	Nutmeg, mace, cardamoms, raw	2022	t	788.63
United Republic of Tanzania	5510	Pepper (Piper spp.), raw	2020	t	480.96
United Republic of Tanzania	5510	Pepper (Piper spp.), raw	2021	t	452.33
United Republic of Tanzania	5510	Pepper (Piper spp.), raw	2022	t	457.26
United States of America	5510	Chillies and peppers, dry (Capsicum spp., Pimenta spp.), raw	2020	t	0
United States of America	5510	Chillies and peppers, dry (Capsicum spp., Pimenta spp.), raw	2021	t	0
United States of America	5510	Chillies and peppers, dry (Capsicum spp., Pimenta spp.), raw	2022	t	0
United States of America	5510	Ginger, raw	2020	t	662.37
United States of America	5510	Ginger, raw	2021	t	659.2
United States of America	5510	Ginger, raw	2022	t	663.79
Uzbekistan	5510	Chillies and peppers, dry (Capsicum spp., Pimenta spp.), raw	2020	t	36956.5
Uzbekistan	5510	Chillies and peppers, dry (Capsicum spp., Pimenta spp.), raw	2021	t	20476.2
Uzbekistan	5510	Chillies and peppers, dry (Capsicum spp., Pimenta spp.), raw	2022	t	22672.9
Uzbekistan	5510	Pepper (Piper spp.), raw	2020	t	211.6
Uzbekistan	5510	Pepper (Piper spp.), raw	2021	t	211.72
Uzbekistan	5510	Pepper (Piper spp.), raw	2022	t	211.83
Viet Nam	5510	Chillies and peppers, dry (Capsicum spp., Pimenta spp.), raw	2020	t	100599
Viet Nam	5510	Chillies and peppers, dry (Capsicum spp., Pimenta spp.), raw	2021	t	99034.1
Viet Nam	5510	Chillies and peppers, dry (Capsicum spp., Pimenta spp.), raw	2022	t	99697.3
Viet Nam	5510	Cinnamon and cinnamon-tree flowers, raw	2020	t	44000
Viet Nam	5510	Cinnamon and cinnamon-tree flowers, raw	2021	t	50000
Viet Nam	5510	Cinnamon and cinnamon-tree flowers, raw	2022	t	53224.6
Viet Nam	5510	Pepper (Piper spp.), raw	2020	t	261981
Viet Nam	5510	Pepper (Piper spp.), raw	2021	t	275745
Viet Nam	5510	Pepper (Piper spp.), raw	2022	t	272235
Zambia	5510	Chillies and peppers, dry (Capsicum spp., Pimenta spp.), raw	2020	t	432.86
Zambia	5510	Chillies and peppers, dry (Capsicum spp., Pimenta spp.), raw	2021	t	412.14
Zambia	5510	Chillies and peppers, dry (Capsicum spp., Pimenta spp.), raw	2022	t	434.58
Zambia	5510	Ginger, raw	2020	t	0
Zambia	5510	Ginger, raw	2021	t	0
Zambia	5510	Ginger, raw	2022	t	0
Zambia	5510	Pepper (Piper spp.), raw	2020	t	66.66
Zambia	5510	Pepper (Piper spp.), raw	2021	t	66.16
Zambia	5510	Pepper (Piper spp.), raw	2022	t	66.97
Zimbabwe	5510	Chillies and peppers, dry (Capsicum spp., Pimenta spp.), raw	2020	t	143.72
Zimbabwe	5510	Chillies and peppers, dry (Capsicum spp., Pimenta spp.), raw	2021	t	148.96
Zimbabwe	5510	Chillies and peppers, dry (Capsicum spp., Pimenta spp.), raw	2022	t	147.66
Zimbabwe	5510	Pepper (Piper spp.), raw	2020	t	1915.79
Zimbabwe	5510	Pepper (Piper spp.), raw	2021	t	1922.67
Zimbabwe	5510	Pepper (Piper spp.), raw	2022	t	1929.55
Zimbabwe	5510	Vanilla, raw	2020	t	9.93
Zimbabwe	5510	Vanilla, raw	2021	t	9.92
Zimbabwe	5510	Vanilla, raw	2022	t	9.91

## Sheet: vanilla_production
2020	2021	2022
432.88	438.55	431.67
432.88	438.55	431.67
240	250	240.33
0.03	0.03	0.03
0	0	0
26.57	23.52	22.34
1412	1957	1965
15.11	15.15	15.09
3037.72	3049.25	3033.72
20.07	20.04	20
588.71	609.57	710.27
491.45	491.46	491.48
0	0	0
188.98	191.12	193.26
361.62	373.65	383.8
186.99	187.06	187.13
9.93	9.92	9.91
7444.94	8054.87	8135.7

[truncated: 27 more sheets: pepper_production, ginger_production, cumin_production, cloves_production, cinnamon_production, cardamom_production, capsicum_production, capsicum, cardamom_nutmeg_mace, cinnamon, cloves, cumin_etc., ginger, pepper, saffron, turmeric, vanilla, trade_data, value _data, tr_capsicum …]
