# Supplementary material for: From Farm to Flavor: Carbon and Biodiversity Footprint of the Global Spice Market
Source: Environ Sci Technol. 2026 Apr 7;60(15):11421–33. doi: 10.1021/acs.est.5c04846 (PMC13104020; doi:10.1021/acs.est.5c04846)
Supplement: Supplementary file 5 [file es5c04846_si_006.xlsx]

## Sheet: readme
Biodiversity assessment
										scherer et al. (2023): land use types and intensities
results and calculations Scherer et al. (2023) method
tab 2 -9: calculation of the biodiversity impact based on the method of scherer et al. 2023 method: https://pubs.acs.org/doi/10.1021/acs.est.3c04191?ref=pdf material: https://zenodo.org/records/10114493 Used data: - ecoregions caracterisation factors for occupation average (CF_occ_avg_reg) --> tab CF Scherer - ecoregions (import of shapefile in google earth pro) - land use types and intensities -…
results biodiversity assessment ReCiPe
tab 10: end results
tab 11: contributions of pressures
tab 12: contributions of production levels
results biodiversity assessment LC Impact
tab 13: end results
tab 14: contributions of pressures
tab 15: contributions of production levels
tab 16: data on occupation and transformation

## Sheet: scherer_calculations_result
endresult
spice	capsicum	cardamom	cinnamon, conventional	cinnamon, organic	cloves, conventional	cloves, organic	cumin	ginger, conventional	ginger, organic	mace	nutmeg	pepper	saffron	turmeric, conventional	turmeric, organic	vanilla, conventional	vanilla, organic
PDF occupation	2.92939e-16	6.49406e-14	6.79509e-14	3.28045e-13	2.63487e-14	2.30656e-13	4.25501e-15	1.22015e-15	4.96272e-13	4.46088e-13	4.34881e-14	1.87533e-13	7.59679e-13	6.11494e-16	4.431e-13	2.41605e-12	2.954e-12
results per taxa
spice	taxa	occupation	occupation weighted
ginger, organic	Amphibians	7.728e-13	9.66e-14
ginger, organic	Birds	4.6816e-14	5.852e-15
ginger, organic	Mammals	4.2448e-13	5.306e-14
ginger, organic	Plants	5.0512e-13	2.5256e-13
ginger, organic	Reptiles	7.056e-13	8.82e-14
turmeric, organic	Amphibians	6.9e-13	8.625e-14
turmeric, organic	Birds	4.18e-14	5.225e-15
turmeric, organic	Mammals	3.79e-13	4.7375e-14
turmeric, organic	Plants	4.51e-13	2.255e-13
turmeric, organic	Reptiles	6.3e-13	7.875e-14
cinnamon, organic	Amphibians	1.07139e-13	1.33924e-14
cinnamon, organic	Birds	6.39878e-15	7.99847e-16
cinnamon, organic	Mammals	5.03183e-14	6.28979e-15
cinnamon, organic	Plants	5.94067e-13	2.97033e-13
cinnamon, organic	Reptiles	8.42333e-14	1.05292e-14
cloves, organic	Amphibians	7.5332e-14	9.4165e-15
cloves, organic	Birds	4.49914e-15	5.62393e-16						only occupation
cloves, organic	Mammals	3.53801e-14	4.42251e-15
cloves, organic	Plants	4.17703e-13	2.08852e-13						impact category	capsicum	cardamom	cinnamon, conventional	cinnamon, organic	cloves, conventional	cloves, organic	cumin	ginger, conventional	ginger, organic	mace	nutmeg	pepper	saffron	turmeric, conventional	turmeric, organic	vanilla, conventional	vanilla, organic
cloves, organic	Reptiles	5.92266e-14	7.40332e-15						overall biodiversity	2.93e-16	6.49e-14	6.8e-14	3.28e-13	2.63e-14	2.31e-13	4.26e-15	1.22e-15	4.96e-13	4.46e-13	4.35e-14	1.88e-13	7.6e-13	6.11e-16	4.43e-13	2.42e-12	2.95e-12
vanilla, organic	Amphibians	4.6e-12	5.75e-13						amphibians	4.38e-18	2.82e-15	1.95e-14	1.34e-14	7.55e-15	9.42e-15	4.89e-17	1.77e-16	9.66e-14	1.28e-13	1.25e-14	3.4e-14	1.54e-14	2.65e-17	8.63e-14	3.82e-14	5.75e-13
vanilla, organic	Birds	2.78667e-13	3.48333e-14						birds	1.05e-16	1.59e-14	2.54e-15	8e-16	9.85e-16	5.62e-16	1.76e-15	1.89e-16	5.85e-15	1.67e-14	1.63e-15	9.99e-15	7.07e-14	1.5e-16	5.23e-15	9.39e-14	3.48e-14
vanilla, organic	Mammals	2.52667e-12	3.15833e-13						mammals	4.56e-17	1.31e-14	1.16e-14	6.29e-15	4.48e-15	4.42e-15	1.16e-15	2.22e-16	5.31e-14	7.59e-14	7.4e-15	3.79e-14	2.06e-13	1.23e-16	4.74e-14	9.16e-14	3.16e-13
vanilla, organic	Plants	3.00667e-12	1.50333e-12						plants	3.4e-17	1.33e-14	1.02e-14	2.97e-13	3.96e-15	2.09e-13	6.57e-16	2.06e-16	2.53e-13	6.7e-14	6.53e-15	2.08e-14	1.51e-13	1.25e-16	2.26e-13	1.69e-12	1.5e-12
vanilla, organic	Reptiles	4.2e-12	5.25e-13						reptiles	1.04e-16	1.98e-14	2.42e-14	1.05e-14	9.38e-15	7.4e-15	6.25e-16	4.26e-16	8.82e-14	1.59e-13	1.55e-14	8.48e-14	3.16e-13	1.86e-16	7.88e-14	5.04e-13	5.25e-13
ginger, conventional	Amphibians	1.41589e-15	1.76986e-16						lower_boundary	9.98e-15	1.45e-13	1.77e-13	1.12e-12	3.01e-13	1.9e-12	1.08e-14	2.62e-15	9.34e-13	3.92e-13	2.04e-13	7.96e-13	7.55e-13	1.36e-15	4.43e-13	4.45e-12	1.87e-11
ginger, conventional	Birds	1.51402e-15	1.89252e-16						upper_boundary	2.98e-15	6.2e-14	5.28e-14	3.33e-13	7.62e-14	4.82e-13	6.7e-15	1.06e-15	3.77e-13	1.68e-13	8.71e-14	2.09e-13	5.86e-13	3.73e-16	4.43e-13	1.29e-12	5.42e-12
ginger, conventional	Mammals	1.77336e-15	2.21671e-16
ginger, conventional	Plants	4.1285e-16	2.06425e-16
ginger, conventional	Reptiles	3.40654e-15	4.25818e-16
vanilla, conventional	Amphibians	3.0576e-13	3.822e-14
vanilla, conventional	Birds	7.5096e-13	9.387e-14
vanilla, conventional	Mammals	7.3248e-13	9.156e-14
vanilla, conventional	Plants	3.3768e-12	1.6884e-12
vanilla, conventional	Reptiles	4.032e-12	5.04e-13
cardamom, conventional	Amphibians	2.2545e-14	2.81812e-15
cardamom, conventional	Birds	1.2735e-13	1.59187e-14
cardamom, conventional	Mammals	1.0485e-13	1.31063e-14
cardamom, conventional	Plants	2.6595e-14	1.32975e-14
cardamom, conventional	Reptiles	1.584e-13	1.98e-14
cinnamon, conventional	Amphibians	1.55731e-13	1.94664e-14
cinnamon, conventional	Birds	2.03127e-14	2.53909e-15
cinnamon, conventional	Mammals	9.24713e-14	1.15589e-14
cinnamon, conventional	Plants	2.04095e-14	1.02047e-14
cinnamon, conventional	Reptiles	1.93455e-13	2.41818e-14
cloves, conventional	Amphibians	6.03864e-14	7.54829e-15
cloves, conventional	Birds	7.87648e-15	9.8456e-16
cloves, conventional	Mammals	3.58567e-14	4.48209e-15
cloves, conventional	Plants	7.91399e-15	3.95699e-15
cloves, conventional	Reptiles	7.50141e-14	9.37676e-15
nutmeg, conventional	Amphibians	9.96667e-14	1.24583e-14
nutmeg, conventional	Birds	1.3e-14	1.625e-15
nutmeg, conventional	Mammals	5.9181e-14	7.39762e-15
nutmeg, conventional	Plants	1.30619e-14	6.53095e-15
nutmeg, conventional	Reptiles	1.2381e-13	1.54762e-14
capsicum	Amphibians	3.50178e-17	4.37722e-18
capsicum	Birds	8.40797e-16	1.051e-16
capsicum	Mammals	3.64499e-16	4.55624e-17
capsicum	Plants	6.79105e-17	3.39553e-17
capsicum	Reptiles	8.31557e-16	1.03945e-16
pepper	Amphibians	2.71932e-13	3.39915e-14
pepper	Birds	7.98932e-14	9.98665e-15
pepper	Mammals	3.03552e-13	3.7944e-14
pepper	Plants	4.15276e-14	2.07638e-14
pepper	Reptiles	6.78776e-13	8.4847e-14
saffron	Amphibians	1.23143e-13	1.53929e-14
saffron	Birds	5.65714e-13	7.07143e-14
saffron	Mammals	1.64571e-12	2.05714e-13
saffron	Plants	3.02857e-13	1.51429e-13
saffron	Reptiles	2.53143e-12	3.16429e-13
turmeric, conventional	Amphibians	2.12288e-16	2.6536e-17
turmeric, conventional	Birds	1.19915e-15	1.49894e-16
turmeric, conventional	Mammals	9.87288e-16	1.23411e-16
turmeric, conventional	Plants	2.50424e-16	1.25212e-16
turmeric, conventional	Reptiles	1.49153e-15	1.86441e-16
mace, conventional	Amphibians	1.02235e-12	1.27794e-13
mace, conventional	Birds	1.3335e-13	1.66688e-14
mace, conventional	Mammals	6.07061e-13	7.58827e-14
mace, conventional	Plants	1.33985e-13	6.69926e-14
mace, conventional	Reptiles	1.27e-12	1.5875e-13
cumin	Amphibians	3.91525e-16	4.89407e-17
cumin	Birds	1.40755e-14	1.75944e-15
cumin	Mammals	9.31895e-15	1.16487e-15
cumin	Plants	1.31371e-15	6.56857e-16
cumin	Reptiles	4.99923e-15	6.24904e-16

## Sheet: scherer_calculations_occ 
spice	cultivation region	habitat	species group	ecoregion iD	CF	CF aggregation	CF aggregated	m2/FU	PDF yr.		spice	categories aggregated	PDF aggregated	taxa	absolute values per taxa weighted	comparison to results of Chaudhary 2015
ginger, organic	anivorano est, district brickaville, region atsinanana	Cropland_Minimal	Amphibians	30117	1.38e-13	kingdom animal	8.704e-14	5.6	7.728e-13		ginger, organic	kingdom animal	4.87424e-13	Amphibians	9.66e-14	7.05891e-14
ginger, organic	anivorano est, district brickaville, region atsinanana	Cropland_Minimal	Birds	30117	8.36e-15	overall	8.862e-14	5.6	4.6816e-14			overall	4.96272e-13	Birds	5.852e-15
ginger, organic	anivorano est, district brickaville, region atsinanana	Cropland_Minimal	Mammals	30117	7.58e-14			5.6	4.2448e-13					Mammals	5.306e-14
ginger, organic	anivorano est, district brickaville, region atsinanana	Cropland_Minimal	Plants	30117	9.02e-14			5.6	5.0512e-13					Plants	2.5256e-13
ginger, organic	anivorano est, district brickaville, region atsinanana	Cropland_Minimal	Reptiles	30117	1.26e-13			5.6	7.056e-13					Reptiles	8.82e-14
turmeric, organic	anivorano est, district brickaville, region atsinanana	Cropland_Minimal	Amphibians	30117	1.38e-13	kingdom animal	8.704e-14	5	6.9e-13		turmeric, organic	kingdom animal	4.352e-13	Amphibians	8.625e-14	1.20865e-13
turmeric, organic	anivorano est, district brickaville, region atsinanana	Cropland_Minimal	Birds	30117	8.36e-15	overall	8.862e-14	5	4.18e-14			overall	4.431e-13	Birds	5.225e-15
turmeric, organic	anivorano est, district brickaville, region atsinanana	Cropland_Minimal	Mammals	30117	7.58e-14			5	3.79e-13					Mammals	4.7375e-14
turmeric, organic	anivorano est, district brickaville, region atsinanana	Cropland_Minimal	Plants	30117	9.02e-14			5	4.51e-13					Plants	2.255e-13
turmeric, organic	anivorano est, district brickaville, region atsinanana	Cropland_Minimal	Reptiles	30117	1.26e-13			5	6.3e-13					Reptiles	7.875e-14
cinnamon, organic	anivorano est, district brickaville, region atsinanana	Plantation_Minimal	Amphibians	30117	1.45e-14	kingdom animal	8.394e-15	7.38889	1.07139e-13		cinnamon, organic	kingdom animal	6.20223e-14	Amphibians	1.33924e-14	3.78748e-14
cinnamon, organic	anivorano est, district brickaville, region atsinanana	Plantation_Minimal	Birds	30117	8.66e-16	overall	4.4397e-14	7.38889	6.39878e-15			overall	3.28045e-13	Birds	7.99847e-16
cinnamon, organic	anivorano est, district brickaville, region atsinanana	Plantation_Minimal	Mammals	30117	6.81e-15			7.38889	5.03183e-14					Mammals	6.28979e-15
cinnamon, organic	anivorano est, district brickaville, region atsinanana	Plantation_Minimal	Plants	30117	8.04e-14			7.38889	5.94067e-13					Plants	2.97033e-13
cinnamon, organic	anivorano est, district brickaville, region atsinanana	Plantation_Minimal	Reptiles	30117	1.14e-14			7.38889	8.42333e-14					Reptiles	1.05292e-14
cloves, organic	mananara nord, region analanjirofo	Plantation_Minimal	Amphibians	30117	1.45e-14	kingdom animal	8.394e-15	5.19531	7.5332e-14		cloves, organic	kingdom animal	4.36095e-14	Amphibians	9.4165e-15	2.57177e-14
cloves, organic	mananara nord, region analanjirofo	Plantation_Minimal	Birds	30117	8.66e-16	overall	4.4397e-14	5.19531	4.49914e-15			overall	2.30656e-13	Birds	5.62393e-16
cloves, organic	mananara nord, region analanjirofo	Plantation_Minimal	Mammals	30117	6.81e-15			5.19531	3.53801e-14					Mammals	4.42251e-15
cloves, organic	mananara nord, region analanjirofo	Plantation_Minimal	Plants	30117	8.04e-14			5.19531	4.17703e-13					Plants	2.08852e-13
cloves, organic	mananara nord, region analanjirofo	Plantation_Minimal	Reptiles	30117	1.14e-14			5.19531	5.92266e-14					Reptiles	7.40332e-15
vanilla, organic	mananara nord, region analanjirofo	Cropland_Minimal	Amphibians	30117	1.38e-13	kingdom animal	8.704e-14	33.3333	4.6e-12		vanilla, organic	kingdom animal	2.90133e-12	Amphibians	5.75e-13	4.96849e-13
vanilla, organic	mananara nord, region analanjirofo	Cropland_Minimal	Birds	30117	8.36e-15	overall	8.862e-14	33.3333	2.78667e-13			overall	2.954e-12	Birds	3.48333e-14
vanilla, organic	mananara nord, region analanjirofo	Cropland_Minimal	Mammals	30117	7.58e-14			33.3333	2.52667e-12					Mammals	3.15833e-13
vanilla, organic	mananara nord, region analanjirofo	Cropland_Minimal	Plants	30117	9.02e-14			33.3333	3.00667e-12					Plants	1.50333e-12
vanilla, organic	mananara nord, region analanjirofo	Cropland_Minimal	Reptiles	30117	1.26e-13			33.3333	4.2e-12					Reptiles	5.25e-13
ginger, conventional	Madhya Pradesh	Cropland_LightIntense	Amphibians	40111	2.02e-15	kingdom animal	2.8925e-15	0.700935	1.41589e-15		ginger, conventional	kingdom animal	2.02745e-15	Amphibians	1.76986e-16	-3.1444e-15
ginger, conventional	Madhya Pradesh	Cropland_LightIntense	Birds	40111	2.16e-15	overall	1.74075e-15	0.700935	1.51402e-15			overall	1.22015e-15	Birds	1.89252e-16
ginger, conventional	Madhya Pradesh	Cropland_LightIntense	Mammals	40111	2.53e-15			0.700935	1.77336e-15					Mammals	2.21671e-16
ginger, conventional	Madhya Pradesh	Cropland_LightIntense	Plants	40111	5.89e-16			0.700935	4.1285e-16					Plants	2.06425e-16
ginger, conventional	Madhya Pradesh	Cropland_LightIntense	Reptiles	40111	4.86e-15			0.700935	3.40654e-15					Reptiles	4.25818e-16
vanilla, conventional	Veracruz	Cropland_LightIntense	Amphibians	60233	1.82e-15	kingdom animal	8.6625e-15	168	3.0576e-13		vanilla, conventional	kingdom animal	1.4553e-12	Amphibians	3.822e-14	2.49008e-12
vanilla, conventional	Veracruz	Cropland_LightIntense	Birds	60233	4.47e-15	overall	1.43812e-14	168	7.5096e-13			overall	2.41605e-12	Birds	9.387e-14
vanilla, conventional	Veracruz	Cropland_LightIntense	Mammals	60233	4.36e-15			168	7.3248e-13					Mammals	9.156e-14
vanilla, conventional	Veracruz	Cropland_LightIntense	Plants	60233	2.01e-14			168	3.3768e-12					Plants	1.6884e-12
vanilla, conventional	Veracruz	Cropland_LightIntense	Reptiles	60233	2.4e-14			168	4.032e-12					Reptiles	5.04e-13
cardamom, conventional	Karnataka	Cropland_LightIntense	Amphibians	41301	5.01e-16	kingdom animal	2.29525e-15	45	2.2545e-14		cardamom, conventional	kingdom animal	1.03286e-13	Amphibians	2.81812e-15	1.3216e-13
cardamom, conventional	Karnataka	Cropland_LightIntense	Birds	41301	2.83e-15	overall	1.44312e-15	45	1.2735e-13			overall	6.49406e-14	Birds	1.59187e-14
cardamom, conventional	Karnataka	Cropland_LightIntense	Mammals	41301	2.33e-15			45	1.0485e-13					Mammals	1.31063e-14
cardamom, conventional	Karnataka	Cropland_LightIntense	Plants	41301	5.91e-16			45	2.6595e-14					Plants	1.32975e-14
cardamom, conventional	Karnataka	Cropland_LightIntense	Reptiles	41301	3.52e-15			45	1.584e-13					Reptiles	1.98e-14
cinnamon, conventional	kerala	Plantation_LightIntense	Amphibians	40124	1.61e-14	kingdom animal	1.194e-14	9.67273	1.55731e-13		cinnamon, conventional	kingdom animal	1.15492e-13	Amphibians	1.94664e-14	8.69e-14
cinnamon, conventional	kerala	Plantation_LightIntense	Birds	40124	2.1e-15	overall	7.025e-15	9.67273	2.03127e-14			overall	6.79509e-14	Birds	2.53909e-15
cinnamon, conventional	kerala	Plantation_LightIntense	Mammals	40124	9.56e-15			9.67273	9.24713e-14					Mammals	1.15589e-14
cinnamon, conventional	kerala	Plantation_LightIntense	Plants	40124	2.11e-15			9.67273	2.04095e-14					Plants	1.02047e-14
cinnamon, conventional	kerala	Plantation_LightIntense	Reptiles	40124	2e-14			9.67273	1.93455e-13					Reptiles	2.41818e-14
cloves, conventional	kerala	Plantation_LightIntense	Amphibians	40124	1.61e-14	kingdom animal	1.194e-14	3.75071	6.03864e-14		cloves, conventional	kingdom animal	4.47834e-14	Amphibians	7.54829e-15	9.2662e-15
cloves, conventional	kerala	Plantation_LightIntense	Birds	40124	2.1e-15	overall	7.025e-15	3.75071	7.87648e-15			overall	2.63487e-14	Birds	9.8456e-16
cloves, conventional	kerala	Plantation_LightIntense	Mammals	40124	9.56e-15			3.75071	3.58567e-14					Mammals	4.48209e-15
cloves, conventional	kerala	Plantation_LightIntense	Plants	40124	2.11e-15			3.75071	7.91399e-15					Plants	3.95699e-15
cloves, conventional	kerala	Plantation_LightIntense	Reptiles	40124	2e-14			3.75071	7.50141e-14					Reptiles	9.37676e-15
nutmeg, conventional	kerala	Plantation_LightIntense	Amphibians	40124	1.61e-14	kingdom animal	1.194e-14	6.19048	9.96667e-14		nutmeg, conventional	kingdom animal	7.39143e-14	Amphibians	1.24583e-14	1.71907e-14	sale
nutmeg, conventional	kerala	Plantation_LightIntense	Birds	40124	2.1e-15	overall	7.025e-15	6.19048	1.3e-14			overall	4.34881e-14	Birds	1.625e-15
nutmeg, conventional	kerala	Plantation_LightIntense	Mammals	40124	9.56e-15			6.19048	5.9181e-14					Mammals	7.39762e-15
nutmeg, conventional	kerala	Plantation_LightIntense	Plants	40124	2.11e-15			6.19048	1.30619e-14					Plants	6.53095e-15
nutmeg, conventional	kerala	Plantation_LightIntense	Reptiles	40124	2e-14			6.19048	1.2381e-13					Reptiles	1.54762e-14
capsicum	punjab, bangalore	Cropland_LightIntense	Amphibians	41303	7.58e-17	kingdom animal	1.1212e-15	0.461976	3.50178e-17		capsicum	kingdom animal	5.17968e-16	Amphibians	4.37722e-18	1.64383e-14		small%20scale%20production%20of%20capsicums.		https://www.apnikheti.com/en/pn/agriculture/horticulture/vegetable-crops/capsicum#:~:text=Punjab%2C%20Bangalore%2C%20Pune%20and%20Karnataka
capsicum	punjab, bangalore	Cropland_LightIntense	Birds	41303	1.82e-15	overall	6.341e-16	0.461976	8.40797e-16			overall	2.92939e-16	Birds	1.051e-16
capsicum	punjab, bangalore	Cropland_LightIntense	Mammals	41303	7.89e-16			0.461976	3.64499e-16					Mammals	4.55624e-17
capsicum	punjab, bangalore	Cropland_LightIntense	Plants	41303	1.47e-16			0.461976	6.79105e-17					Plants	3.39553e-17
capsicum	punjab, bangalore	Cropland_LightIntense	Reptiles	41303	1.8e-15			0.461976	8.31557e-16					Reptiles	1.03945e-16
pepper	Central Highlands	Cropland_LightIntense	Amphibians	40210	1.29e-14	kingdom animal	1.58225e-14	21.08	2.71932e-13		pepper	kingdom animal	3.33538e-13	Amphibians	3.39915e-14	8.25196e-14
pepper	Central Highlands	Cropland_LightIntense	Birds	40210	3.79e-15	overall	8.89625e-15	21.08	7.98932e-14			overall	1.87533e-13	Birds	9.98665e-15
pepper	Central Highlands	Cropland_LightIntense	Mammals	40210	1.44e-14			21.08	3.03552e-13					Mammals	3.7944e-14
pepper	Central Highlands	Cropland_LightIntense	Plants	40210	1.97e-15			21.08	4.15276e-14					Plants	2.07638e-14
pepper	Central Highlands	Cropland_LightIntense	Reptiles	40210	3.22e-14			21.08	6.78776e-13					Reptiles	8.4847e-14
saffron	Khorasan Province situated in north-east Iran.	Cropland_LightIntense	Amphibians	81313	4.31e-17	kingdom animal	4.25775e-16	2857.14	1.23143e-13		saffron	kingdom animal	1.2165e-12	Amphibians	1.53929e-14	-5.90888e-13		situated%20in%20north%2Deast%20Iran.		https://www.sciencedirect.com/science/article/pii/S0303243421001057#:~:text=Saffron%20(Crocus%20sativus%20L.)
saffron	Khorasan Province situated in north-east Iran.	Cropland_LightIntense	Birds	81313	1.98e-16	overall	2.65888e-16	2857.14	5.65714e-13			overall	7.59679e-13	Birds	7.07143e-14
saffron	Khorasan Province situated in north-east Iran.	Cropland_LightIntense	Mammals	81313	5.76e-16			2857.14	1.64571e-12					Mammals	2.05714e-13
saffron	Khorasan Province situated in north-east Iran.	Cropland_LightIntense	Plants	81313	1.06e-16			2857.14	3.02857e-13					Plants	1.51429e-13
saffron	Khorasan Province situated in north-east Iran.	Cropland_LightIntense	Reptiles	81313	8.86e-16			2857.14	2.53143e-12					Reptiles	3.16429e-13
turmeric, conventional	Andhra Pradesh	Cropland_LightIntense	Amphibians	41301	5.01e-16	kingdom animal	2.29525e-15	0.423729	2.12288e-16		turmeric, conventional	kingdom animal	9.72564e-16	Amphibians	2.6536e-17	1.30326e-15				https://www.indianspices.com/sites/default/files/cultivation_practices-TURMERIC-1.pdf
turmeric, conventional	Andhra Pradesh	Cropland_LightIntense	Birds	41301	2.83e-15	overall	1.44312e-15	0.423729	1.19915e-15			overall	6.11494e-16	Birds	1.49894e-16
turmeric, conventional	Andhra Pradesh	Cropland_LightIntense	Mammals	41301	2.33e-15			0.423729	9.87288e-16					Mammals	1.23411e-16
turmeric, conventional	Andhra Pradesh	Cropland_LightIntense	Plants	41301	5.91e-16			0.423729	2.50424e-16					Plants	1.25212e-16
turmeric, conventional	Andhra Pradesh	Cropland_LightIntense	Reptiles	41301	3.52e-15			0.423729	1.49153e-15					Reptiles	1.86441e-16
mace, conventional	kerala	Plantation_LightIntense	Amphibians	40124	1.61e-14	kingdom animal	1.194e-14	63.5001	1.02235e-12		mace, conventional	kingdom animal	7.58192e-13	Amphibians	1.27794e-13	1.50043e-13
mace, conventional	kerala	Plantation_LightIntense	Birds	40124	2.1e-15	overall	7.025e-15	63.5001	1.3335e-13			overall	4.46088e-13	Birds	1.66688e-14
mace, conventional	kerala	Plantation_LightIntense	Mammals	40124	9.56e-15			63.5001	6.07061e-13					Mammals	7.58827e-14
mace, conventional	kerala	Plantation_LightIntense	Plants	40124	2.11e-15			63.5001	1.33985e-13					Plants	6.69926e-14
mace, conventional	kerala	Plantation_LightIntense	Reptiles	40124	2e-14			63.5001	1.27e-12					Reptiles	1.5875e-13
cumin	Rajasthan	Cropland_LightIntense	Amphibians	41304	2.42e-17	kingdom animal	4.448e-16	16.1787	3.91525e-16		cumin, conventional	kingdom animal	7.1963e-15	Amphibians	4.89407e-17
cumin	Rajasthan	Cropland_LightIntense	Birds	41304	8.7e-16	overall	2.63e-16	16.1787	1.40755e-14			overall	4.25501e-15	Birds	1.75944e-15
cumin	Rajasthan	Cropland_LightIntense	Mammals	41304	5.76e-16			16.1787	9.31895e-15					Mammals	1.16487e-15
cumin	Rajasthan	Cropland_LightIntense	Plants	41304	8.12e-17			16.1787	1.31371e-15					Plants	6.56857e-16
cumin	Rajasthan	Cropland_LightIntense	Reptiles	41304	3.09e-16			16.1787	4.99923e-15					Reptiles	6.24904e-16
	spice	capsicum	cardamom	cinnamon, conventional	cinnamon, organic	cloves, conventional	cloves, organic	cumin	ginger, conventional	ginger, organic	mace	nutmeg	pepper	saffron	turmeric, conventional	turmeric, organic	vanilla, conventional	vanilla, organic
	PDF occupation	2.92939e-16	6.49406e-14	6.79509e-14	3.28045e-13	2.63487e-14	2.30656e-13	4.25501e-15	1.22015e-15	4.96272e-13	4.46088e-13	4.34881e-14	1.87533e-13	7.59679e-13	6.11494e-16	4.431e-13	2.41605e-12	2.954e-12

## Sheet: scherer_calculations_boundaries
spice	cultivation region	habitat	species group	ecoregion iD	CF occ	CF tra	CF aggregation	CF occ aggregated	CF tra aggregated	m2/FU lower boundary	m2/FU upper boundary	spice	categories aggregated	PDF aggregated occ, lower boundary	PDF aggregated occ, upper boundary	PDF aggregated tra, lower boundary	PDF aggregated tra, upper boundary	lower boundary	upper boundary
ginger, organic	anivorano est, district brickaville, region atsinanana	Cropland_Minimal	Amphibians	30117	1.38e-13	1.185e-12	kingdom animal	8.704e-14	7.5525e-13	10.5401	4.25308	ginger, organic	kingdom animal	9.17406e-13	3.70188e-13	7.96037e-12	3.21214e-12
ginger, organic	anivorano est, district brickaville, region atsinanana	Cropland_Minimal	Birds	30117	8.36e-15	7.1e-14	overall	8.862e-14	7.42625e-13	10.5401	4.25308		overall	9.34059e-13	3.76908e-13	7.82731e-12	3.15844e-12	8.76137e-12	3.53535e-12
ginger, organic	anivorano est, district brickaville, region atsinanana	Cropland_Minimal	Mammals	30117	7.58e-14	6.85e-13				10.5401	4.25308
ginger, organic	anivorano est, district brickaville, region atsinanana	Cropland_Minimal	Plants	30117	9.02e-14	7.3e-13				10.5401	4.25308
ginger, organic	anivorano est, district brickaville, region atsinanana	Cropland_Minimal	Reptiles	30117	1.26e-13	1.08e-12				10.5401	4.25308
turmeric, organic	anivorano est, district brickaville, region atsinanana	Cropland_Minimal	Amphibians	30117	1.38e-13	1.185e-12	kingdom animal	8.704e-14	7.5525e-13	5	1.29088	turmeric, organic	kingdom animal	4.352e-13	1.12358e-13	3.77625e-12	9.74935e-13
turmeric, organic	anivorano est, district brickaville, region atsinanana	Cropland_Minimal	Birds	30117	8.36e-15	7.1e-14	overall	8.862e-14	7.42625e-13	5	1.29088		overall	4.431e-13	1.14398e-13	3.71313e-12	9.58638e-13	4.15623e-12	1.07304e-12
turmeric, organic	anivorano est, district brickaville, region atsinanana	Cropland_Minimal	Mammals	30117	7.58e-14	6.85e-13				5	1.29088
turmeric, organic	anivorano est, district brickaville, region atsinanana	Cropland_Minimal	Plants	30117	9.02e-14	7.3e-13				5	1.29088
turmeric, organic	anivorano est, district brickaville, region atsinanana	Cropland_Minimal	Reptiles	30117	1.26e-13	1.08e-12				5	1.29088
cinnamon, organic	anivorano est, district brickaville, region atsinanana	Plantation_Minimal	Amphibians	30117	1.45e-14	1.255e-13	kingdom animal	8.394e-15	7.33625e-14	25.1418	7.50988	cinnamon, organic	kingdom animal	2.1104e-13	6.30379e-14	1.84446e-12	5.50944e-13
cinnamon, organic	anivorano est, district brickaville, region atsinanana	Plantation_Minimal	Birds	30117	8.66e-16	7.45e-15	overall	4.4397e-14	3.64181e-13	25.1418	7.50988		overall	1.11622e-12	3.33416e-13	9.15616e-12	2.73496e-12	1.02724e-11	3.06837e-12
cinnamon, organic	anivorano est, district brickaville, region atsinanana	Plantation_Minimal	Mammals	30117	6.81e-15	6.2e-14				25.1418	7.50988
cinnamon, organic	anivorano est, district brickaville, region atsinanana	Plantation_Minimal	Plants	30117	8.04e-14	6.55e-13				25.1418	7.50988
cinnamon, organic	anivorano est, district brickaville, region atsinanana	Plantation_Minimal	Reptiles	30117	1.14e-14	9.85e-14				25.1418	7.50988
cloves, organic	mananara nord, region analanjirofo	Plantation_Minimal	Amphibians	30117	1.45e-14	1.255e-13	kingdom animal	8.394e-15	7.33625e-14	42.9032	10.8483	cloves, organic	kingdom animal	3.6013e-13	9.10605e-14	3.14749e-12	7.95857e-13
cloves, organic	mananara nord, region analanjirofo	Plantation_Minimal	Birds	30117	8.66e-16	7.45e-15	overall	4.4397e-14	3.64181e-13	42.9032	10.8483		overall	1.90477e-12	4.81631e-13	1.56246e-11	3.95074e-12	1.75293e-11	4.43237e-12
cloves, organic	mananara nord, region analanjirofo	Plantation_Minimal	Mammals	30117	6.81e-15	6.2e-14				42.9032	10.8483
cloves, organic	mananara nord, region analanjirofo	Plantation_Minimal	Plants	30117	8.04e-14	6.55e-13				42.9032	10.8483
cloves, organic	mananara nord, region analanjirofo	Plantation_Minimal	Reptiles	30117	1.14e-14	9.85e-14				42.9032	10.8483
vanilla, organic	mananara nord, region analanjirofo	Cropland_Minimal	Amphibians	30117	1.38e-13	1.185e-12	kingdom animal	8.704e-14	7.5525e-13	210.526	61.1621	vanilla, organic	kingdom animal	1.83242e-11	5.32355e-12	1.59e-10	4.61927e-11
vanilla, organic	mananara nord, region analanjirofo	Cropland_Minimal	Birds	30117	8.36e-15	7.1e-14	overall	8.862e-14	7.42625e-13	210.526	61.1621		overall	1.86568e-11	5.42018e-12	1.56342e-10	4.54205e-11	1.74999e-10	5.08407e-11
vanilla, organic	mananara nord, region analanjirofo	Cropland_Minimal	Mammals	30117	7.58e-14	6.85e-13				210.526	61.1621
vanilla, organic	mananara nord, region analanjirofo	Cropland_Minimal	Plants	30117	9.02e-14	7.3e-13				210.526	61.1621
vanilla, organic	mananara nord, region analanjirofo	Cropland_Minimal	Reptiles	30117	1.26e-13	1.08e-12				210.526	61.1621
ginger, conventional	Madhya Pradesh	Cropland_LightIntense	Amphibians	40111	2.02e-15	2.56e-14	kingdom animal	2.8925e-15	3.70875e-14	1.50572	0.607583	ginger, conventional	kingdom animal	4.3553e-15	1.75743e-15	5.58435e-14	2.25337e-14
ginger, conventional	Madhya Pradesh	Cropland_LightIntense	Birds	40111	2.16e-15	2.73e-14	overall	1.74075e-15	2.20688e-14	1.50572	0.607583		overall	2.62109e-15	1.05765e-15	3.32294e-14	1.34086e-14	3.58505e-14	1.44662e-14
ginger, conventional	Madhya Pradesh	Cropland_LightIntense	Mammals	40111	2.53e-15	3.395e-14				1.50572	0.607583
ginger, conventional	Madhya Pradesh	Cropland_LightIntense	Plants	40111	5.89e-16	7.05e-15				1.50572	0.607583
ginger, conventional	Madhya Pradesh	Cropland_LightIntense	Reptiles	40111	4.86e-15	6.15e-14				1.50572	0.607583
vanilla, conventional	Veracruz	Cropland_LightIntense	Amphibians	60233	1.82e-15	1.62e-14	kingdom animal	8.6625e-15	7.75625e-14	309.474	89.9083	vanilla, conventional	kingdom animal	2.68082e-12	7.7883e-13	2.40036e-11	6.97351e-12
vanilla, conventional	Veracruz	Cropland_LightIntense	Birds	60233	4.47e-15	3.955e-14	overall	1.43812e-14	1.23281e-13	309.474	89.9083		overall	4.45062e-12	1.29299e-12	3.81523e-11	1.1084e-11	4.26029e-11	1.2377e-11
vanilla, conventional	Veracruz	Cropland_LightIntense	Mammals	60233	4.36e-15	4.1e-14				309.474	89.9083
vanilla, conventional	Veracruz	Cropland_LightIntense	Plants	60233	2.01e-14	1.69e-13				309.474	89.9083
vanilla, conventional	Veracruz	Cropland_LightIntense	Reptiles	60233	2.4e-14	2.135e-13				309.474	89.9083
cardamom, conventional	Karnataka	Cropland_LightIntense	Amphibians	41301	5.01e-16	4.495e-15	kingdom animal	2.29525e-15	2.08487e-14	100.469	42.9389	cardamom, conventional	kingdom animal	2.30601e-13	9.85556e-14	2.09465e-12	8.95223e-13
cardamom, conventional	Karnataka	Cropland_LightIntense	Birds	41301	2.83e-15	2.525e-14	overall	1.44312e-15	1.29244e-14	100.469	42.9389		overall	1.44989e-13	6.19662e-14	1.2985e-12	5.54959e-13	1.44349e-12	6.16925e-13
cardamom, conventional	Karnataka	Cropland_LightIntense	Mammals	41301	2.33e-15	2.21e-14				100.469	42.9389
cardamom, conventional	Karnataka	Cropland_LightIntense	Plants	41301	5.91e-16	5e-15				100.469	42.9389
cardamom, conventional	Karnataka	Cropland_LightIntense	Reptiles	41301	3.52e-15	3.155e-14				100.469	42.9389
cinnamon, conventional	kerala	Plantation_LightIntense	Amphibians	40124	1.61e-14	2.045e-13	kingdom animal	1.194e-14	1.53125e-13	25.1418	7.50988	cinnamon, conventional	kingdom animal	3.00193e-13	8.9668e-14	3.84983e-12	1.14995e-12
cinnamon, conventional	kerala	Plantation_LightIntense	Birds	40124	2.1e-15	2.65e-14	overall	7.025e-15	8.92125e-14	25.1418	7.50988		overall	1.76621e-13	5.27569e-14	2.24296e-12	6.69975e-13	2.41958e-12	7.22732e-13
cinnamon, conventional	kerala	Plantation_LightIntense	Mammals	40124	9.56e-15	1.28e-13				25.1418	7.50988
cinnamon, conventional	kerala	Plantation_LightIntense	Plants	40124	2.11e-15	2.53e-14				25.1418	7.50988
cinnamon, conventional	kerala	Plantation_LightIntense	Reptiles	40124	2e-14	2.535e-13				25.1418	7.50988
cloves, conventional	kerala	Plantation_LightIntense	Amphibians	40124	1.61e-14	2.045e-13	kingdom animal	1.194e-14	1.53125e-13	42.9032	10.8483	cloves, conventional	kingdom animal	5.12265e-13	1.29529e-13	6.56956e-12	1.66114e-12
cloves, conventional	kerala	Plantation_LightIntense	Birds	40124	2.1e-15	2.65e-14	overall	7.025e-15	8.92125e-14	42.9032	10.8483		overall	3.01395e-13	7.62092e-14	3.8275e-12	9.67803e-13	4.1289e-12	1.04401e-12
cloves, conventional	kerala	Plantation_LightIntense	Mammals	40124	9.56e-15	1.28e-13				42.9032	10.8483
cloves, conventional	kerala	Plantation_LightIntense	Plants	40124	2.11e-15	2.53e-14				42.9032	10.8483
cloves, conventional	kerala	Plantation_LightIntense	Reptiles	40124	2e-14	2.535e-13				42.9032	10.8483
nutmeg, conventional	kerala	Plantation_LightIntense	Amphibians	40124	1.61e-14	2.045e-13	kingdom animal	1.194e-14	1.53125e-13	29.0243	12.4046	nutmeg, conventional	kingdom animal	3.46551e-13	1.48111e-13	4.44435e-12	1.89945e-12
nutmeg, conventional	kerala	Plantation_LightIntense	Birds	40124	2.1e-15	2.65e-14	overall	7.025e-15	8.92125e-14	29.0243	12.4046		overall	2.03896e-13	8.71422e-14	2.58933e-12	1.10664e-12	2.79323e-12	1.19379e-12
nutmeg, conventional	kerala	Plantation_LightIntense	Mammals	40124	9.56e-15	1.28e-13				29.0243	12.4046
nutmeg, conventional	kerala	Plantation_LightIntense	Plants	40124	2.11e-15	2.53e-14				29.0243	12.4046
nutmeg, conventional	kerala	Plantation_LightIntense	Reptiles	40124	2e-14	2.535e-13				29.0243	12.4046
capsicum	punjab, bangalore	Cropland_LightIntense	Amphibians	41303	7.58e-17	6.8e-16	kingdom animal	1.1212e-15	1.0145e-14	15.7445	4.692	capsicum	kingdom animal	1.76527e-14	5.26067e-15	1.59728e-13	4.76004e-14
capsicum	punjab, bangalore	Cropland_LightIntense	Birds	41303	1.82e-15	1.625e-14	overall	6.341e-16	5.7e-15	15.7445	4.692		overall	9.98358e-15	2.9752e-15	8.97436e-14	2.67444e-14	9.97272e-14	2.97196e-14
capsicum	punjab, bangalore	Cropland_LightIntense	Mammals	41303	7.89e-16	7.5e-15				15.7445	4.692
capsicum	punjab, bangalore	Cropland_LightIntense	Plants	41303	1.47e-16	1.255e-15				15.7445	4.692
capsicum	punjab, bangalore	Cropland_LightIntense	Reptiles	41303	1.8e-15	1.615e-14				15.7445	4.692
pepper	Central Highlands	Cropland_LightIntense	Amphibians	40210	1.29e-14	1.1e-13	kingdom animal	1.58225e-14	1.37075e-13	89.4737	23.4848	pepper	kingdom animal	1.4157e-12	3.71589e-13	1.22646e-11	3.21919e-12
pepper	Central Highlands	Cropland_LightIntense	Birds	40210	3.79e-15	3.23e-14	overall	8.89625e-15	7.65375e-14	89.4737	23.4848		overall	7.9598e-13	2.08927e-13	6.84809e-12	1.79747e-12	7.64407e-12	2.0064e-12
pepper	Central Highlands	Cropland_LightIntense	Mammals	40210	1.44e-14	1.3e-13				89.4737	23.4848
pepper	Central Highlands	Cropland_LightIntense	Plants	40210	1.97e-15	1.6e-14				89.4737	23.4848
pepper	Central Highlands	Cropland_LightIntense	Reptiles	40210	3.22e-14	2.76e-13				89.4737	23.4848
saffron	Khorasan Province situated in north-east Iran.	Cropland_LightIntense	Amphibians	81313	4.31e-17	6.1e-16	kingdom animal	4.25775e-16	6.165e-15	2840.91	2202.64	saffron	kingdom animal	1.20959e-12	9.3783e-13	1.75142e-11	1.35793e-11
saffron	Khorasan Province situated in north-east Iran.	Cropland_LightIntense	Birds	81313	1.98e-16	2.8e-15	overall	2.65888e-16	3.795e-15	2840.91	2202.64		overall	7.55362e-13	5.85655e-13	1.07812e-11	8.35903e-12	1.15366e-11	8.94469e-12
saffron	Khorasan Province situated in north-east Iran.	Cropland_LightIntense	Mammals	81313	5.76e-16	8.65e-15				2840.91	2202.64
saffron	Khorasan Province situated in north-east Iran.	Cropland_LightIntense	Plants	81313	1.06e-16	1.425e-15				2840.91	2202.64
saffron	Khorasan Province situated in north-east Iran.	Cropland_LightIntense	Reptiles	81313	8.86e-16	1.26e-14				2840.91	2202.64
turmeric, conventional	Andhra Pradesh	Cropland_LightIntense	Amphibians	41301	5.01e-16	4.495e-15	kingdom animal	2.29525e-15	2.08487e-14	0.940321	0.258176	turmeric, conventional	kingdom animal	2.15827e-15	5.92577e-16	1.96045e-14	5.38264e-15
turmeric, conventional	Andhra Pradesh	Cropland_LightIntense	Birds	41301	2.83e-15	2.525e-14	overall	1.44312e-15	1.29244e-14	0.940321	0.258176		overall	1.357e-15	3.7258e-16	1.21531e-14	3.33676e-15	1.35101e-14	3.70934e-15
turmeric, conventional	Andhra Pradesh	Cropland_LightIntense	Mammals	41301	2.33e-15	2.21e-14				0.940321	0.258176
turmeric, conventional	Andhra Pradesh	Cropland_LightIntense	Plants	41301	5.91e-16	5e-15				0.940321	0.258176
turmeric, conventional	Andhra Pradesh	Cropland_LightIntense	Reptiles	41301	3.52e-15	3.155e-14				0.940321	0.258176
mace, conventional	kerala	Plantation_LightIntense	Amphibians	40124	1.61e-14	2.045e-13	kingdom animal	1.194e-14	1.53125e-13	55.816	23.855	mace, conventional	kingdom animal	6.66443e-13	2.84828e-13	8.54683e-12	3.65279e-12
mace, conventional	kerala	Plantation_LightIntense	Birds	40124	2.1e-15	2.65e-14	overall	7.025e-15	8.92125e-14	55.816	23.855		overall	3.92108e-13	1.67581e-13	4.97949e-12	2.12816e-12	5.3716e-12	2.29574e-12
mace, conventional	kerala	Plantation_LightIntense	Mammals	40124	9.56e-15	1.28e-13				55.816	23.855
mace, conventional	kerala	Plantation_LightIntense	Plants	40124	2.11e-15	2.53e-14				55.816	23.855
mace, conventional	kerala	Plantation_LightIntense	Reptiles	40124	2e-14	2.535e-13				55.816	23.855
cumin	Rajasthan	Cropland_LightIntense	Amphibians	41304	2.42e-17	2.165e-16	kingdom animal	4.448e-16	4.04663e-15	41.0508	25.4888	cumin, conventional	kingdom animal	1.82594e-14	1.13374e-14	1.66117e-13	1.03144e-13
cumin	Rajasthan	Cropland_LightIntense	Birds	41304	8.7e-16	7.75e-15	overall	2.63e-16	2.36831e-15	41.0508	25.4888		overall	1.07964e-14	6.70356e-15	9.72211e-14	6.03655e-14	1.08017e-13	6.70691e-14
cumin	Rajasthan	Cropland_LightIntense	Mammals	41304	5.76e-16	5.45e-15				41.0508	25.4888
cumin	Rajasthan	Cropland_LightIntense	Plants	41304	8.12e-17	6.9e-16				41.0508	25.4888
cumin	Rajasthan	Cropland_LightIntense	Reptiles	41304	3.09e-16	2.77e-15				41.0508	25.4888

## Sheet: regions
spice	cultivation region	habitat	species group	ecoregion iD	CF
ginger, organic	anivorano est, district brickaville, region atsinanana	Cropland_Minimal	Amphibians	30117	1.38e-13
turmeric, organic	anivorano est, district brickaville, region atsinanana	Cropland_Minimal	Amphibians	30117	1.38e-13
vanilla, organic	mananara nord, region analanjirofo	Cropland_Minimal	Amphibians	30117	1.38e-13
ginger, organic	anivorano est, district brickaville, region atsinanana	Cropland_Minimal	Reptiles	30117	1.26e-13
turmeric, organic	anivorano est, district brickaville, region atsinanana	Cropland_Minimal	Reptiles	30117	1.26e-13
vanilla, organic	mananara nord, region analanjirofo	Cropland_Minimal	Reptiles	30117	1.26e-13
ginger, organic	anivorano est, district brickaville, region atsinanana	Cropland_Minimal	Plants	30117	9.02e-14
turmeric, organic	anivorano est, district brickaville, region atsinanana	Cropland_Minimal	Plants	30117	9.02e-14
vanilla, organic	mananara nord, region analanjirofo	Cropland_Minimal	Plants	30117	9.02e-14
cinnamon, organic	anivorano est, district brickaville, region atsinanana	Plantation_Minimal	Plants	30117	8.04e-14
cloves, organic	mananara nord, region analanjirofo	Plantation_Minimal	Plants	30117	8.04e-14
ginger, organic	anivorano est, district brickaville, region atsinanana	Cropland_Minimal	Mammals	30117	7.58e-14
turmeric, organic	anivorano est, district brickaville, region atsinanana	Cropland_Minimal	Mammals	30117	7.58e-14
vanilla, organic	mananara nord, region analanjirofo	Cropland_Minimal	Mammals	30117	7.58e-14
pepper	Central Highlands	Cropland_LightIntense	Reptiles	40210	3.22e-14
vanilla, conventional	Veracruz	Cropland_LightIntense	Reptiles	60233	2.4e-14
vanilla, conventional	Veracruz	Cropland_LightIntense	Plants	60233	2.01e-14
cinnamon, conventional	kerala	Plantation_LightIntense	Reptiles	40124	2e-14
cloves, conventional	kerala	Plantation_LightIntense	Reptiles	40124	2e-14
nutmeg, conventional	kerala	Plantation_LightIntense	Reptiles	40124	2e-14
mace, conventional	kerala	Plantation_LightIntense	Reptiles	40124	2e-14
cinnamon, conventional	kerala	Plantation_LightIntense	Amphibians	40124	1.61e-14
cloves, conventional	kerala	Plantation_LightIntense	Amphibians	40124	1.61e-14
nutmeg, conventional	kerala	Plantation_LightIntense	Amphibians	40124	1.61e-14
mace, conventional	kerala	Plantation_LightIntense	Amphibians	40124	1.61e-14
cinnamon, organic	anivorano est, district brickaville, region atsinanana	Plantation_Minimal	Amphibians	30117	1.45e-14
cloves, organic	mananara nord, region analanjirofo	Plantation_Minimal	Amphibians	30117	1.45e-14
pepper	Central Highlands	Cropland_LightIntense	Mammals	40210	1.44e-14
pepper	Central Highlands	Cropland_LightIntense	Amphibians	40210	1.29e-14
cinnamon, organic	anivorano est, district brickaville, region atsinanana	Plantation_Minimal	Reptiles	30117	1.14e-14
cloves, organic	mananara nord, region analanjirofo	Plantation_Minimal	Reptiles	30117	1.14e-14
cinnamon, conventional	kerala	Plantation_LightIntense	Mammals	40124	9.56e-15
cloves, conventional	kerala	Plantation_LightIntense	Mammals	40124	9.56e-15
nutmeg, conventional	kerala	Plantation_LightIntense	Mammals	40124	9.56e-15
mace, conventional	kerala	Plantation_LightIntense	Mammals	40124	9.56e-15
ginger, organic	anivorano est, district brickaville, region atsinanana	Cropland_Minimal	Birds	30117	8.36e-15
turmeric, organic	anivorano est, district brickaville, region atsinanana	Cropland_Minimal	Birds	30117	8.36e-15
vanilla, organic	mananara nord, region analanjirofo	Cropland_Minimal	Birds	30117	8.36e-15
cinnamon, organic	anivorano est, district brickaville, region atsinanana	Plantation_Minimal	Mammals	30117	6.81e-15
cloves, organic	mananara nord, region analanjirofo	Plantation_Minimal	Mammals	30117	6.81e-15
ginger, conventional	Madhya Pradesh	Cropland_LightIntense	Reptiles	40111	4.86e-15
vanilla, conventional	Veracruz	Cropland_LightIntense	Birds	60233	4.47e-15
vanilla, conventional	Veracruz	Cropland_LightIntense	Mammals	60233	4.36e-15
pepper	Central Highlands	Cropland_LightIntense	Birds	40210	3.79e-15
cardamom, conventional	Karnataka	Cropland_LightIntense	Reptiles	41301	3.52e-15
turmeric, conventional	Andhra Pradesh	Cropland_LightIntense	Reptiles	41301	3.52e-15
cardamom, conventional	Karnataka	Cropland_LightIntense	Birds	41301	2.83e-15
turmeric, conventional	Andhra Pradesh	Cropland_LightIntense	Birds	41301	2.83e-15
ginger, conventional	Madhya Pradesh	Cropland_LightIntense	Mammals	40111	2.53e-15
cardamom, conventional	Karnataka	Cropland_LightIntense	Mammals	41301	2.33e-15
turmeric, conventional	Andhra Pradesh	Cropland_LightIntense	Mammals	41301	2.33e-15
ginger, conventional	Madhya Pradesh	Cropland_LightIntense	Birds	40111	2.16e-15
cinnamon, conventional	kerala	Plantation_LightIntense	Plants	40124	2.11e-15
cloves, conventional	kerala	Plantation_LightIntense	Plants	40124	2.11e-15
nutmeg, conventional	kerala	Plantation_LightIntense	Plants	40124	2.11e-15
mace, conventional	kerala	Plantation_LightIntense	Plants	40124	2.11e-15
cinnamon, conventional	kerala	Plantation_LightIntense	Birds	40124	2.1e-15
cloves, conventional	kerala	Plantation_LightIntense	Birds	40124	2.1e-15
nutmeg, conventional	kerala	Plantation_LightIntense	Birds	40124	2.1e-15
mace, conventional	kerala	Plantation_LightIntense	Birds	40124	2.1e-15
ginger, conventional	Madhya Pradesh	Cropland_LightIntense	Amphibians	40111	2.02e-15
pepper	Central Highlands	Cropland_LightIntense	Plants	40210	1.97e-15
vanilla, conventional	Veracruz	Cropland_LightIntense	Amphibians	60233	1.82e-15
capsicum	punjab, bangalore	Cropland_LightIntense	Birds	41303	1.82e-15
capsicum	punjab, bangalore	Cropland_LightIntense	Reptiles	41303	1.8e-15
saffron	Khorasan Province situated in north-east Iran.	Cropland_LightIntense	Reptiles	81313	8.86e-16
cumin	Rajasthan	Cropland_LightIntense	Birds	41304	8.7e-16
cinnamon, organic	anivorano est, district brickaville, region atsinanana	Plantation_Minimal	Birds	30117	8.66e-16
cloves, organic	mananara nord, region analanjirofo	Plantation_Minimal	Birds	30117	8.66e-16
capsicum	punjab, bangalore	Cropland_LightIntense	Mammals	41303	7.89e-16
cardamom, conventional	Karnataka	Cropland_LightIntense	Plants	41301	5.91e-16
turmeric, conventional	Andhra Pradesh	Cropland_LightIntense	Plants	41301	5.91e-16
ginger, conventional	Madhya Pradesh	Cropland_LightIntense	Plants	40111	5.89e-16
saffron	Khorasan Province situated in north-east Iran.	Cropland_LightIntense	Mammals	81313	5.76e-16
cumin	Rajasthan	Cropland_LightIntense	Mammals	41304	5.76e-16
cardamom, conventional	Karnataka	Cropland_LightIntense	Amphibians	41301	5.01e-16
turmeric, conventional	Andhra Pradesh	Cropland_LightIntense	Amphibians	41301	5.01e-16
cumin	Rajasthan	Cropland_LightIntense	Reptiles	41304	3.09e-16
saffron	Khorasan Province situated in north-east Iran.	Cropland_LightIntense	Birds	81313	1.98e-16
capsicum	punjab, bangalore	Cropland_LightIntense	Plants	41303	1.47e-16
saffron	Khorasan Province situated in north-east Iran.	Cropland_LightIntense	Plants	81313	1.06e-16
cumin	Rajasthan	Cropland_LightIntense	Plants	41304	8.12e-17
capsicum	punjab, bangalore	Cropland_LightIntense	Amphibians	41303	7.58e-17
saffron	Khorasan Province situated in north-east Iran.	Cropland_LightIntense	Amphibians	81313	4.31e-17
cumin	Rajasthan	Cropland_LightIntense	Amphibians	41304	2.42e-17

## Sheet: CF scherer
realm	biome	eco_id	eco_name	species_group	kingdom	habitat_id	habitat	CF_occ_avg_reg	CF_occ_avg_glo	CF_occ_mar_reg	CF_occ_mar_glo	CF_tra_avg_reg	CF_tra_avg_glo	CF_tra_mar_reg	CF_tra_mar_glo	quality_reg	quality_glo
AA	1	10101	Admiralty Islands lowland rain forests	Amphibians	Animalia	2.5	Cropland_LightIntense	4.1e-11	6.55e-15	6.23e-11	9.94e-15	7.59e-09	1.21e-12	1.17e-08	1.86e-12	proxy_type	proxy_type
AA	1	10101	Admiralty Islands lowland rain forests	Amphibians	Animalia	4	Cropland_Minimal	2.12e-11	3.38e-15	3.21e-11	5.13e-15	3.92e-09	6.25e-13	6.02e-09	9.61e-13	proxy_type	proxy_type
AA	1	10101	Admiralty Islands lowland rain forests	Amphibians	Animalia	5	Managed_forest_Intense	1.32e-10	2.1e-14	1.34e-10	2.13e-14	2.05e-08	3.27e-12	2.08e-08	3.32e-12	proxy_intensity	proxy_intensity
AA	1	10101	Admiralty Islands lowland rain forests	Amphibians	Animalia	6	Managed_forest_Light	3.59e-11	5.73e-15	3.64e-11	5.81e-15	5.59e-09	8.92e-13	5.67e-09	9.04e-13	original	original
AA	1	10101	Admiralty Islands lowland rain forests	Amphibians	Animalia	7	Managed_forest_Minimal	6.48e-12	1.03e-15	6.57e-12	1.05e-15	1e-09	1.6e-13	1.01e-09	1.62e-13	original	original
AA	1	10101	Admiralty Islands lowland rain forests	Amphibians	Animalia	8.5	Pasture_LightIntense	2.56e-11	4.09e-15	4.04e-11	6.45e-15	4.8e-09	7.66e-13	7.7e-09	1.23e-12	proxy_type	proxy_type
AA	1	10101	Admiralty Islands lowland rain forests	Amphibians	Animalia	10	Pasture_Minimal	1.54e-11	2.45e-15	2.43e-11	3.87e-15	2.88e-09	4.6e-13	4.62e-09	7.37e-13	proxy_type	proxy_type
AA	1	10101	Admiralty Islands lowland rain forests	Amphibians	Animalia	11.5	Plantation_LightIntense	8.67e-11	1.38e-14	1.16e-10	1.85e-14	1.68e-08	2.68e-12	2.27e-08	3.63e-12	proxy_type	proxy_type
AA	1	10101	Admiralty Islands lowland rain forests	Amphibians	Animalia	13	Plantation_Minimal	8.26e-12	1.32e-15	1.11e-11	1.77e-15	1.6e-09	2.55e-13	2.16e-09	3.45e-13	proxy_type	proxy_type
AA	1	10101	Admiralty Islands lowland rain forests	Amphibians	Animalia	14	Urban_Intense	5.11e-11	8.15e-15	8.28e-11	1.32e-14	1.01e-08	1.61e-12	1.66e-08	2.65e-12	proxy_type	proxy_type
AA	1	10101	Admiralty Islands lowland rain forests	Amphibians	Animalia	15	Urban_Light	2.8e-11	4.47e-15	4.54e-11	7.24e-15	5.53e-09	8.83e-13	9.1e-09	1.45e-12	proxy_type	proxy_type
AA	1	10101	Admiralty Islands lowland rain forests	Amphibians	Animalia	16	Urban_Minimal	0	0	0	0	0	0	0	0	proxy_type	proxy_type
AA	1	10101	Admiralty Islands lowland rain forests	Birds	Animalia	2.5	Cropland_LightIntense	3.1e-11	1.92e-14	4.68e-11	2.9e-14	5.47e-09	3.39e-12	8.44e-09	5.23e-12	proxy_type	proxy_type
AA	1	10101	Admiralty Islands lowland rain forests	Birds	Animalia	4	Cropland_Minimal	1.6e-11	9.9e-15	2.41e-11	1.5e-14	2.82e-09	1.75e-12	4.35e-09	2.7e-12	proxy_type	proxy_type
AA	1	10101	Admiralty Islands lowland rain forests	Birds	Animalia	5	Managed_forest_Intense	1.18e-10	7.3e-14	1.2e-10	7.46e-14	1.82e-08	1.13e-11	1.86e-08	1.15e-11	proxy_intensity	proxy_intensity
AA	1	10101	Admiralty Islands lowland rain forests	Birds	Animalia	6	Managed_forest_Light	3.21e-11	1.99e-14	3.28e-11	2.03e-14	4.97e-09	3.08e-12	5.08e-09	3.15e-12	original	original
AA	1	10101	Admiralty Islands lowland rain forests	Birds	Animalia	7	Managed_forest_Minimal	5.79e-12	3.59e-15	5.92e-12	3.67e-15	8.91e-10	5.52e-13	9.1e-10	5.64e-13	original	original
AA	1	10101	Admiralty Islands lowland rain forests	Birds	Animalia	8.5	Pasture_LightIntense	1.79e-11	1.11e-14	2.85e-11	1.76e-14	3.21e-09	1.99e-12	5.25e-09	3.25e-12	proxy_type	proxy_type
AA	1	10101	Admiralty Islands lowland rain forests	Birds	Animalia	10	Pasture_Minimal	1.07e-11	6.65e-15	1.71e-11	1.06e-14	1.92e-09	1.19e-12	3.15e-09	1.95e-12	proxy_type	proxy_type
AA	1	10101	Admiralty Islands lowland rain forests	Birds	Animalia	11.5	Plantation_LightIntense	4.5e-11	2.79e-14	5.96e-11	3.7e-14	8.41e-09	5.21e-12	1.12e-08	6.94e-12	proxy_type	proxy_type
AA	1	10101	Admiralty Islands lowland rain forests	Birds	Animalia	13	Plantation_Minimal	4.29e-12	2.66e-15	5.68e-12	3.52e-15	8.01e-10	4.97e-13	1.07e-09	6.61e-13	proxy_type	proxy_type
AA	1	10101	Admiralty Islands lowland rain forests	Birds	Animalia	14	Urban_Intense	2.91e-11	1.8e-14	4.91e-11	3.04e-14	5.7e-09	3.53e-12	1e-08	6.2e-12	proxy_type	proxy_type
AA	1	10101	Admiralty Islands lowland rain forests	Birds	Animalia	15	Urban_Light	1.6e-11	9.9e-15	2.69e-11	1.67e-14	3.12e-09	1.94e-12	5.48e-09	3.4e-12	proxy_type	proxy_type
AA	1	10101	Admiralty Islands lowland rain forests	Birds	Animalia	16	Urban_Minimal	0	0	0	0	0	0	0	0	proxy_type	proxy_type
AA	1	10101	Admiralty Islands lowland rain forests	Mammals	Animalia	2.5	Cropland_LightIntense	3.81e-11	2.23e-14	5.93e-11	3.47e-14	7.2e-09	4.21e-12	1.15e-08	6.73e-12	proxy_type	proxy_type
AA	1	10101	Admiralty Islands lowland rain forests	Mammals	Animalia	4	Cropland_Minimal	1.97e-11	1.15e-14	3.06e-11	1.79e-14	3.71e-09	2.18e-12	5.93e-09	3.47e-12	proxy_type	proxy_type
AA	1	10101	Admiralty Islands lowland rain forests	Mammals	Animalia	5	Managed_forest_Intense	1.26e-10	7.39e-14	1.28e-10	7.51e-14	2.08e-08	1.22e-11	2.11e-08	1.24e-11	proxy_intensity	proxy_intensity
AA	1	10101	Admiralty Islands lowland rain forests	Mammals	Animalia	6	Managed_forest_Light	3.44e-11	2.01e-14	3.5e-11	2.05e-14	5.66e-09	3.32e-12	5.76e-09	3.37e-12	original	original
AA	1	10101	Admiralty Islands lowland rain forests	Mammals	Animalia	7	Managed_forest_Minimal	6.2e-12	3.63e-15	6.31e-12	3.69e-15	1.01e-09	5.94e-13	1.03e-09	6.04e-13	original	original
AA	1	10101	Admiralty Islands lowland rain forests	Mammals	Animalia	8.5	Pasture_LightIntense	2.04e-11	1.19e-14	3.34e-11	1.96e-14	3.88e-09	2.27e-12	6.55e-09	3.84e-12	proxy_type	proxy_type
AA	1	10101	Admiralty Islands lowland rain forests	Mammals	Animalia	10	Pasture_Minimal	1.22e-11	7.17e-15	2.01e-11	1.17e-14	2.33e-09	1.36e-12	3.93e-09	2.3e-12	proxy_type	proxy_type
AA	1	10101	Admiralty Islands lowland rain forests	Mammals	Animalia	11.5	Plantation_LightIntense	5.24e-11	3.07e-14	6.97e-11	4.08e-14	1.04e-08	6.07e-12	1.39e-08	8.14e-12	proxy_type	proxy_type
AA	1	10101	Admiralty Islands lowland rain forests	Mammals	Animalia	13	Plantation_Minimal	4.99e-12	2.92e-15	6.64e-12	3.89e-15	9.87e-10	5.78e-13	1.32e-09	7.75e-13	proxy_type	proxy_type
AA	1	10101	Admiralty Islands lowland rain forests	Mammals	Animalia	14	Urban_Intense	2.99e-11	1.75e-14	5.39e-11	3.16e-14	6.38e-09	3.74e-12	1.2e-08	7.02e-12	proxy_type	proxy_type
AA	1	10101	Admiralty Islands lowland rain forests	Mammals	Animalia	15	Urban_Light	1.64e-11	9.6e-15	2.96e-11	1.73e-14	3.5e-09	2.05e-12	6.57e-09	3.85e-12	proxy_type	proxy_type
AA	1	10101	Admiralty Islands lowland rain forests	Mammals	Animalia	16	Urban_Minimal	0	0	0	0	0	0	0	0	proxy_type	proxy_type
AA	1	10101	Admiralty Islands lowland rain forests	Plants	Plantae	2	Cropland_Intense	6.09e-11	3.69e-15	8.97e-11	5.44e-15	1.05e-08	6.37e-13	1.57e-08	9.52e-13	proxy_type	proxy_gep
AA	1	10101	Admiralty Islands lowland rain forests	Plants	Plantae	3	Cropland_Light	4.06e-11	2.46e-15	5.98e-11	3.63e-15	7e-09	4.24e-13	1.05e-08	6.35e-13	proxy_type	proxy_gep
AA	1	10101	Admiralty Islands lowland rain forests	Plants	Plantae	4	Cropland_Minimal	3.59e-11	2.18e-15	5.29e-11	3.21e-15	6.19e-09	3.75e-13	9.26e-09	5.62e-13	proxy_type	proxy_gep
AA	1	10101	Admiralty Islands lowland rain forests	Plants	Plantae	5	Managed_forest_Intense	1.75e-10	1.06e-14	1.81e-10	1.09e-14	2.58e-08	1.56e-12	2.66e-08	1.61e-12	proxy_intensity	proxy_gep
AA	1	10101	Admiralty Islands lowland rain forests	Plants	Plantae	6	Managed_forest_Light	9.96e-11	6.04e-15	1.03e-10	6.23e-15	1.47e-08	8.9e-13	1.51e-08	9.18e-13	original	proxy_gep
AA	1	10101	Admiralty Islands lowland rain forests	Plants	Plantae	7	Managed_forest_Minimal	3.09e-11	1.87e-15	3.19e-11	1.93e-15	4.52e-09	2.74e-13	4.67e-09	2.83e-13	original	proxy_gep
AA	1	10101	Admiralty Islands lowland rain forests	Plants	Plantae	8	Pasture_Intense	3.47e-11	2.11e-15	5.02e-11	3.05e-15	5.77e-09	3.5e-13	8.49e-09	5.14e-13	proxy_type	proxy_gep
AA	1	10101	Admiralty Islands lowland rain forests	Plants	Plantae	9	Pasture_Light	2.4e-11	1.46e-15	3.48e-11	2.11e-15	4e-09	2.42e-13	5.87e-09	3.56e-13	proxy_type	proxy_gep
AA	1	10101	Admiralty Islands lowland rain forests	Plants	Plantae	10	Pasture_Minimal	4.67e-12	2.83e-16	6.76e-12	4.1e-16	7.77e-10	4.71e-14	1.14e-09	6.93e-14	proxy_type	proxy_gep
AA	1	10101	Admiralty Islands lowland rain forests	Plants	Plantae	11	Plantation_Intense	4.53e-11	2.74e-15	6.22e-11	3.77e-15	8.73e-09	5.29e-13	1.21e-08	7.32e-13	proxy_type	proxy_gep
AA	1	10101	Admiralty Islands lowland rain forests	Plants	Plantae	12.5	Plantation_MinimalLight	2.61e-11	1.58e-15	3.59e-11	2.18e-15	5.04e-09	3.06e-13	6.97e-09	4.23e-13	proxy_type	proxy_gep
AA	1	10101	Admiralty Islands lowland rain forests	Plants	Plantae	14	Urban_Intense	1.31e-10	7.91e-15	1.54e-10	9.32e-15	2.15e-08	1.3e-12	2.57e-08	1.56e-12	proxy_type	proxy_gep
AA	1	10101	Admiralty Islands lowland rain forests	Plants	Plantae	15	Urban_Light	4.66e-12	2.83e-16	5.49e-12	3.33e-16	7.68e-10	4.66e-14	9.2e-10	5.58e-14	proxy_type	proxy_gep
AA	1	10101	Admiralty Islands lowland rain forests	Plants	Plantae	16	Urban_Minimal	0	0	0	0	0	0	0	0	proxy_type	proxy_gep
AA	1	10101	Admiralty Islands lowland rain forests	Reptiles	Animalia	2.5	Cropland_LightIntense	5.51e-11	1.8e-14	8.44e-11	2.76e-14	1.01e-08	3.29e-12	1.57e-08	5.14e-12	proxy_type	proxy_type
AA	1	10101	Admiralty Islands lowland rain forests	Reptiles	Animalia	4	Cropland_Minimal	2.84e-11	9.3e-15	4.36e-11	1.42e-14	5.19e-09	1.7e-12	8.12e-09	2.66e-12	proxy_type	proxy_type
AA	1	10101	Admiralty Islands lowland rain forests	Reptiles	Animalia	5	Managed_forest_Intense	1.32e-10	4.31e-14	1.34e-10	4.37e-14	2.05e-08	6.7e-12	2.08e-08	6.79e-12	proxy_intensity	proxy_intensity
AA	1	10101	Admiralty Islands lowland rain forests	Reptiles	Animalia	6	Managed_forest_Light	3.59e-11	1.18e-14	3.64e-11	1.19e-14	5.59e-09	1.83e-12	5.67e-09	1.85e-12	original	original
AA	1	10101	Admiralty Islands lowland rain forests	Reptiles	Animalia	7	Managed_forest_Minimal	6.48e-12	2.12e-15	6.57e-12	2.15e-15	1e-09	3.28e-13	1.01e-09	3.32e-13	original	original
AA	1	10101	Admiralty Islands lowland rain forests	Reptiles	Animalia	8.5	Pasture_LightIntense	3.01e-11	9.85e-15	4.88e-11	1.6e-14	5.49e-09	1.8e-12	9.16e-09	2.99e-12	proxy_type	proxy_type
AA	1	10101	Admiralty Islands lowland rain forests	Reptiles	Animalia	10	Pasture_Minimal	1.81e-11	5.91e-15	2.93e-11	9.58e-15	3.3e-09	1.08e-12	5.49e-09	1.8e-12	proxy_type	proxy_type
AA	1	10101	Admiralty Islands lowland rain forests	Reptiles	Animalia	11.5	Plantation_LightIntense	8.21e-11	2.69e-14	1.1e-10	3.59e-14	1.58e-08	5.18e-12	2.14e-08	6.99e-12	proxy_type	proxy_type
AA	1	10101	Admiralty Islands lowland rain forests	Reptiles	Animalia	13	Plantation_Minimal	7.82e-12	2.56e-15	1.05e-11	3.42e-15	1.51e-09	4.93e-13	2.03e-09	6.66e-13	proxy_type	proxy_type
AA	1	10101	Admiralty Islands lowland rain forests	Reptiles	Animalia	14	Urban_Intense	5.1e-11	1.67e-14	8.72e-11	2.85e-14	1.01e-08	3.29e-12	1.78e-08	5.82e-12	proxy_type	proxy_type
AA	1	10101	Admiralty Islands lowland rain forests	Reptiles	Animalia	15	Urban_Light	2.79e-11	9.14e-15	4.78e-11	1.56e-14	5.52e-09	1.8e-12	9.76e-09	3.19e-12	proxy_type	proxy_type
AA	1	10101	Admiralty Islands lowland rain forests	Reptiles	Animalia	16	Urban_Minimal	0	0	0	0	0	0	0	0	proxy_type	proxy_type
AA	1	10102	Banda Sea Islands moist deciduous forests	Amphibians	Animalia	2.5	Cropland_LightIntense	4.1e-11	3.31e-15	6.23e-11	5.02e-15	7.59e-09	6.12e-13	1.17e-08	9.42e-13	proxy_type	proxy_type
AA	1	10102	Banda Sea Islands moist deciduous forests	Amphibians	Animalia	4	Cropland_Minimal	2.12e-11	1.71e-15	3.21e-11	2.59e-15	3.92e-09	3.16e-13	6.02e-09	4.86e-13	proxy_type	proxy_type
AA	1	10102	Banda Sea Islands moist deciduous forests	Amphibians	Animalia	5	Managed_forest_Intense	3.22e-11	2.6e-15	4.15e-11	3.35e-15	5.55e-09	4.48e-13	7.29e-09	5.88e-13	proxy_type	proxy_type
AA	1	10102	Banda Sea Islands moist deciduous forests	Amphibians	Animalia	6	Managed_forest_Light	8.77e-12	7.08e-16	1.13e-11	9.13e-16	1.51e-09	1.22e-13	1.99e-09	1.6e-13	proxy_type	proxy_type
AA	1	10102	Banda Sea Islands moist deciduous forests	Amphibians	Animalia	7	Managed_forest_Minimal	1.95e-12	1.57e-16	2.52e-12	2.03e-16	3.37e-10	2.72e-14	4.42e-10	3.56e-14	proxy_type	proxy_type
AA	1	10102	Banda Sea Islands moist deciduous forests	Amphibians	Animalia	8.5	Pasture_LightIntense	7.09e-10	5.72e-14	8.51e-10	6.87e-14	1.1e-07	8.91e-12	1.32e-07	1.07e-11	original	original
AA	1	10102	Banda Sea Islands moist deciduous forests	Amphibians	Animalia	10	Pasture_Minimal	4.26e-10	3.43e-14	5.11e-10	4.12e-14	6.62e-08	5.34e-12	7.94e-08	6.41e-12	proxy_intensity	proxy_intensity
AA	1	10102	Banda Sea Islands moist deciduous forests	Amphibians	Animalia	11.5	Plantation_LightIntense	8.67e-11	7e-15	1.16e-10	9.37e-15	1.68e-08	1.35e-12	2.27e-08	1.83e-12	proxy_type	proxy_type
AA	1	10102	Banda Sea Islands moist deciduous forests	Amphibians	Animalia	13	Plantation_Minimal	8.26e-12	6.66e-16	1.11e-11	8.93e-16	1.6e-09	1.29e-13	2.16e-09	1.75e-13	proxy_type	proxy_type
AA	1	10102	Banda Sea Islands moist deciduous forests	Amphibians	Animalia	14	Urban_Intense	5.11e-11	4.12e-15	8.28e-11	6.68e-15	1.01e-08	8.14e-13	1.66e-08	1.34e-12	proxy_type	proxy_type
AA	1	10102	Banda Sea Islands moist deciduous forests	Amphibians	Animalia	15	Urban_Light	2.8e-11	2.26e-15	4.54e-11	3.66e-15	5.53e-09	4.46e-13	9.1e-09	7.34e-13	proxy_type	proxy_type
AA	1	10102	Banda Sea Islands moist deciduous forests	Amphibians	Animalia	16	Urban_Minimal	0	0	0	0	0	0	0	0	proxy_type	proxy_type
AA	1	10102	Banda Sea Islands moist deciduous forests	Birds	Animalia	2.5	Cropland_LightIntense	3.1e-11	6.5e-14	4.68e-11	9.82e-14	5.47e-09	1.15e-11	8.44e-09	1.77e-11	proxy_type	proxy_type
AA	1	10102	Banda Sea Islands moist deciduous forests	Birds	Animalia	4	Cropland_Minimal	1.6e-11	3.35e-14	2.41e-11	5.07e-14	2.82e-09	5.93e-12	4.35e-09	9.14e-12	proxy_type	proxy_type
AA	1	10102	Banda Sea Islands moist deciduous forests	Birds	Animalia	5	Managed_forest_Intense	2.78e-11	5.84e-14	3.39e-11	7.11e-14	5.19e-09	1.09e-11	6.3e-09	1.32e-11	proxy_type	proxy_type
AA	1	10102	Banda Sea Islands moist deciduous forests	Birds	Animalia	6	Managed_forest_Light	7.59e-12	1.59e-14	9.23e-12	1.94e-14	1.42e-09	2.97e-12	1.72e-09	3.61e-12	proxy_type	proxy_type
AA	1	10102	Banda Sea Islands moist deciduous forests	Birds	Animalia	7	Managed_forest_Minimal	1.69e-12	3.54e-15	2.05e-12	4.31e-15	3.15e-10	6.61e-13	3.82e-10	8.02e-13	proxy_type	proxy_type
AA	1	10102	Banda Sea Islands moist deciduous forests	Birds	Animalia	8.5	Pasture_LightIntense	4.31e-10	9.04e-13	5.23e-10	1.1e-12	6.67e-08	1.4e-10	8.11e-08	1.7e-10	original	original
AA	1	10102	Banda Sea Islands moist deciduous forests	Birds	Animalia	10	Pasture_Minimal	2.58e-10	5.43e-13	3.14e-10	6.59e-13	4e-08	8.4e-11	4.86e-08	1.02e-10	proxy_intensity	proxy_intensity
AA	1	10102	Banda Sea Islands moist deciduous forests	Birds	Animalia	11.5	Plantation_LightIntense	4.5e-11	9.45e-14	5.96e-11	1.25e-13	8.41e-09	1.77e-11	1.12e-08	2.35e-11	proxy_type	proxy_type
AA	1	10102	Banda Sea Islands moist deciduous forests	Birds	Animalia	13	Plantation_Minimal	4.29e-12	9e-15	5.68e-12	1.19e-14	8.01e-10	1.68e-12	1.07e-09	2.24e-12	proxy_type	proxy_type
AA	1	10102	Banda Sea Islands moist deciduous forests	Birds	Animalia	14	Urban_Intense	2.91e-11	6.11e-14	4.91e-11	1.03e-13	5.7e-09	1.2e-11	1e-08	2.1e-11	proxy_type	proxy_type
AA	1	10102	Banda Sea Islands moist deciduous forests	Birds	Animalia	15	Urban_Light	1.6e-11	3.35e-14	2.69e-11	5.65e-14	3.12e-09	6.56e-12	5.48e-09	1.15e-11	proxy_type	proxy_type
AA	1	10102	Banda Sea Islands moist deciduous forests	Birds	Animalia	16	Urban_Minimal	0	0	0	0	0	0	0	0	proxy_type	proxy_type
AA	1	10102	Banda Sea Islands moist deciduous forests	Mammals	Animalia	2.5	Cropland_LightIntense	3.81e-11	2.64e-14	5.93e-11	4.11e-14	7.2e-09	4.99e-12	1.15e-08	7.96e-12	proxy_type	proxy_type
AA	1	10102	Banda Sea Islands moist deciduous forests	Mammals	Animalia	4	Cropland_Minimal	1.97e-11	1.36e-14	3.06e-11	2.12e-14	3.71e-09	2.58e-12	5.93e-09	4.11e-12	proxy_type	proxy_type
AA	1	10102	Banda Sea Islands moist deciduous forests	Mammals	Animalia	5	Managed_forest_Intense	2.9e-11	2.01e-14	3.67e-11	2.54e-14	5.5e-09	3.81e-12	7.01e-09	4.86e-12	proxy_type	proxy_type
AA	1	10102	Banda Sea Islands moist deciduous forests	Mammals	Animalia	6	Managed_forest_Light	7.91e-12	5.48e-15	1e-11	6.93e-15	1.5e-09	1.04e-12	1.91e-09	1.33e-12	proxy_type	proxy_type
AA	1	10102	Banda Sea Islands moist deciduous forests	Mammals	Animalia	7	Managed_forest_Minimal	1.76e-12	1.22e-15	2.22e-12	1.54e-15	3.33e-10	2.31e-13	4.25e-10	2.94e-13	proxy_type	proxy_type
AA	1	10102	Banda Sea Islands moist deciduous forests	Mammals	Animalia	8.5	Pasture_LightIntense	5.71e-10	3.96e-13	6.89e-10	4.78e-13	9.39e-08	6.51e-11	1.13e-07	7.86e-11	original	original
AA	1	10102	Banda Sea Islands moist deciduous forests	Mammals	Animalia	10	Pasture_Minimal	3.43e-10	2.37e-13	4.14e-10	2.87e-13	5.64e-08	3.91e-11	6.81e-08	4.72e-11	proxy_intensity	proxy_intensity
AA	1	10102	Banda Sea Islands moist deciduous forests	Mammals	Animalia	11.5	Plantation_LightIntense	5.24e-11	3.63e-14	6.97e-11	4.83e-14	1.04e-08	7.18e-12	1.39e-08	9.63e-12	proxy_type	proxy_type
AA	1	10102	Banda Sea Islands moist deciduous forests	Mammals	Animalia	13	Plantation_Minimal	4.99e-12	3.46e-15	6.64e-12	4.6e-15	9.87e-10	6.84e-13	1.32e-09	9.17e-13	proxy_type	proxy_type
AA	1	10102	Banda Sea Islands moist deciduous forests	Mammals	Animalia	14	Urban_Intense	2.99e-11	2.07e-14	5.39e-11	3.74e-14	6.38e-09	4.43e-12	1.2e-08	8.3e-12	proxy_type	proxy_type
AA	1	10102	Banda Sea Islands moist deciduous forests	Mammals	Animalia	15	Urban_Light	1.64e-11	1.14e-14	2.96e-11	2.05e-14	3.5e-09	2.43e-12	6.57e-09	4.55e-12	proxy_type	proxy_type
AA	1	10102	Banda Sea Islands moist deciduous forests	Mammals	Animalia	16	Urban_Minimal	0	0	0	0	0	0	0	0	proxy_type	proxy_type
AA	1	10102	Banda Sea Islands moist deciduous forests	Plants	Plantae	2	Cropland_Intense	6.09e-11	1.44e-15	8.97e-11	2.12e-15	1.05e-08	2.49e-13	1.57e-08	3.72e-13	proxy_type	proxy_type
AA	1	10102	Banda Sea Islands moist deciduous forests	Plants	Plantae	3	Cropland_Light	4.06e-11	9.61e-16	5.98e-11	1.42e-15	7e-09	1.66e-13	1.05e-08	2.48e-13	proxy_type	proxy_type
AA	1	10102	Banda Sea Islands moist deciduous forests	Plants	Plantae	4	Cropland_Minimal	3.59e-11	8.5e-16	5.29e-11	1.25e-15	6.19e-09	1.47e-13	9.26e-09	2.19e-13	proxy_type	proxy_type
AA	1	10102	Banda Sea Islands moist deciduous forests	Plants	Plantae	5	Managed_forest_Intense	7.02e-11	1.66e-15	9.04e-11	2.14e-15	1.24e-08	2.93e-13	1.59e-08	3.76e-13	proxy_type	proxy_type
AA	1	10102	Banda Sea Islands moist deciduous forests	Plants	Plantae	6	Managed_forest_Light	3.99e-11	9.46e-16	5.14e-11	1.22e-15	7.04e-09	1.67e-13	9.04e-09	2.14e-13	proxy_type	proxy_type
AA	1	10102	Banda Sea Islands moist deciduous forests	Plants	Plantae	7	Managed_forest_Minimal	1.24e-11	2.93e-16	1.59e-11	3.78e-16	2.18e-09	5.17e-14	2.81e-09	6.64e-14	proxy_type	proxy_type
AA	1	10102	Banda Sea Islands moist deciduous forests	Plants	Plantae	8	Pasture_Intense	1.42e-09	3.36e-14	1.68e-09	3.98e-14	2.09e-07	4.95e-12	2.48e-07	5.86e-12	proxy_intensity	proxy_intensity
AA	1	10102	Banda Sea Islands moist deciduous forests	Plants	Plantae	9	Pasture_Light	9.83e-10	2.33e-14	1.16e-09	2.75e-14	1.45e-07	3.43e-12	1.71e-07	4.06e-12	original	original
AA	1	10102	Banda Sea Islands moist deciduous forests	Plants	Plantae	10	Pasture_Minimal	1.91e-10	4.52e-15	2.26e-10	5.35e-15	2.82e-08	6.67e-13	3.33e-08	7.89e-13	proxy_intensity	proxy_intensity
AA	1	10102	Banda Sea Islands moist deciduous forests	Plants	Plantae	11	Plantation_Intense	4.53e-11	1.07e-15	6.22e-11	1.47e-15	8.73e-09	2.07e-13	1.21e-08	2.86e-13	proxy_type	proxy_type
AA	1	10102	Banda Sea Islands moist deciduous forests	Plants	Plantae	12.5	Plantation_MinimalLight	2.61e-11	6.19e-16	3.59e-11	8.5e-16	5.04e-09	1.19e-13	6.97e-09	1.65e-13	proxy_type	proxy_type
AA	1	10102	Banda Sea Islands moist deciduous forests	Plants	Plantae	14	Urban_Intense	1.31e-10	3.09e-15	1.54e-10	3.64e-15	2.15e-08	5.09e-13	2.57e-08	6.1e-13	proxy_type	proxy_type
AA	1	10102	Banda Sea Islands moist deciduous forests	Plants	Plantae	15	Urban_Light	4.66e-12	1.1e-16	5.49e-12	1.3e-16	7.68e-10	1.82e-14	9.2e-10	2.18e-14	proxy_type	proxy_type
AA	1	10102	Banda Sea Islands moist deciduous forests	Plants	Plantae	16	Urban_Minimal	0	0	0	0	0	0	0	0	proxy_type	proxy_type
AA	1	10102	Banda Sea Islands moist deciduous forests	Reptiles	Animalia	2.5	Cropland_LightIntense	5.51e-11	1.04e-14	8.44e-11	1.6e-14	1.01e-08	1.9e-12	1.57e-08	2.98e-12	proxy_type	proxy_type
AA	1	10102	Banda Sea Islands moist deciduous forests	Reptiles	Animalia	4	Cropland_Minimal	2.84e-11	5.38e-15	4.36e-11	8.25e-15	5.19e-09	9.83e-13	8.12e-09	1.54e-12	proxy_type	proxy_type
AA	1	10102	Banda Sea Islands moist deciduous forests	Reptiles	Animalia	5	Managed_forest_Intense	3.87e-11	7.33e-15	4.84e-11	9.16e-15	6.98e-09	1.32e-12	8.77e-09	1.66e-12	proxy_type	proxy_type
AA	1	10102	Banda Sea Islands moist deciduous forests	Reptiles	Animalia	6	Managed_forest_Light	1.06e-11	2e-15	1.32e-11	2.5e-15	1.9e-09	3.61e-13	2.39e-09	4.53e-13	proxy_type	proxy_type
AA	1	10102	Banda Sea Islands moist deciduous forests	Reptiles	Animalia	7	Managed_forest_Minimal	2.34e-12	4.44e-16	2.93e-12	5.55e-16	4.23e-10	8.01e-14	5.31e-10	1.01e-13	proxy_type	proxy_type
AA	1	10102	Banda Sea Islands moist deciduous forests	Reptiles	Animalia	8.5	Pasture_LightIntense	7.09e-10	1.34e-13	8.51e-10	1.61e-13	1.1e-07	2.09e-11	1.32e-07	2.51e-11	original	original
AA	1	10102	Banda Sea Islands moist deciduous forests	Reptiles	Animalia	10	Pasture_Minimal	4.26e-10	8.06e-14	5.11e-10	9.67e-14	6.62e-08	1.25e-11	7.94e-08	1.5e-11	proxy_intensity	proxy_intensity
AA	1	10102	Banda Sea Islands moist deciduous forests	Reptiles	Animalia	11.5	Plantation_LightIntense	8.21e-11	1.56e-14	1.1e-10	2.08e-14	1.58e-08	3e-12	2.14e-08	4.05e-12	proxy_type	proxy_type
AA	1	10102	Banda Sea Islands moist deciduous forests	Reptiles	Animalia	13	Plantation_Minimal	7.82e-12	1.48e-15	1.05e-11	1.98e-15	1.51e-09	2.85e-13	2.03e-09	3.85e-13	proxy_type	proxy_type
AA	1	10102	Banda Sea Islands moist deciduous forests	Reptiles	Animalia	14	Urban_Intense	5.1e-11	9.65e-15	8.72e-11	1.65e-14	1.01e-08	1.91e-12	1.78e-08	3.37e-12	proxy_type	proxy_type
AA	1	10102	Banda Sea Islands moist deciduous forests	Reptiles	Animalia	15	Urban_Light	2.79e-11	5.29e-15	4.78e-11	9.06e-15	5.52e-09	1.04e-12	9.76e-09	1.85e-12	proxy_type	proxy_type
AA	1	10102	Banda Sea Islands moist deciduous forests	Reptiles	Animalia	16	Urban_Minimal	0	0	0	0	0	0	0	0	proxy_type	proxy_type
AA	1	10103	Biak-Numfoor rain forests	Amphibians	Animalia	2.5	Cropland_LightIntense	4.1e-11	5.56e-15	6.23e-11	8.43e-15	7.59e-09	1.03e-12	1.17e-08	1.58e-12	proxy_type	proxy_type
AA	1	10103	Biak-Numfoor rain forests	Amphibians	Animalia	4	Cropland_Minimal	2.12e-11	2.87e-15	3.21e-11	4.35e-15	3.92e-09	5.3e-13	6.02e-09	8.16e-13	proxy_type	proxy_type
AA	1	10103	Biak-Numfoor rain forests	Amphibians	Animalia	5	Managed_forest_Intense	1.18e-09	1.59e-13	1.22e-09	1.65e-13	1.82e-07	2.46e-11	1.88e-07	2.55e-11	proxy_intensity	proxy_intensity
AA	1	10103	Biak-Numfoor rain forests	Amphibians	Animalia	6	Managed_forest_Light	3.21e-10	4.35e-14	3.32e-10	4.5e-14	4.96e-08	6.72e-12	5.14e-08	6.96e-12	proxy_intensity	proxy_intensity
AA	1	10103	Biak-Numfoor rain forests	Amphibians	Animalia	7	Managed_forest_Minimal	7.13e-11	9.66e-15	7.39e-11	1e-14	1.1e-08	1.49e-12	1.14e-08	1.55e-12	original	original
AA	1	10103	Biak-Numfoor rain forests	Amphibians	Animalia	8.5	Pasture_LightIntense	2.56e-11	3.47e-15	4.04e-11	5.48e-15	4.8e-09	6.5e-13	7.7e-09	1.04e-12	proxy_type	proxy_type
AA	1	10103	Biak-Numfoor rain forests	Amphibians	Animalia	10	Pasture_Minimal	1.54e-11	2.08e-15	2.43e-11	3.29e-15	2.88e-09	3.9e-13	4.62e-09	6.25e-13	proxy_type	proxy_type
AA	1	10103	Biak-Numfoor rain forests	Amphibians	Animalia	11.5	Plantation_LightIntense	8.67e-11	1.17e-14	1.16e-10	1.57e-14	1.68e-08	2.27e-12	2.27e-08	3.08e-12	proxy_type	proxy_type
AA	1	10103	Biak-Numfoor rain forests	Amphibians	Animalia	13	Plantation_Minimal	8.26e-12	1.12e-15	1.11e-11	1.5e-15	1.6e-09	2.17e-13	2.16e-09	2.93e-13	proxy_type	proxy_type
AA	1	10103	Biak-Numfoor rain forests	Amphibians	Animalia	14	Urban_Intense	5.11e-11	6.92e-15	8.28e-11	1.12e-14	1.01e-08	1.37e-12	1.66e-08	2.25e-12	proxy_type	proxy_type
AA	1	10103	Biak-Numfoor rain forests	Amphibians	Animalia	15	Urban_Light	2.8e-11	3.79e-15	4.54e-11	6.15e-15	5.53e-09	7.49e-13	9.1e-09	1.23e-12	proxy_type	proxy_type
AA	1	10103	Biak-Numfoor rain forests	Amphibians	Animalia	16	Urban_Minimal	0	0	0	0	0	0	0	0	proxy_type	proxy_type
AA	1	10103	Biak-Numfoor rain forests	Birds	Animalia	2.5	Cropland_LightIntense	3.1e-11	6.76e-14	4.68e-11	1.02e-13	5.47e-09	1.19e-11	8.44e-09	1.84e-11	proxy_type	proxy_type
AA	1	10103	Biak-Numfoor rain forests	Birds	Animalia	4	Cropland_Minimal	1.6e-11	3.49e-14	2.41e-11	5.27e-14	2.82e-09	6.17e-12	4.35e-09	9.51e-12	proxy_type	proxy_type
AA	1	10103	Biak-Numfoor rain forests	Birds	Animalia	5	Managed_forest_Intense	7.52e-10	1.64e-12	7.82e-10	1.71e-12	1.16e-07	2.53e-10	1.2e-07	2.63e-10	proxy_intensity	proxy_intensity
AA	1	10103	Biak-Numfoor rain forests	Birds	Animalia	6	Managed_forest_Light	2.05e-10	4.48e-13	2.13e-10	4.66e-13	3.15e-08	6.89e-11	3.28e-08	7.17e-11	proxy_intensity	proxy_intensity
AA	1	10103	Biak-Numfoor rain forests	Birds	Animalia	7	Managed_forest_Minimal	4.56e-11	9.95e-14	4.74e-11	1.04e-13	7.01e-09	1.53e-11	7.29e-09	1.59e-11	original	original
AA	1	10103	Biak-Numfoor rain forests	Birds	Animalia	8.5	Pasture_LightIntense	1.79e-11	3.9e-14	2.85e-11	6.22e-14	3.21e-09	7.01e-12	5.25e-09	1.15e-11	proxy_type	proxy_type
AA	1	10103	Biak-Numfoor rain forests	Birds	Animalia	10	Pasture_Minimal	1.07e-11	2.34e-14	1.71e-11	3.73e-14	1.92e-09	4.2e-12	3.15e-09	6.88e-12	proxy_type	proxy_type
AA	1	10103	Biak-Numfoor rain forests	Birds	Animalia	11.5	Plantation_LightIntense	4.5e-11	9.84e-14	5.96e-11	1.3e-13	8.41e-09	1.84e-11	1.12e-08	2.45e-11	proxy_type	proxy_type
AA	1	10103	Biak-Numfoor rain forests	Birds	Animalia	13	Plantation_Minimal	4.29e-12	9.37e-15	5.68e-12	1.24e-14	8.01e-10	1.75e-12	1.07e-09	2.33e-12	proxy_type	proxy_type
AA	1	10103	Biak-Numfoor rain forests	Birds	Animalia	14	Urban_Intense	2.91e-11	6.36e-14	4.91e-11	1.07e-13	5.7e-09	1.24e-11	1e-08	2.18e-11	proxy_type	proxy_type
AA	1	10103	Biak-Numfoor rain forests	Birds	Animalia	15	Urban_Light	1.6e-11	3.49e-14	2.69e-11	5.88e-14	3.12e-09	6.82e-12	5.48e-09	1.2e-11	proxy_type	proxy_type
AA	1	10103	Biak-Numfoor rain forests	Birds	Animalia	16	Urban_Minimal	0	0	0	0	0	0	0	0	proxy_type	proxy_type
AA	1	10103	Biak-Numfoor rain forests	Mammals	Animalia	2.5	Cropland_LightIntense	3.81e-11	4.88e-14	5.93e-11	7.59e-14	7.2e-09	9.22e-12	1.15e-08	1.47e-11	proxy_type	proxy_type
AA	1	10103	Biak-Numfoor rain forests	Mammals	Animalia	4	Cropland_Minimal	1.97e-11	2.52e-14	3.06e-11	3.92e-14	3.71e-09	4.76e-12	5.93e-09	7.59e-12	proxy_type	proxy_type
AA	1	10103	Biak-Numfoor rain forests	Mammals	Animalia	5	Managed_forest_Intense	9.65e-10	1.24e-12	1e-09	1.28e-12	1.58e-07	2.02e-10	1.64e-07	2.1e-10	proxy_intensity	proxy_intensity
AA	1	10103	Biak-Numfoor rain forests	Mammals	Animalia	6	Managed_forest_Light	2.63e-10	3.37e-13	2.73e-10	3.5e-13	4.3e-08	5.51e-11	4.47e-08	5.72e-11	proxy_intensity	proxy_intensity
AA	1	10103	Biak-Numfoor rain forests	Mammals	Animalia	7	Managed_forest_Minimal	5.85e-11	7.49e-14	6.07e-11	7.77e-14	9.56e-09	1.22e-11	9.92e-09	1.27e-11	original	original
AA	1	10103	Biak-Numfoor rain forests	Mammals	Animalia	8.5	Pasture_LightIntense	2.04e-11	2.61e-14	3.34e-11	4.28e-14	3.88e-09	4.97e-12	6.55e-09	8.39e-12	proxy_type	proxy_type
AA	1	10103	Biak-Numfoor rain forests	Mammals	Animalia	10	Pasture_Minimal	1.22e-11	1.57e-14	2.01e-11	2.57e-14	2.33e-09	2.98e-12	3.93e-09	5.04e-12	proxy_type	proxy_type
AA	1	10103	Biak-Numfoor rain forests	Mammals	Animalia	11.5	Plantation_LightIntense	5.24e-11	6.71e-14	6.97e-11	8.93e-14	1.04e-08	1.33e-11	1.39e-08	1.78e-11	proxy_type	proxy_type
AA	1	10103	Biak-Numfoor rain forests	Mammals	Animalia	13	Plantation_Minimal	4.99e-12	6.39e-15	6.64e-12	8.51e-15	9.87e-10	1.26e-12	1.32e-09	1.69e-12	proxy_type	proxy_type
AA	1	10103	Biak-Numfoor rain forests	Mammals	Animalia	14	Urban_Intense	2.99e-11	3.83e-14	5.39e-11	6.91e-14	6.38e-09	8.17e-12	1.2e-08	1.53e-11	proxy_type	proxy_type
AA	1	10103	Biak-Numfoor rain forests	Mammals	Animalia	15	Urban_Light	1.64e-11	2.1e-14	2.96e-11	3.79e-14	3.5e-09	4.48e-12	6.57e-09	8.41e-12	proxy_type	proxy_type
AA	1	10103	Biak-Numfoor rain forests	Mammals	Animalia	16	Urban_Minimal	0	0	0	0	0	0	0	0	proxy_type	proxy_type
AA	1	10103	Biak-Numfoor rain forests	Plants	Plantae	2	Cropland_Intense	6.09e-11	1.89e-15	8.97e-11	2.79e-15	1.05e-08	3.27e-13	1.57e-08	4.89e-13	proxy_type	proxy_type
AA	1	10103	Biak-Numfoor rain forests	Plants	Plantae	3	Cropland_Light	4.06e-11	1.26e-15	5.98e-11	1.86e-15	7e-09	2.18e-13	1.05e-08	3.26e-13	proxy_type	proxy_type
AA	1	10103	Biak-Numfoor rain forests	Plants	Plantae	4	Cropland_Minimal	3.59e-11	1.12e-15	5.29e-11	1.65e-15	6.19e-09	1.93e-13	9.26e-09	2.88e-13	proxy_type	proxy_type
AA	1	10103	Biak-Numfoor rain forests	Plants	Plantae	5	Managed_forest_Intense	7.13e-10	2.22e-14	7.43e-10	2.31e-14	1.04e-07	3.25e-12	1.09e-07	3.38e-12	proxy_intensity	proxy_intensity
AA	1	10103	Biak-Numfoor rain forests	Plants	Plantae	6	Managed_forest_Light	4.05e-10	1.26e-14	4.22e-10	1.31e-14	5.94e-08	1.85e-12	6.18e-08	1.92e-12	proxy_intensity	proxy_intensity
AA	1	10103	Biak-Numfoor rain forests	Plants	Plantae	7	Managed_forest_Minimal	1.26e-10	3.91e-15	1.31e-10	4.08e-15	1.84e-08	5.73e-13	1.92e-08	5.97e-13	original	original
AA	1	10103	Biak-Numfoor rain forests	Plants	Plantae	8	Pasture_Intense	3.47e-11	1.08e-15	5.02e-11	1.56e-15	5.77e-09	1.8e-13	8.49e-09	2.64e-13	proxy_type	proxy_type
AA	1	10103	Biak-Numfoor rain forests	Plants	Plantae	9	Pasture_Light	2.4e-11	7.48e-16	3.48e-11	1.08e-15	4e-09	1.24e-13	5.87e-09	1.83e-13	proxy_type	proxy_type
AA	1	10103	Biak-Numfoor rain forests	Plants	Plantae	10	Pasture_Minimal	4.67e-12	1.45e-16	6.76e-12	2.1e-16	7.77e-10	2.42e-14	1.14e-09	3.55e-14	proxy_type	proxy_type
AA	1	10103	Biak-Numfoor rain forests	Plants	Plantae	11	Plantation_Intense	4.53e-11	1.41e-15	6.22e-11	1.93e-15	8.73e-09	2.71e-13	1.21e-08	3.76e-13	proxy_type	proxy_type
AA	1	10103	Biak-Numfoor rain forests	Plants	Plantae	12.5	Plantation_MinimalLight	2.61e-11	8.13e-16	3.59e-11	1.12e-15	5.04e-09	1.57e-13	6.97e-09	2.17e-13	proxy_type	proxy_type
AA	1	10103	Biak-Numfoor rain forests	Plants	Plantae	14	Urban_Intense	1.31e-10	4.06e-15	1.54e-10	4.78e-15	2.15e-08	6.69e-13	2.57e-08	8.01e-13	proxy_type	proxy_type
AA	1	10103	Biak-Numfoor rain forests	Plants	Plantae	15	Urban_Light	4.66e-12	1.45e-16	5.49e-12	1.71e-16	7.68e-10	2.39e-14	9.2e-10	2.86e-14	proxy_type	proxy_type
AA	1	10103	Biak-Numfoor rain forests	Plants	Plantae	16	Urban_Minimal	0	0	0	0	0	0	0	0	proxy_type	proxy_type
AA	1	10103	Biak-Numfoor rain forests	Reptiles	Animalia	2.5	Cropland_LightIntense	5.51e-11	1.87e-14	8.44e-11	2.86e-14	1.01e-08	3.41e-12	1.57e-08	5.34e-12	proxy_type	proxy_type
AA	1	10103	Biak-Numfoor rain forests	Reptiles	Animalia	4	Cropland_Minimal	2.84e-11	9.65e-15	4.36e-11	1.48e-14	5.19e-09	1.76e-12	8.12e-09	2.75e-12	proxy_type	proxy_type
AA	1	10103	Biak-Numfoor rain forests	Reptiles	Animalia	5	Managed_forest_Intense	1.18e-09	3.99e-13	1.22e-09	4.14e-13	1.82e-07	6.17e-11	1.88e-07	6.39e-11	proxy_intensity	proxy_intensity
AA	1	10103	Biak-Numfoor rain forests	Reptiles	Animalia	6	Managed_forest_Light	3.21e-10	1.09e-13	3.32e-10	1.13e-13	4.96e-08	1.68e-11	5.14e-08	1.74e-11	proxy_intensity	proxy_intensity
AA	1	10103	Biak-Numfoor rain forests	Reptiles	Animalia	7	Managed_forest_Minimal	7.13e-11	2.42e-14	7.39e-11	2.51e-14	1.1e-08	3.74e-12	1.14e-08	3.88e-12	original	original
AA	1	10103	Biak-Numfoor rain forests	Reptiles	Animalia	8.5	Pasture_LightIntense	3.01e-11	1.02e-14	4.88e-11	1.66e-14	5.49e-09	1.86e-12	9.16e-09	3.11e-12	proxy_type	proxy_type
AA	1	10103	Biak-Numfoor rain forests	Reptiles	Animalia	10	Pasture_Minimal	1.81e-11	6.13e-15	2.93e-11	9.94e-15	3.3e-09	1.12e-12	5.49e-09	1.86e-12	proxy_type	proxy_type
AA	1	10103	Biak-Numfoor rain forests	Reptiles	Animalia	11.5	Plantation_LightIntense	8.21e-11	2.79e-14	1.1e-10	3.73e-14	1.58e-08	5.37e-12	2.14e-08	7.25e-12	proxy_type	proxy_type
AA	1	10103	Biak-Numfoor rain forests	Reptiles	Animalia	13	Plantation_Minimal	7.82e-12	2.66e-15	1.05e-11	3.55e-15	1.51e-09	5.12e-13	2.03e-09	6.91e-13	proxy_type	proxy_type
AA	1	10103	Biak-Numfoor rain forests	Reptiles	Animalia	14	Urban_Intense	5.1e-11	1.73e-14	8.72e-11	2.96e-14	1.01e-08	3.41e-12	1.78e-08	6.04e-12	proxy_type	proxy_type
AA	1	10103	Biak-Numfoor rain forests	Reptiles	Animalia	15	Urban_Light	2.79e-11	9.49e-15	4.78e-11	1.62e-14	5.52e-09	1.87e-12	9.76e-09	3.31e-12	proxy_type	proxy_type
AA	1	10103	Biak-Numfoor rain forests	Reptiles	Animalia	16	Urban_Minimal	0	0	0	0	0	0	0	0	proxy_type	proxy_type
AA	1	10104	Buru rain forests	Amphibians	Animalia	2.5	Cropland_LightIntense	3.55e-11	1.42e-16	3.62e-11	1.45e-16	5.53e-09	2.21e-14	5.63e-09	2.25e-14	original	original
AA	1	10104	Buru rain forests	Amphibians	Animalia	4	Cropland_Minimal	1.83e-11	7.33e-17	1.87e-11	7.46e-17	2.85e-09	1.14e-14	2.9e-09	1.16e-14	proxy_intensity	proxy_intensity
AA	1	10104	Buru rain forests	Amphibians	Animalia	5	Managed_forest_Intense	9.53e-12	3.81e-17	9.7e-12	3.88e-17	1.47e-09	5.89e-15	1.5e-09	5.99e-15	proxy_intensity	proxy_intensity
AA	1	10104	Buru rain forests	Amphibians	Animalia	6	Managed_forest_Light	2.6e-12	1.04e-17	2.65e-12	1.06e-17	4.02e-10	1.61e-15	4.09e-10	1.63e-15	proxy_intensity	proxy_intensity
AA	1	10104	Buru rain forests	Amphibians	Animalia	7	Managed_forest_Minimal	5.78e-13	2.31e-18	5.88e-13	2.35e-18	8.93e-11	3.57e-16	9.09e-11	3.63e-16	original	original
AA	1	10104	Buru rain forests	Amphibians	Animalia	8.5	Pasture_LightIntense	3.55e-11	1.42e-16	3.62e-11	1.45e-16	5.53e-09	2.21e-14	5.63e-09	2.25e-14	original	original
AA	1	10104	Buru rain forests	Amphibians	Animalia	10	Pasture_Minimal	2.13e-11	8.52e-17	2.17e-11	8.67e-17	3.32e-09	1.33e-14	3.38e-09	1.35e-14	proxy_intensity	proxy_intensity
AA	1	10104	Buru rain forests	Amphibians	Animalia	11.5	Plantation_LightIntense	8.67e-11	3.46e-16	1.16e-10	4.64e-16	1.68e-08	6.71e-14	2.27e-08	9.08e-14	proxy_type	proxy_type
AA	1	10104	Buru rain forests	Amphibians	Animalia	13	Plantation_Minimal	8.26e-12	3.3e-17	1.11e-11	4.42e-17	1.6e-09	6.39e-15	2.16e-09	8.65e-15	proxy_type	proxy_type
AA	1	10104	Buru rain forests	Amphibians	Animalia	14	Urban_Intense	5.11e-11	2.04e-16	8.28e-11	3.31e-16	1.01e-08	4.03e-14	1.66e-08	6.63e-14	proxy_type	proxy_type
AA	1	10104	Buru rain forests	Amphibians	Animalia	15	Urban_Light	2.8e-11	1.12e-16	4.54e-11	1.81e-16	5.53e-09	2.21e-14	9.1e-09	3.64e-14	proxy_type	proxy_type
AA	1	10104	Buru rain forests	Amphibians	Animalia	16	Urban_Minimal	0	0	0	0	0	0	0	0	proxy_type	proxy_type
AA	1	10104	Buru rain forests	Birds	Animalia	2.5	Cropland_LightIntense	1.76e-11	3.98e-14	1.79e-11	4.05e-14	2.73e-09	6.16e-12	2.77e-09	6.27e-12	original	original
AA	1	10104	Buru rain forests	Birds	Animalia	4	Cropland_Minimal	9.09e-12	2.05e-14	9.25e-12	2.09e-14	1.41e-09	3.18e-12	1.43e-09	3.23e-12	proxy_intensity	proxy_intensity
AA	1	10104	Buru rain forests	Birds	Animalia	5	Managed_forest_Intense	5.64e-12	1.27e-14	5.73e-12	1.3e-14	8.67e-10	1.96e-12	8.82e-10	1.99e-12	proxy_intensity	proxy_intensity
AA	1	10104	Buru rain forests	Birds	Animalia	6	Managed_forest_Light	1.54e-12	3.47e-15	1.56e-12	3.53e-15	2.37e-10	5.34e-13	2.4e-10	5.43e-13	proxy_intensity	proxy_intensity
AA	1	10104	Buru rain forests	Birds	Animalia	7	Managed_forest_Minimal	3.42e-13	7.72e-16	3.47e-13	7.85e-16	5.26e-11	1.19e-13	5.34e-11	1.21e-13	original	original
AA	1	10104	Buru rain forests	Birds	Animalia	8.5	Pasture_LightIntense	1.96e-11	4.42e-14	1.99e-11	4.49e-14	3.03e-09	6.84e-12	3.08e-09	6.96e-12	original	original
AA	1	10104	Buru rain forests	Birds	Animalia	10	Pasture_Minimal	1.17e-11	2.65e-14	1.19e-11	2.7e-14	1.82e-09	4.11e-12	1.85e-09	4.18e-12	proxy_intensity	proxy_intensity
AA	1	10104	Buru rain forests	Birds	Animalia	11.5	Plantation_LightIntense	4.5e-11	1.02e-13	5.96e-11	1.35e-13	8.41e-09	1.9e-11	1.12e-08	2.53e-11	proxy_type	proxy_type
AA	1	10104	Buru rain forests	Birds	Animalia	13	Plantation_Minimal	4.29e-12	9.69e-15	5.68e-12	1.28e-14	8.01e-10	1.81e-12	1.07e-09	2.41e-12	proxy_type	proxy_type
AA	1	10104	Buru rain forests	Birds	Animalia	14	Urban_Intense	2.91e-11	6.58e-14	4.91e-11	1.11e-13	5.7e-09	1.29e-11	1e-08	2.26e-11	proxy_type	proxy_type
AA	1	10104	Buru rain forests	Birds	Animalia	15	Urban_Light	1.6e-11	3.61e-14	2.69e-11	6.08e-14	3.12e-09	7.06e-12	5.48e-09	1.24e-11	proxy_type	proxy_type
AA	1	10104	Buru rain forests	Birds	Animalia	16	Urban_Minimal	0	0	0	0	0	0	0	0	proxy_type	proxy_type
AA	1	10104	Buru rain forests	Mammals	Animalia	2.5	Cropland_LightIntense	2.4e-11	1.96e-14	2.44e-11	1.99e-14	3.95e-09	3.22e-12	4.02e-09	3.27e-12	original	original
AA	1	10104	Buru rain forests	Mammals	Animalia	4	Cropland_Minimal	1.24e-11	1.01e-14	1.26e-11	1.03e-14	2.04e-09	1.66e-12	2.07e-09	1.69e-12	proxy_intensity	proxy_intensity
AA	1	10104	Buru rain forests	Mammals	Animalia	5	Managed_forest_Intense	6.92e-12	5.64e-15	7.03e-12	5.73e-15	1.13e-09	9.22e-13	1.15e-09	9.36e-13	proxy_intensity	proxy_intensity
AA	1	10104	Buru rain forests	Mammals	Animalia	6	Managed_forest_Light	1.89e-12	1.54e-15	1.92e-12	1.56e-15	3.09e-10	2.51e-13	3.13e-10	2.55e-13	proxy_intensity	proxy_intensity
AA	1	10104	Buru rain forests	Mammals	Animalia	7	Managed_forest_Minimal	4.19e-13	3.42e-16	4.26e-13	3.47e-16	6.86e-11	5.59e-14	6.96e-11	5.67e-14	original	original
AA	1	10104	Buru rain forests	Mammals	Animalia	8.5	Pasture_LightIntense	2.39e-11	1.95e-14	2.43e-11	1.98e-14	3.93e-09	3.21e-12	4e-09	3.26e-12	original	original
AA	1	10104	Buru rain forests	Mammals	Animalia	10	Pasture_Minimal	1.43e-11	1.17e-14	1.46e-11	1.19e-14	2.36e-09	1.92e-12	2.4e-09	1.95e-12	proxy_intensity	proxy_intensity
AA	1	10104	Buru rain forests	Mammals	Animalia	11.5	Plantation_LightIntense	5.24e-11	4.27e-14	6.97e-11	5.68e-14	1.04e-08	8.44e-12	1.39e-08	1.13e-11	proxy_type	proxy_type
AA	1	10104	Buru rain forests	Mammals	Animalia	13	Plantation_Minimal	4.99e-12	4.07e-15	6.64e-12	5.41e-15	9.87e-10	8.04e-13	1.32e-09	1.08e-12	proxy_type	proxy_type
AA	1	10104	Buru rain forests	Mammals	Animalia	14	Urban_Intense	2.99e-11	2.43e-14	5.39e-11	4.39e-14	6.38e-09	5.2e-12	1.2e-08	9.76e-12	proxy_type	proxy_type
AA	1	10104	Buru rain forests	Mammals	Animalia	15	Urban_Light	1.64e-11	1.33e-14	2.96e-11	2.41e-14	3.5e-09	2.85e-12	6.57e-09	5.35e-12	proxy_type	proxy_type
AA	1	10104	Buru rain forests	Mammals	Animalia	16	Urban_Minimal	0	0	0	0	0	0	0	0	proxy_type	proxy_type
AA	1	10104	Buru rain forests	Plants	Plantae	2	Cropland_Intense	6.84e-11	5.22e-15	6.96e-11	5.31e-15	1.01e-08	7.7e-13	1.03e-08	7.82e-13	proxy_intensity	proxy_intensity
AA	1	10104	Buru rain forests	Plants	Plantae	3	Cropland_Light	4.56e-11	3.48e-15	4.64e-11	3.54e-15	6.73e-09	5.13e-13	6.83e-09	5.21e-13	original	original
AA	1	10104	Buru rain forests	Plants	Plantae	4	Cropland_Minimal	4.04e-11	3.08e-15	4.1e-11	3.13e-15	5.95e-09	4.54e-13	6.05e-09	4.61e-13	proxy_intensity	proxy_intensity
AA	1	10104	Buru rain forests	Plants	Plantae	5	Managed_forest_Intense	4.47e-11	3.41e-15	4.55e-11	3.47e-15	6.55e-09	5e-13	6.66e-09	5.08e-13	proxy_intensity	proxy_intensity
AA	1	10104	Buru rain forests	Plants	Plantae	6	Managed_forest_Light	2.54e-11	1.94e-15	2.59e-11	1.97e-15	3.73e-09	2.84e-13	3.79e-09	2.89e-13	proxy_intensity	proxy_intensity
AA	1	10104	Buru rain forests	Plants	Plantae	7	Managed_forest_Minimal	7.9e-12	6.02e-16	8.03e-12	6.12e-16	1.16e-09	8.82e-14	1.18e-09	8.96e-14	original	original
AA	1	10104	Buru rain forests	Plants	Plantae	8	Pasture_Intense	4.56e-11	3.48e-15	4.64e-11	3.54e-15	6.73e-09	5.13e-13	6.83e-09	5.21e-13	proxy_intensity	proxy_intensity
AA	1	10104	Buru rain forests	Plants	Plantae	9	Pasture_Light	3.16e-11	2.41e-15	3.21e-11	2.45e-15	4.66e-09	3.55e-13	4.73e-09	3.61e-13	original	original
AA	1	10104	Buru rain forests	Plants	Plantae	10	Pasture_Minimal	6.14e-12	4.69e-16	6.24e-12	4.76e-16	9.05e-10	6.91e-14	9.2e-10	7.02e-14	proxy_intensity	proxy_intensity
AA	1	10104	Buru rain forests	Plants	Plantae	11	Plantation_Intense	4.53e-11	3.45e-15	6.22e-11	4.74e-15	8.73e-09	6.66e-13	1.21e-08	9.21e-13	proxy_type	proxy_type
AA	1	10104	Buru rain forests	Plants	Plantae	12.5	Plantation_MinimalLight	2.61e-11	1.99e-15	3.59e-11	2.74e-15	5.04e-09	3.84e-13	6.97e-09	5.32e-13	proxy_type	proxy_type
AA	1	10104	Buru rain forests	Plants	Plantae	14	Urban_Intense	1.31e-10	9.95e-15	1.54e-10	1.17e-14	2.15e-08	1.64e-12	2.57e-08	1.96e-12	proxy_type	proxy_type
AA	1	10104	Buru rain forests	Plants	Plantae	15	Urban_Light	4.66e-12	3.56e-16	5.49e-12	4.19e-16	7.68e-10	5.86e-14	9.2e-10	7.01e-14	proxy_type	proxy_type
AA	1	10104	Buru rain forests	Plants	Plantae	16	Urban_Minimal	0	0	0	0	0	0	0	0	proxy_type	proxy_type
AA	1	10104	Buru rain forests	Reptiles	Animalia	2.5	Cropland_LightIntense	3.55e-11	1.23e-15	3.62e-11	1.25e-15	5.53e-09	1.92e-13	5.63e-09	1.95e-13	original	original
AA	1	10104	Buru rain forests	Reptiles	Animalia	4	Cropland_Minimal	1.83e-11	6.35e-16	1.87e-11	6.47e-16	2.85e-09	9.89e-14	2.9e-09	1.01e-13	proxy_intensity	proxy_intensity
AA	1	10104	Buru rain forests	Reptiles	Animalia	5	Managed_forest_Intense	9.53e-12	3.3e-16	9.7e-12	3.36e-16	1.47e-09	5.1e-14	1.5e-09	5.2e-14	proxy_intensity	proxy_intensity
AA	1	10104	Buru rain forests	Reptiles	Animalia	6	Managed_forest_Light	2.6e-12	9.01e-17	2.65e-12	9.17e-17	4.02e-10	1.39e-14	4.09e-10	1.42e-14	proxy_intensity	proxy_intensity
AA	1	10104	Buru rain forests	Reptiles	Animalia	7	Managed_forest_Minimal	5.78e-13	2e-17	5.88e-13	2.04e-17	8.93e-11	3.09e-15	9.09e-11	3.15e-15	original	original
AA	1	10104	Buru rain forests	Reptiles	Animalia	8.5	Pasture_LightIntense	3.55e-11	1.23e-15	3.62e-11	1.25e-15	5.53e-09	1.92e-13	5.63e-09	1.95e-13	original	original
AA	1	10104	Buru rain forests	Reptiles	Animalia	10	Pasture_Minimal	2.13e-11	7.39e-16	2.17e-11	7.52e-16	3.32e-09	1.15e-13	3.38e-09	1.17e-13	proxy_intensity	proxy_intensity
AA	1	10104	Buru rain forests	Reptiles	Animalia	11.5	Plantation_LightIntense	8.21e-11	2.85e-15	1.1e-10	3.8e-15	1.58e-08	5.48e-13	2.14e-08	7.4e-13	proxy_type	proxy_type
AA	1	10104	Buru rain forests	Reptiles	Animalia	13	Plantation_Minimal	7.82e-12	2.71e-16	1.05e-11	3.62e-16	1.51e-09	5.22e-14	2.03e-09	7.05e-14	proxy_type	proxy_type
AA	1	10104	Buru rain forests	Reptiles	Animalia	14	Urban_Intense	5.1e-11	1.77e-15	8.72e-11	3.02e-15	1.01e-08	3.49e-13	1.78e-08	6.16e-13	proxy_type	proxy_type
AA	1	10104	Buru rain forests	Reptiles	Animalia	15	Urban_Light	2.79e-11	9.68e-16	4.78e-11	1.66e-15	5.52e-09	1.91e-13	9.76e-09	3.38e-13	proxy_type	proxy_type
AA	1	10104	Buru rain forests	Reptiles	Animalia	16	Urban_Minimal	0	0	0	0	0	0	0	0	proxy_type	proxy_type
AA	1	10105	Central Range montane rain forests	Amphibians	Animalia	2.5	Cropland_LightIntense	1.39e-12	1.09e-14	1.4e-12	1.1e-14	2.16e-10	1.7e-12	2.18e-10	1.71e-12	original	original
AA	1	10105	Central Range montane rain forests	Amphibians	Animalia	4	Cropland_Minimal	1.39e-12	1.09e-14	1.4e-12	1.1e-14	2.15e-10	1.69e-12	2.17e-10	1.7e-12	original	original
AA	1	10105	Central Range montane rain forests	Amphibians	Animalia	5	Managed_forest_Intense	4.6e-13	3.61e-15	4.63e-13	3.64e-15	7.15e-11	5.62e-13	7.21e-11	5.67e-13	proxy_intensity	proxy_intensity
AA	1	10105	Central Range montane rain forests	Amphibians	Animalia	6	Managed_forest_Light	1.25e-13	9.86e-16	1.26e-13	9.93e-16	1.95e-11	1.53e-13	1.97e-11	1.55e-13	original	original
AA	1	10105	Central Range montane rain forests	Amphibians	Animalia	7	Managed_forest_Minimal	2.26e-14	1.78e-16	2.28e-14	1.79e-16	3.5e-12	2.75e-14	3.52e-12	2.77e-14	original	original
AA	1	10105	Central Range montane rain forests	Amphibians	Animalia	8.5	Pasture_LightIntense	1.39e-12	1.09e-14	1.4e-12	1.1e-14	2.16e-10	1.7e-12	2.18e-10	1.71e-12	original	original
AA	1	10105	Central Range montane rain forests	Amphibians	Animalia	10	Pasture_Minimal	1.39e-12	1.09e-14	1.4e-12	1.1e-14	2.15e-10	1.69e-12	2.17e-10	1.7e-12	original	original
AA	1	10105	Central Range montane rain forests	Amphibians	Animalia	11.5	Plantation_LightIntense	8.67e-11	6.81e-13	1.16e-10	9.13e-13	1.68e-08	1.32e-10	2.27e-08	1.79e-10	proxy_type	proxy_type
AA	1	10105	Central Range montane rain forests	Amphibians	Animalia	13	Plantation_Minimal	8.26e-12	6.49e-14	1.11e-11	8.69e-14	1.6e-09	1.26e-11	2.16e-09	1.7e-11	proxy_type	proxy_type
AA	1	10105	Central Range montane rain forests	Amphibians	Animalia	14	Urban_Intense	5.11e-11	4.01e-13	8.28e-11	6.5e-13	1.01e-08	7.93e-11	1.66e-08	1.3e-10	proxy_type	proxy_type
AA	1	10105	Central Range montane rain forests	Amphibians	Animalia	15	Urban_Light	2.8e-11	2.2e-13	4.54e-11	3.57e-13	5.53e-09	4.35e-11	9.1e-09	7.15e-11	proxy_type	proxy_type
AA	1	10105	Central Range montane rain forests	Amphibians	Animalia	16	Urban_Minimal	0	0	0	0	0	0	0	0	proxy_type	proxy_type
AA	1	10105	Central Range montane rain forests	Birds	Animalia	2.5	Cropland_LightIntense	6.9e-13	5.48e-15	6.96e-13	5.52e-15	1.07e-10	8.48e-13	1.08e-10	8.55e-13	original	original
AA	1	10105	Central Range montane rain forests	Birds	Animalia	4	Cropland_Minimal	6.76e-13	5.36e-15	6.81e-13	5.4e-15	1.04e-10	8.25e-13	1.05e-10	8.31e-13	original	original
AA	1	10105	Central Range montane rain forests	Birds	Animalia	5	Managed_forest_Intense	2.51e-13	1.99e-15	2.53e-13	2.01e-15	3.88e-11	3.08e-13	3.91e-11	3.11e-13	proxy_intensity	proxy_intensity
AA	1	10105	Central Range montane rain forests	Birds	Animalia	6	Managed_forest_Light	6.84e-14	5.43e-16	6.89e-14	5.47e-16	1.06e-11	8.4e-14	1.07e-11	8.47e-14	original	original
AA	1	10105	Central Range montane rain forests	Birds	Animalia	7	Managed_forest_Minimal	1.23e-14	9.78e-17	1.24e-14	9.87e-17	1.9e-12	1.51e-14	1.91e-12	1.52e-14	original	original
AA	1	10105	Central Range montane rain forests	Birds	Animalia	8.5	Pasture_LightIntense	7.32e-13	5.81e-15	7.38e-13	5.85e-15	1.13e-10	8.99e-13	1.14e-10	9.06e-13	original	original
AA	1	10105	Central Range montane rain forests	Birds	Animalia	10	Pasture_Minimal	7.28e-13	5.78e-15	7.34e-13	5.82e-15	1.12e-10	8.88e-13	1.13e-10	8.96e-13	original	original
AA	1	10105	Central Range montane rain forests	Birds	Animalia	11.5	Plantation_LightIntense	4.5e-11	3.57e-13	5.96e-11	4.73e-13	8.41e-09	6.67e-11	1.12e-08	8.89e-11	proxy_type	proxy_type
AA	1	10105	Central Range montane rain forests	Birds	Animalia	13	Plantation_Minimal	4.29e-12	3.4e-14	5.68e-12	4.51e-14	8.01e-10	6.36e-12	1.07e-09	8.47e-12	proxy_type	proxy_type
AA	1	10105	Central Range montane rain forests	Birds	Animalia	14	Urban_Intense	2.91e-11	2.31e-13	4.91e-11	3.9e-13	5.7e-09	4.52e-11	1e-08	7.93e-11	proxy_type	proxy_type
AA	1	10105	Central Range montane rain forests	Birds	Animalia	15	Urban_Light	1.6e-11	1.27e-13	2.69e-11	2.14e-13	3.12e-09	2.48e-11	5.48e-09	4.35e-11	proxy_type	proxy_type
AA	1	10105	Central Range montane rain forests	Birds	Animalia	16	Urban_Minimal	0	0	0	0	0	0	0	0	proxy_type	proxy_type
AA	1	10105	Central Range montane rain forests	Mammals	Animalia	2.5	Cropland_LightIntense	1.02e-12	1.04e-14	1.02e-12	1.04e-14	1.67e-10	1.7e-12	1.69e-10	1.72e-12	original	original
AA	1	10105	Central Range montane rain forests	Mammals	Animalia	4	Cropland_Minimal	1.02e-12	1.03e-14	1.02e-12	1.04e-14	1.66e-10	1.69e-12	1.67e-10	1.7e-12	original	original
AA	1	10105	Central Range montane rain forests	Mammals	Animalia	5	Managed_forest_Intense	3.38e-13	3.44e-15	3.41e-13	3.47e-15	5.56e-11	5.67e-13	5.61e-11	5.71e-13	proxy_intensity	proxy_intensity
AA	1	10105	Central Range montane rain forests	Mammals	Animalia	6	Managed_forest_Light	9.22e-14	9.39e-16	9.29e-14	9.46e-16	1.52e-11	1.55e-13	1.53e-11	1.56e-13	original	original
AA	1	10105	Central Range montane rain forests	Mammals	Animalia	7	Managed_forest_Minimal	1.66e-14	1.69e-16	1.68e-14	1.71e-16	2.72e-12	2.77e-14	2.74e-12	2.79e-14	original	original
AA	1	10105	Central Range montane rain forests	Mammals	Animalia	8.5	Pasture_LightIntense	1.02e-12	1.04e-14	1.03e-12	1.05e-14	1.68e-10	1.71e-12	1.7e-10	1.73e-12	original	original
AA	1	10105	Central Range montane rain forests	Mammals	Animalia	10	Pasture_Minimal	1.02e-12	1.04e-14	1.03e-12	1.05e-14	1.67e-10	1.7e-12	1.68e-10	1.72e-12	original	original
AA	1	10105	Central Range montane rain forests	Mammals	Animalia	11.5	Plantation_LightIntense	5.24e-11	5.34e-13	6.97e-11	7.1e-13	1.04e-08	1.06e-10	1.39e-08	1.41e-10	proxy_type	proxy_type
AA	1	10105	Central Range montane rain forests	Mammals	Animalia	13	Plantation_Minimal	4.99e-12	5.08e-14	6.64e-12	6.77e-14	9.87e-10	1.01e-11	1.32e-09	1.35e-11	proxy_type	proxy_type
AA	1	10105	Central Range montane rain forests	Mammals	Animalia	14	Urban_Intense	2.99e-11	3.04e-13	5.39e-11	5.49e-13	6.38e-09	6.5e-11	1.2e-08	1.22e-10	proxy_type	proxy_type
AA	1	10105	Central Range montane rain forests	Mammals	Animalia	15	Urban_Light	1.64e-11	1.67e-13	2.96e-11	3.01e-13	3.5e-09	3.57e-11	6.57e-09	6.69e-11	proxy_type	proxy_type
AA	1	10105	Central Range montane rain forests	Mammals	Animalia	16	Urban_Minimal	0	0	0	0	0	0	0	0	proxy_type	proxy_type
AA	1	10105	Central Range montane rain forests	Plants	Plantae	2	Cropland_Intense	2.29e-12	1.26e-14	2.3e-12	1.27e-14	3.38e-10	1.86e-12	3.39e-10	1.87e-12	proxy_intensity	proxy_intensity
AA	1	10105	Central Range montane rain forests	Plants	Plantae	3	Cropland_Light	1.53e-12	8.41e-15	1.53e-12	8.45e-15	2.25e-10	1.24e-12	2.26e-10	1.25e-12	original	original
AA	1	10105	Central Range montane rain forests	Plants	Plantae	4	Cropland_Minimal	1.35e-12	7.44e-15	1.36e-12	7.48e-15	1.98e-10	1.09e-12	1.99e-10	1.09e-12	original	original
AA	1	10105	Central Range montane rain forests	Plants	Plantae	5	Managed_forest_Intense	1.5e-12	8.25e-15	1.51e-12	8.29e-15	2.21e-10	1.22e-12	2.22e-10	1.22e-12	proxy_intensity	proxy_intensity
AA	1	10105	Central Range montane rain forests	Plants	Plantae	6	Managed_forest_Light	8.52e-13	4.69e-15	8.56e-13	4.71e-15	1.26e-10	6.92e-13	1.26e-10	6.95e-13	original	original
AA	1	10105	Central Range montane rain forests	Plants	Plantae	7	Managed_forest_Minimal	2.64e-13	1.46e-15	2.66e-13	1.46e-15	3.87e-11	2.13e-13	3.89e-11	2.14e-13	original	original
AA	1	10105	Central Range montane rain forests	Plants	Plantae	8	Pasture_Intense	1.53e-12	8.41e-15	1.53e-12	8.45e-15	2.25e-10	1.24e-12	2.26e-10	1.25e-12	proxy_intensity	proxy_intensity
AA	1	10105	Central Range montane rain forests	Plants	Plantae	9	Pasture_Light	1.06e-12	5.82e-15	1.06e-12	5.85e-15	1.56e-10	8.59e-13	1.57e-10	8.63e-13	original	original
AA	1	10105	Central Range montane rain forests	Plants	Plantae	10	Pasture_Minimal	2.06e-13	1.13e-15	2.07e-13	1.14e-15	3.01e-11	1.66e-13	3.03e-11	1.67e-13	original	original
AA	1	10105	Central Range montane rain forests	Plants	Plantae	11	Plantation_Intense	4.53e-11	2.49e-13	6.22e-11	3.43e-13	8.73e-09	4.81e-11	1.21e-08	6.65e-11	proxy_type	proxy_type
AA	1	10105	Central Range montane rain forests	Plants	Plantae	12.5	Plantation_MinimalLight	2.61e-11	1.44e-13	3.59e-11	1.98e-13	5.04e-09	2.77e-11	6.97e-09	3.84e-11	proxy_type	proxy_type
AA	1	10105	Central Range montane rain forests	Plants	Plantae	14	Urban_Intense	1.31e-10	7.19e-13	1.54e-10	8.46e-13	2.15e-08	1.18e-10	2.57e-08	1.42e-10	proxy_type	proxy_type
AA	1	10105	Central Range montane rain forests	Plants	Plantae	15	Urban_Light	4.66e-12	2.57e-14	5.49e-12	3.02e-14	7.68e-10	4.23e-12	9.2e-10	5.06e-12	proxy_type	proxy_type
AA	1	10105	Central Range montane rain forests	Plants	Plantae	16	Urban_Minimal	0	0	0	0	0	0	0	0	proxy_type	proxy_type
AA	1	10105	Central Range montane rain forests	Reptiles	Animalia	2.5	Cropland_LightIntense	1.39e-12	1.17e-15	1.4e-12	1.18e-15	2.16e-10	1.82e-13	2.18e-10	1.84e-13	original	original
AA	1	10105	Central Range montane rain forests	Reptiles	Animalia	4	Cropland_Minimal	1.39e-12	1.17e-15	1.4e-12	1.18e-15	2.15e-10	1.81e-13	2.17e-10	1.83e-13	original	original
AA	1	10105	Central Range montane rain forests	Reptiles	Animalia	5	Managed_forest_Intense	4.6e-13	3.87e-16	4.63e-13	3.9e-16	7.15e-11	6.03e-14	7.21e-11	6.08e-14	proxy_intensity	proxy_intensity
AA	1	10105	Central Range montane rain forests	Reptiles	Animalia	6	Managed_forest_Light	1.25e-13	1.06e-16	1.26e-13	1.06e-16	1.95e-11	1.64e-14	1.97e-11	1.66e-14	original	original
AA	1	10105	Central Range montane rain forests	Reptiles	Animalia	7	Managed_forest_Minimal	2.26e-14	1.91e-17	2.28e-14	1.92e-17	3.5e-12	2.95e-15	3.52e-12	2.97e-15	original	original
AA	1	10105	Central Range montane rain forests	Reptiles	Animalia	8.5	Pasture_LightIntense	1.39e-12	1.17e-15	1.4e-12	1.18e-15	2.16e-10	1.82e-13	2.18e-10	1.84e-13	original	original
AA	1	10105	Central Range montane rain forests	Reptiles	Animalia	10	Pasture_Minimal	1.39e-12	1.17e-15	1.4e-12	1.18e-15	2.15e-10	1.81e-13	2.17e-10	1.83e-13	original	original
AA	1	10105	Central Range montane rain forests	Reptiles	Animalia	11.5	Plantation_LightIntense	8.21e-11	6.92e-14	1.1e-10	9.25e-14	1.58e-08	1.33e-11	2.14e-08	1.8e-11	proxy_type	proxy_type
AA	1	10105	Central Range montane rain forests	Reptiles	Animalia	13	Plantation_Minimal	7.82e-12	6.59e-15	1.05e-11	8.81e-15	1.51e-09	1.27e-12	2.03e-09	1.71e-12	proxy_type	proxy_type
AA	1	10105	Central Range montane rain forests	Reptiles	Animalia	14	Urban_Intense	5.1e-11	4.29e-14	8.72e-11	7.35e-14	1.01e-08	8.48e-12	1.78e-08	1.5e-11	proxy_type	proxy_type
AA	1	10105	Central Range montane rain forests	Reptiles	Animalia	15	Urban_Light	2.79e-11	2.35e-14	4.78e-11	4.03e-14	5.52e-09	4.65e-12	9.76e-09	8.22e-12	proxy_type	proxy_type
AA	1	10105	Central Range montane rain forests	Reptiles	Animalia	16	Urban_Minimal	0	0	0	0	0	0	0	0	proxy_type	proxy_type
AA	1	10106	Halmahera rain forests	Amphibians	Animalia	2.5	Cropland_LightIntense	4.1e-11	2.4e-14	6.23e-11	3.65e-14	7.59e-09	4.45e-12	1.17e-08	6.84e-12	proxy_type	proxy_type
AA	1	10106	Halmahera rain forests	Amphibians	Animalia	4	Cropland_Minimal	2.12e-11	1.24e-14	3.21e-11	1.88e-14	3.92e-09	2.3e-12	6.02e-09	3.53e-12	proxy_type	proxy_type
AA	1	10106	Halmahera rain forests	Amphibians	Animalia	5	Managed_forest_Intense	7.92e-11	4.64e-14	9.21e-11	5.4e-14	1.22e-08	7.18e-12	1.42e-08	8.34e-12	proxy_intensity	proxy_intensity
AA	1	10106	Halmahera rain forests	Amphibians	Animalia	6	Managed_forest_Light	2.16e-11	1.27e-14	2.51e-11	1.47e-14	3.34e-09	1.96e-12	3.88e-09	2.27e-12	proxy_intensity	proxy_intensity
AA	1	10106	Halmahera rain forests	Amphibians	Animalia	7	Managed_forest_Minimal	4.8e-12	2.81e-15	5.58e-12	3.27e-15	7.42e-10	4.35e-13	8.63e-10	5.05e-13	original	original
AA	1	10106	Halmahera rain forests	Amphibians	Animalia	8.5	Pasture_LightIntense	2.56e-11	1.5e-14	4.04e-11	2.37e-14	4.8e-09	2.81e-12	7.7e-09	4.51e-12	proxy_type	proxy_type
AA	1	10106	Halmahera rain forests	Amphibians	Animalia	10	Pasture_Minimal	1.54e-11	9.01e-15	2.43e-11	1.42e-14	2.88e-09	1.69e-12	4.62e-09	2.71e-12	proxy_type	proxy_type
AA	1	10106	Halmahera rain forests	Amphibians	Animalia	11.5	Plantation_LightIntense	3.1e-09	1.82e-12	3.6e-09	2.11e-12	4.79e-07	2.81e-10	5.57e-07	3.26e-10	proxy_intensity	proxy_intensity
AA	1	10106	Halmahera rain forests	Amphibians	Animalia	13	Plantation_Minimal	2.95e-10	1.73e-13	3.43e-10	2.01e-13	4.56e-08	2.68e-11	5.3e-08	3.11e-11	original	original
AA	1	10106	Halmahera rain forests	Amphibians	Animalia	14	Urban_Intense	5.11e-11	2.99e-14	8.28e-11	4.85e-14	1.01e-08	5.91e-12	1.66e-08	9.72e-12	proxy_type	proxy_type
AA	1	10106	Halmahera rain forests	Amphibians	Animalia	15	Urban_Light	2.8e-11	1.64e-14	4.54e-11	2.66e-14	5.53e-09	3.24e-12	9.1e-09	5.33e-12	proxy_type	proxy_type
AA	1	10106	Halmahera rain forests	Amphibians	Animalia	16	Urban_Minimal	2.76e-10	1.62e-13	3.2e-10	1.88e-13	4.26e-08	2.5e-11	4.95e-08	2.9e-11	original	original
AA	1	10106	Halmahera rain forests	Birds	Animalia	2.5	Cropland_LightIntense	3.1e-11	1.14e-13	4.68e-11	1.72e-13	5.47e-09	2.01e-11	8.44e-09	3.1e-11	proxy_type	proxy_type
AA	1	10106	Halmahera rain forests	Birds	Animalia	4	Cropland_Minimal	1.6e-11	5.87e-14	2.41e-11	8.86e-14	2.82e-09	1.04e-11	4.35e-09	1.6e-11	proxy_type	proxy_type
AA	1	10106	Halmahera rain forests	Birds	Animalia	5	Managed_forest_Intense	5.4e-11	1.98e-13	6.32e-11	2.32e-13	8.3e-09	3.05e-11	9.72e-09	3.57e-11	proxy_intensity	proxy_intensity
AA	1	10106	Halmahera rain forests	Birds	Animalia	6	Managed_forest_Light	1.47e-11	5.41e-14	1.72e-11	6.33e-14	2.26e-09	8.32e-12	2.65e-09	9.74e-12	proxy_intensity	proxy_intensity
AA	1	10106	Halmahera rain forests	Birds	Animalia	7	Managed_forest_Minimal	3.27e-12	1.2e-14	3.83e-12	1.41e-14	5.03e-10	1.85e-12	5.89e-10	2.16e-12	original	original
AA	1	10106	Halmahera rain forests	Birds	Animalia	8.5	Pasture_LightIntense	1.79e-11	6.56e-14	2.85e-11	1.05e-13	3.21e-09	1.18e-11	5.25e-09	1.93e-11	proxy_type	proxy_type
AA	1	10106	Halmahera rain forests	Birds	Animalia	10	Pasture_Minimal	1.07e-11	3.94e-14	1.71e-11	6.27e-14	1.92e-09	7.07e-12	3.15e-09	1.16e-11	proxy_type	proxy_type
AA	1	10106	Halmahera rain forests	Birds	Animalia	11.5	Plantation_LightIntense	1.76e-09	6.47e-12	2.06e-09	7.58e-12	2.71e-07	9.95e-10	3.17e-07	1.17e-09	proxy_intensity	proxy_intensity
AA	1	10106	Halmahera rain forests	Birds	Animalia	13	Plantation_Minimal	1.68e-10	6.16e-13	1.97e-10	7.22e-13	2.58e-08	9.48e-11	3.02e-08	1.11e-10	original	original
AA	1	10106	Halmahera rain forests	Birds	Animalia	14	Urban_Intense	2.91e-11	1.07e-13	4.91e-11	1.8e-13	5.7e-09	2.09e-11	1e-08	3.67e-11	proxy_type	proxy_type
AA	1	10106	Halmahera rain forests	Birds	Animalia	15	Urban_Light	1.6e-11	5.86e-14	2.69e-11	9.89e-14	3.12e-09	1.15e-11	5.48e-09	2.01e-11	proxy_type	proxy_type
AA	1	10106	Halmahera rain forests	Birds	Animalia	16	Urban_Minimal	1.72e-10	6.33e-13	2.02e-10	7.41e-13	2.65e-08	9.73e-11	3.1e-08	1.14e-10	original	original
AA	1	10106	Halmahera rain forests	Mammals	Animalia	2.5	Cropland_LightIntense	3.81e-11	5.9e-14	5.93e-11	9.17e-14	7.2e-09	1.11e-11	1.15e-08	1.78e-11	proxy_type	proxy_type
AA	1	10106	Halmahera rain forests	Mammals	Animalia	4	Cropland_Minimal	1.97e-11	3.04e-14	3.06e-11	4.74e-14	3.71e-09	5.75e-12	5.93e-09	9.17e-12	proxy_type	proxy_type
AA	1	10106	Halmahera rain forests	Mammals	Animalia	5	Managed_forest_Intense	9.08e-11	1.41e-13	1.06e-10	1.64e-13	1.48e-08	2.3e-11	1.73e-08	2.68e-11	proxy_intensity	proxy_intensity
AA	1	10106	Halmahera rain forests	Mammals	Animalia	6	Managed_forest_Light	2.48e-11	3.83e-14	2.89e-11	4.47e-14	4.05e-09	6.26e-12	4.72e-09	7.3e-12	proxy_intensity	proxy_intensity
AA	1	10106	Halmahera rain forests	Mammals	Animalia	7	Managed_forest_Minimal	5.5e-12	8.52e-15	6.41e-12	9.92e-15	9e-10	1.39e-12	1.05e-09	1.62e-12	original	original
AA	1	10106	Halmahera rain forests	Mammals	Animalia	8.5	Pasture_LightIntense	2.04e-11	3.16e-14	3.34e-11	5.17e-14	3.88e-09	6.01e-12	6.55e-09	1.01e-11	proxy_type	proxy_type
AA	1	10106	Halmahera rain forests	Mammals	Animalia	10	Pasture_Minimal	1.22e-11	1.89e-14	2.01e-11	3.1e-14	2.33e-09	3.6e-12	3.93e-09	6.08e-12	proxy_type	proxy_type
AA	1	10106	Halmahera rain forests	Mammals	Animalia	11.5	Plantation_LightIntense	2.06e-09	3.19e-12	2.4e-09	3.72e-12	3.37e-07	5.21e-10	3.93e-07	6.08e-10	proxy_intensity	proxy_intensity
AA	1	10106	Halmahera rain forests	Mammals	Animalia	13	Plantation_Minimal	1.96e-10	3.04e-13	2.29e-10	3.54e-13	3.21e-08	4.97e-11	3.74e-08	5.79e-11	original	original
AA	1	10106	Halmahera rain forests	Mammals	Animalia	14	Urban_Intense	2.99e-11	4.62e-14	5.39e-11	8.34e-14	6.38e-09	9.88e-12	1.2e-08	1.85e-11	proxy_type	proxy_type
AA	1	10106	Halmahera rain forests	Mammals	Animalia	15	Urban_Light	1.64e-11	2.53e-14	2.96e-11	4.58e-14	3.5e-09	5.42e-12	6.57e-09	1.02e-11	proxy_type	proxy_type
AA	1	10106	Halmahera rain forests	Mammals	Animalia	16	Urban_Minimal	2.51e-10	3.88e-13	2.92e-10	4.52e-13	4.1e-08	6.34e-11	4.77e-08	7.38e-11	original	original
AA	1	10106	Halmahera rain forests	Plants	Plantae	2	Cropland_Intense	6.09e-11	1.79e-14	8.97e-11	2.63e-14	1.05e-08	3.08e-12	1.57e-08	4.61e-12	proxy_type	proxy_type
AA	1	10106	Halmahera rain forests	Plants	Plantae	3	Cropland_Light	4.06e-11	1.19e-14	5.98e-11	1.75e-14	7e-09	2.05e-12	1.05e-08	3.07e-12	proxy_type	proxy_type
AA	1	10106	Halmahera rain forests	Plants	Plantae	4	Cropland_Minimal	3.59e-11	1.05e-14	5.29e-11	1.55e-14	6.19e-09	1.82e-12	9.26e-09	2.72e-12	proxy_type	proxy_type
AA	1	10106	Halmahera rain forests	Plants	Plantae	5	Managed_forest_Intense	6.01e-10	1.76e-13	6.89e-10	2.02e-13	8.8e-08	2.58e-11	1.01e-07	2.96e-11	proxy_intensity	proxy_intensity
AA	1	10106	Halmahera rain forests	Plants	Plantae	6	Managed_forest_Light	3.42e-10	1e-13	3.92e-10	1.15e-13	5.01e-08	1.47e-11	5.74e-08	1.68e-11	proxy_intensity	proxy_intensity
AA	1	10106	Halmahera rain forests	Plants	Plantae	7	Managed_forest_Minimal	1.06e-10	3.11e-14	1.22e-10	3.56e-14	1.55e-08	4.55e-12	1.78e-08	5.22e-12	original	original
AA	1	10106	Halmahera rain forests	Plants	Plantae	8	Pasture_Intense	3.47e-11	1.02e-14	5.02e-11	1.47e-14	5.77e-09	1.69e-12	8.49e-09	2.49e-12	proxy_type	proxy_type
AA	1	10106	Halmahera rain forests	Plants	Plantae	9	Pasture_Light	2.4e-11	7.05e-15	3.48e-11	1.02e-14	4e-09	1.17e-12	5.87e-09	1.72e-12	proxy_type	proxy_type
AA	1	10106	Halmahera rain forests	Plants	Plantae	10	Pasture_Minimal	4.67e-12	1.37e-15	6.76e-12	1.98e-15	7.77e-10	2.28e-13	1.14e-09	3.35e-13	proxy_type	proxy_type
AA	1	10106	Halmahera rain forests	Plants	Plantae	11	Plantation_Intense	8.37e-10	2.45e-13	9.59e-10	2.81e-13	1.23e-07	3.62e-11	1.41e-07	4.15e-11	proxy_intensity	proxy_intensity
AA	1	10106	Halmahera rain forests	Plants	Plantae	12.5	Plantation_MinimalLight	4.83e-10	1.42e-13	5.54e-10	1.62e-13	7.12e-08	2.09e-11	8.16e-08	2.39e-11	original	original
AA	1	10106	Halmahera rain forests	Plants	Plantae	14	Urban_Intense	1.31e-10	3.83e-14	1.54e-10	4.51e-14	2.15e-08	6.31e-12	2.57e-08	7.55e-12	proxy_type	proxy_type
AA	1	10106	Halmahera rain forests	Plants	Plantae	15	Urban_Light	4.66e-12	1.37e-15	5.49e-12	1.61e-15	7.68e-10	2.25e-13	9.2e-10	2.7e-13	proxy_type	proxy_type
AA	1	10106	Halmahera rain forests	Plants	Plantae	16	Urban_Minimal	0	0	0	0	0	0	0	0	original	original
AA	1	10106	Halmahera rain forests	Reptiles	Animalia	2.5	Cropland_LightIntense	5.51e-11	1.61e-14	8.44e-11	2.46e-14	1.01e-08	2.93e-12	1.57e-08	4.59e-12	proxy_type	proxy_type
AA	1	10106	Halmahera rain forests	Reptiles	Animalia	4	Cropland_Minimal	2.84e-11	8.29e-15	4.36e-11	1.27e-14	5.19e-09	1.51e-12	8.12e-09	2.37e-12	proxy_type	proxy_type
AA	1	10106	Halmahera rain forests	Reptiles	Animalia	5	Managed_forest_Intense	8.39e-11	2.45e-14	9.75e-11	2.84e-14	1.3e-08	3.78e-12	1.51e-08	4.4e-12	proxy_intensity	proxy_intensity
AA	1	10106	Halmahera rain forests	Reptiles	Animalia	6	Managed_forest_Light	2.29e-11	6.67e-15	2.66e-11	7.76e-15	3.54e-09	1.03e-12	4.11e-09	1.2e-12	proxy_intensity	proxy_intensity
AA	1	10106	Halmahera rain forests	Reptiles	Animalia	7	Managed_forest_Minimal	5.09e-12	1.48e-15	5.91e-12	1.72e-15	7.86e-10	2.29e-13	9.14e-10	2.66e-13	original	original
AA	1	10106	Halmahera rain forests	Reptiles	Animalia	8.5	Pasture_LightIntense	3.01e-11	8.78e-15	4.88e-11	1.42e-14	5.49e-09	1.6e-12	9.16e-09	2.67e-12	proxy_type	proxy_type
AA	1	10106	Halmahera rain forests	Reptiles	Animalia	10	Pasture_Minimal	1.81e-11	5.27e-15	2.93e-11	8.54e-15	3.3e-09	9.61e-13	5.49e-09	1.6e-12	proxy_type	proxy_type
AA	1	10106	Halmahera rain forests	Reptiles	Animalia	11.5	Plantation_LightIntense	2.97e-09	8.65e-13	3.45e-09	1.01e-12	4.59e-07	1.34e-10	5.33e-07	1.55e-10	proxy_intensity	proxy_intensity
AA	1	10106	Halmahera rain forests	Reptiles	Animalia	13	Plantation_Minimal	2.83e-10	8.24e-14	3.28e-10	9.57e-14	4.37e-08	1.27e-11	5.07e-08	1.48e-11	original	original
AA	1	10106	Halmahera rain forests	Reptiles	Animalia	14	Urban_Intense	5.1e-11	1.49e-14	8.72e-11	2.54e-14	1.01e-08	2.93e-12	1.78e-08	5.19e-12	proxy_type	proxy_type
AA	1	10106	Halmahera rain forests	Reptiles	Animalia	15	Urban_Light	2.79e-11	8.15e-15	4.78e-11	1.39e-14	5.52e-09	1.61e-12	9.76e-09	2.85e-12	proxy_type	proxy_type
AA	1	10106	Halmahera rain forests	Reptiles	Animalia	16	Urban_Minimal	2.88e-10	8.39e-14	3.34e-10	9.75e-14	4.45e-08	1.3e-11	5.17e-08	1.51e-11	original	original
AA	1	10107	Huon Peninsula montane rain forests	Amphibians	Animalia	2.5	Cropland_LightIntense	3.43e-11	2.79e-14	3.51e-11	2.85e-14	5.31e-09	4.31e-12	5.43e-09	4.41e-12	proxy_intensity	proxy_intensity
AA	1	10107	Huon Peninsula montane rain forests	Amphibians	Animalia	4	Cropland_Minimal	1.77e-11	1.44e-14	1.81e-11	1.47e-14	2.74e-09	2.23e-12	2.8e-09	2.28e-12	original	original
AA	1	10107	Huon Peninsula montane rain forests	Amphibians	Animalia	5	Managed_forest_Intense	5.86e-12	4.76e-15	6e-12	4.87e-15	9.12e-10	7.41e-13	9.33e-10	7.58e-13	proxy_intensity	proxy_intensity
AA	1	10107	Huon Peninsula montane rain forests	Amphibians	Animalia	6	Managed_forest_Light	1.6e-12	1.3e-15	1.64e-12	1.33e-15	2.49e-10	2.02e-13	2.54e-10	2.07e-13	original	original
AA	1	10107	Huon Peninsula montane rain forests	Amphibians	Animalia	7	Managed_forest_Minimal	2.88e-13	2.34e-16	2.95e-13	2.4e-16	4.46e-11	3.62e-14	4.56e-11	3.7e-14	original	original
AA	1	10107	Huon Peninsula montane rain forests	Amphibians	Animalia	8.5	Pasture_LightIntense	2.56e-11	2.08e-14	4.04e-11	3.28e-14	4.8e-09	3.9e-12	7.7e-09	6.25e-12	proxy_type	proxy_type
AA	1	10107	Huon Peninsula montane rain forests	Amphibians	Animalia	10	Pasture_Minimal	1.54e-11	1.25e-14	2.43e-11	1.97e-14	2.88e-09	2.34e-12	4.62e-09	3.75e-12	proxy_type	proxy_type
AA	1	10107	Huon Peninsula montane rain forests	Amphibians	Animalia	11.5	Plantation_LightIntense	8.67e-11	7.04e-14	1.16e-10	9.43e-14	1.68e-08	1.36e-11	2.27e-08	1.85e-11	proxy_type	proxy_type
AA	1	10107	Huon Peninsula montane rain forests	Amphibians	Animalia	13	Plantation_Minimal	8.26e-12	6.71e-15	1.11e-11	8.98e-15	1.6e-09	1.3e-12	2.16e-09	1.76e-12	proxy_type	proxy_type
AA	1	10107	Huon Peninsula montane rain forests	Amphibians	Animalia	14	Urban_Intense	5.11e-11	4.15e-14	8.28e-11	6.72e-14	1.01e-08	8.19e-12	1.66e-08	1.35e-11	proxy_type	proxy_type
AA	1	10107	Huon Peninsula montane rain forests	Amphibians	Animalia	15	Urban_Light	2.8e-11	2.28e-14	4.54e-11	3.69e-14	5.53e-09	4.49e-12	9.1e-09	7.39e-12	proxy_type	proxy_type
AA	1	10107	Huon Peninsula montane rain forests	Amphibians	Animalia	16	Urban_Minimal	0	0	0	0	0	0	0	0	proxy_type	proxy_type
AA	1	10107	Huon Peninsula montane rain forests	Birds	Animalia	2.5	Cropland_LightIntense	1.42e-11	1.34e-14	1.45e-11	1.36e-14	2.19e-09	2.06e-12	2.23e-09	2.1e-12	proxy_intensity	proxy_intensity
AA	1	10107	Huon Peninsula montane rain forests	Birds	Animalia	4	Cropland_Minimal	7.35e-12	6.92e-15	7.48e-12	7.04e-15	1.13e-09	1.06e-12	1.15e-09	1.08e-12	original	original
AA	1	10107	Huon Peninsula montane rain forests	Birds	Animalia	5	Managed_forest_Intense	2.71e-12	2.55e-15	2.76e-12	2.59e-15	4.19e-10	3.95e-13	4.27e-10	4.02e-13	proxy_intensity	proxy_intensity
AA	1	10107	Huon Peninsula montane rain forests	Birds	Animalia	6	Managed_forest_Light	7.39e-13	6.95e-16	7.52e-13	7.07e-16	1.14e-10	1.08e-13	1.16e-10	1.1e-13	original	original
AA	1	10107	Huon Peninsula montane rain forests	Birds	Animalia	7	Managed_forest_Minimal	1.33e-13	1.25e-16	1.36e-13	1.28e-16	2.05e-11	1.93e-14	2.08e-11	1.96e-14	original	original
AA	1	10107	Huon Peninsula montane rain forests	Birds	Animalia	8.5	Pasture_LightIntense	1.79e-11	1.68e-14	2.85e-11	2.68e-14	3.21e-09	3.02e-12	5.25e-09	4.94e-12	proxy_type	proxy_type
AA	1	10107	Huon Peninsula montane rain forests	Birds	Animalia	10	Pasture_Minimal	1.07e-11	1.01e-14	1.71e-11	1.61e-14	1.92e-09	1.81e-12	3.15e-09	2.97e-12	proxy_type	proxy_type
AA	1	10107	Huon Peninsula montane rain forests	Birds	Animalia	11.5	Plantation_LightIntense	4.5e-11	4.24e-14	5.96e-11	5.61e-14	8.41e-09	7.92e-12	1.12e-08	1.05e-11	proxy_type	proxy_type
AA	1	10107	Huon Peninsula montane rain forests	Birds	Animalia	13	Plantation_Minimal	4.29e-12	4.04e-15	5.68e-12	5.35e-15	8.01e-10	7.54e-13	1.07e-09	1e-12	proxy_type	proxy_type
AA	1	10107	Huon Peninsula montane rain forests	Birds	Animalia	14	Urban_Intense	2.91e-11	2.74e-14	4.91e-11	4.62e-14	5.7e-09	5.36e-12	1e-08	9.41e-12	proxy_type	proxy_type
AA	1	10107	Huon Peninsula montane rain forests	Birds	Animalia	15	Urban_Light	1.6e-11	1.5e-14	2.69e-11	2.53e-14	3.12e-09	2.94e-12	5.48e-09	5.16e-12	proxy_type	proxy_type
AA	1	10107	Huon Peninsula montane rain forests	Birds	Animalia	16	Urban_Minimal	0	0	0	0	0	0	0	0	proxy_type	proxy_type
AA	1	10107	Huon Peninsula montane rain forests	Mammals	Animalia	2.5	Cropland_LightIntense	1.77e-11	2.02e-14	1.8e-11	2.05e-14	2.9e-09	3.3e-12	2.94e-09	3.36e-12	proxy_intensity	proxy_intensity
AA	1	10107	Huon Peninsula montane rain forests	Mammals	Animalia	4	Cropland_Minimal	9.15e-12	1.04e-14	9.29e-12	1.06e-14	1.5e-09	1.71e-12	1.52e-09	1.73e-12	original	original
AA	1	10107	Huon Peninsula montane rain forests	Mammals	Animalia	5	Managed_forest_Intense	3.02e-12	3.45e-15	3.07e-12	3.5e-15	4.98e-10	5.68e-13	5.05e-10	5.76e-13	proxy_intensity	proxy_intensity
AA	1	10107	Huon Peninsula montane rain forests	Mammals	Animalia	6	Managed_forest_Light	8.25e-13	9.41e-16	8.37e-13	9.55e-16	1.36e-10	1.55e-13	1.38e-10	1.57e-13	original	original
AA	1	10107	Huon Peninsula montane rain forests	Mammals	Animalia	7	Managed_forest_Minimal	1.49e-13	1.7e-16	1.51e-13	1.72e-16	2.43e-11	2.77e-14	2.47e-11	2.82e-14	original	original
AA	1	10107	Huon Peninsula montane rain forests	Mammals	Animalia	8.5	Pasture_LightIntense	2.04e-11	2.33e-14	3.34e-11	3.81e-14	3.88e-09	4.43e-12	6.55e-09	7.48e-12	proxy_type	proxy_type
AA	1	10107	Huon Peninsula montane rain forests	Mammals	Animalia	10	Pasture_Minimal	1.22e-11	1.4e-14	2.01e-11	2.29e-14	2.33e-09	2.66e-12	3.93e-09	4.49e-12	proxy_type	proxy_type
AA	1	10107	Huon Peninsula montane rain forests	Mammals	Animalia	11.5	Plantation_LightIntense	5.24e-11	5.98e-14	6.97e-11	7.95e-14	1.04e-08	1.18e-11	1.39e-08	1.58e-11	proxy_type	proxy_type
AA	1	10107	Huon Peninsula montane rain forests	Mammals	Animalia	13	Plantation_Minimal	4.99e-12	5.69e-15	6.64e-12	7.57e-15	9.87e-10	1.13e-12	1.32e-09	1.51e-12	proxy_type	proxy_type
AA	1	10107	Huon Peninsula montane rain forests	Mammals	Animalia	14	Urban_Intense	2.99e-11	3.41e-14	5.39e-11	6.15e-14	6.38e-09	7.28e-12	1.2e-08	1.37e-11	proxy_type	proxy_type
AA	1	10107	Huon Peninsula montane rain forests	Mammals	Animalia	15	Urban_Light	1.64e-11	1.87e-14	2.96e-11	3.37e-14	3.5e-09	3.99e-12	6.57e-09	7.49e-12	proxy_type	proxy_type
AA	1	10107	Huon Peninsula montane rain forests	Mammals	Animalia	16	Urban_Minimal	0	0	0	0	0	0	0	0	proxy_type	proxy_type
AA	1	10107	Huon Peninsula montane rain forests	Plants	Plantae	2	Cropland_Intense	2.41e-11	1.39e-14	2.45e-11	1.42e-14	3.53e-09	2.04e-12	3.59e-09	2.08e-12	proxy_intensity	proxy_intensity
AA	1	10107	Huon Peninsula montane rain forests	Plants	Plantae	3	Cropland_Light	1.61e-11	9.3e-15	1.64e-11	9.47e-15	2.35e-09	1.36e-12	2.4e-09	1.39e-12	proxy_intensity	proxy_intensity
AA	1	10107	Huon Peninsula montane rain forests	Plants	Plantae	4	Cropland_Minimal	1.42e-11	8.23e-15	1.45e-11	8.38e-15	2.08e-09	1.2e-12	2.12e-09	1.23e-12	original	original
AA	1	10107	Huon Peninsula montane rain forests	Plants	Plantae	5	Managed_forest_Intense	1.58e-11	9.12e-15	1.6e-11	9.29e-15	2.32e-09	1.34e-12	2.37e-09	1.37e-12	proxy_intensity	proxy_intensity
AA	1	10107	Huon Peninsula montane rain forests	Plants	Plantae	6	Managed_forest_Light	8.96e-12	5.19e-15	9.12e-12	5.28e-15	1.32e-09	7.64e-13	1.34e-09	7.78e-13	original	original
AA	1	10107	Huon Peninsula montane rain forests	Plants	Plantae	7	Managed_forest_Minimal	2.78e-12	1.61e-15	2.83e-12	1.64e-15	4.07e-10	2.36e-13	4.15e-10	2.4e-13	original	original
AA	1	10107	Huon Peninsula montane rain forests	Plants	Plantae	8	Pasture_Intense	3.47e-11	2.01e-14	5.02e-11	2.91e-14	5.77e-09	3.34e-12	8.49e-09	4.91e-12	proxy_type	proxy_type
AA	1	10107	Huon Peninsula montane rain forests	Plants	Plantae	9	Pasture_Light	2.4e-11	1.39e-14	3.48e-11	2.01e-14	4e-09	2.31e-12	5.87e-09	3.4e-12	proxy_type	proxy_type
AA	1	10107	Huon Peninsula montane rain forests	Plants	Plantae	10	Pasture_Minimal	4.67e-12	2.71e-15	6.76e-12	3.91e-15	7.77e-10	4.5e-13	1.14e-09	6.61e-13	proxy_type	proxy_type
AA	1	10107	Huon Peninsula montane rain forests	Plants	Plantae	11	Plantation_Intense	4.53e-11	2.62e-14	6.22e-11	3.6e-14	8.73e-09	5.05e-12	1.21e-08	6.99e-12	proxy_type	proxy_type
AA	1	10107	Huon Peninsula montane rain forests	Plants	Plantae	12.5	Plantation_MinimalLight	2.61e-11	1.51e-14	3.59e-11	2.08e-14	5.04e-09	2.92e-12	6.97e-09	4.04e-12	proxy_type	proxy_type
AA	1	10107	Huon Peninsula montane rain forests	Plants	Plantae	14	Urban_Intense	1.31e-10	7.55e-14	1.54e-10	8.9e-14	2.15e-08	1.25e-11	2.57e-08	1.49e-11	proxy_type	proxy_type
AA	1	10107	Huon Peninsula montane rain forests	Plants	Plantae	15	Urban_Light	4.66e-12	2.7e-15	5.49e-12	3.18e-15	7.68e-10	4.45e-13	9.2e-10	5.32e-13	proxy_type	proxy_type
AA	1	10107	Huon Peninsula montane rain forests	Plants	Plantae	16	Urban_Minimal	0	0	0	0	0	0	0	0	proxy_type	proxy_type
AA	1	10107	Huon Peninsula montane rain forests	Reptiles	Animalia	2.5	Cropland_LightIntense	3.43e-11	9.81e-15	3.51e-11	1e-14	5.31e-09	1.52e-12	5.43e-09	1.55e-12	proxy_intensity	proxy_intensity
AA	1	10107	Huon Peninsula montane rain forests	Reptiles	Animalia	4	Cropland_Minimal	1.77e-11	5.06e-15	1.81e-11	5.18e-15	2.74e-09	7.82e-13	2.8e-09	8e-13	original	original
AA	1	10107	Huon Peninsula montane rain forests	Reptiles	Animalia	5	Managed_forest_Intense	5.86e-12	1.67e-15	6e-12	1.71e-15	9.12e-10	2.6e-13	9.33e-10	2.66e-13	proxy_intensity	proxy_intensity
AA	1	10107	Huon Peninsula montane rain forests	Reptiles	Animalia	6	Managed_forest_Light	1.6e-12	4.56e-16	1.64e-12	4.67e-16	2.49e-10	7.1e-14	2.54e-10	7.27e-14	original	original
AA	1	10107	Huon Peninsula montane rain forests	Reptiles	Animalia	7	Managed_forest_Minimal	2.88e-13	8.23e-17	2.95e-13	8.42e-17	4.46e-11	1.27e-14	4.56e-11	1.3e-14	original	original
AA	1	10107	Huon Peninsula montane rain forests	Reptiles	Animalia	8.5	Pasture_LightIntense	3.01e-11	8.59e-15	4.88e-11	1.39e-14	5.49e-09	1.57e-12	9.16e-09	2.61e-12	proxy_type	proxy_type
AA	1	10107	Huon Peninsula montane rain forests	Reptiles	Animalia	10	Pasture_Minimal	1.81e-11	5.16e-15	2.93e-11	8.36e-15	3.3e-09	9.41e-13	5.49e-09	1.57e-12	proxy_type	proxy_type
AA	1	10107	Huon Peninsula montane rain forests	Reptiles	Animalia	11.5	Plantation_LightIntense	8.21e-11	2.35e-14	1.1e-10	3.13e-14	1.58e-08	4.52e-12	2.14e-08	6.1e-12	proxy_type	proxy_type
AA	1	10107	Huon Peninsula montane rain forests	Reptiles	Animalia	13	Plantation_Minimal	7.82e-12	2.23e-15	1.05e-11	2.99e-15	1.51e-09	4.3e-13	2.03e-09	5.81e-13	proxy_type	proxy_type
AA	1	10107	Huon Peninsula montane rain forests	Reptiles	Animalia	14	Urban_Intense	5.1e-11	1.46e-14	8.72e-11	2.49e-14	1.01e-08	2.87e-12	1.78e-08	5.08e-12	proxy_type	proxy_type
AA	1	10107	Huon Peninsula montane rain forests	Reptiles	Animalia	15	Urban_Light	2.79e-11	7.98e-15	4.78e-11	1.37e-14	5.52e-09	1.58e-12	9.76e-09	2.79e-12	proxy_type	proxy_type
AA	1	10107	Huon Peninsula montane rain forests	Reptiles	Animalia	16	Urban_Minimal	0	0	0	0	0	0	0	0	proxy_type	proxy_type
AA	1	10108	Yapen rain forests	Amphibians	Animalia	2.5	Cropland_LightIntense	4.1e-11	5.5e-14	6.23e-11	8.34e-14	7.59e-09	1.02e-11	1.17e-08	1.56e-11	proxy_type	proxy_type
AA	1	10108	Yapen rain forests	Amphibians	Animalia	4	Cropland_Minimal	2.12e-11	2.84e-14	3.21e-11	4.31e-14	3.92e-09	5.25e-12	6.02e-09	8.07e-12	proxy_type	proxy_type
AA	1	10108	Yapen rain forests	Amphibians	Animalia	5	Managed_forest_Intense	3.22e-11	4.31e-14	4.15e-11	5.56e-14	5.55e-09	7.44e-12	7.29e-09	9.76e-12	proxy_type	proxy_type
AA	1	10108	Yapen rain forests	Amphibians	Animalia	6	Managed_forest_Light	8.77e-12	1.18e-14	1.13e-11	1.52e-14	1.51e-09	2.03e-12	1.99e-09	2.66e-12	proxy_type	proxy_type
AA	1	10108	Yapen rain forests	Amphibians	Animalia	7	Managed_forest_Minimal	1.95e-12	2.61e-15	2.52e-12	3.37e-15	3.37e-10	4.51e-13	4.42e-10	5.92e-13	proxy_type	proxy_type
AA	1	10108	Yapen rain forests	Amphibians	Animalia	8.5	Pasture_LightIntense	2.56e-11	3.43e-14	4.04e-11	5.42e-14	4.8e-09	6.43e-12	7.7e-09	1.03e-11	proxy_type	proxy_type
AA	1	10108	Yapen rain forests	Amphibians	Animalia	10	Pasture_Minimal	1.54e-11	2.06e-14	2.43e-11	3.25e-14	2.88e-09	3.86e-12	4.62e-09	6.19e-12	proxy_type	proxy_type
AA	1	10108	Yapen rain forests	Amphibians	Animalia	11.5	Plantation_LightIntense	8.67e-11	1.16e-13	1.16e-10	1.56e-13	1.68e-08	2.25e-11	2.27e-08	3.05e-11	proxy_type	proxy_type
AA	1	10108	Yapen rain forests	Amphibians	Animalia	13	Plantation_Minimal	8.26e-12	1.11e-14	1.11e-11	1.48e-14	1.6e-09	2.14e-12	2.16e-09	2.9e-12	proxy_type	proxy_type
AA	1	10108	Yapen rain forests	Amphibians	Animalia	14	Urban_Intense	5.11e-11	6.84e-14	8.28e-11	1.11e-13	1.01e-08	1.35e-11	1.66e-08	2.22e-11	proxy_type	proxy_type
AA	1	10108	Yapen rain forests	Amphibians	Animalia	15	Urban_Light	2.8e-11	3.75e-14	4.54e-11	6.08e-14	5.53e-09	7.41e-12	9.1e-09	1.22e-11	proxy_type	proxy_type
AA	1	10108	Yapen rain forests	Amphibians	Animalia	16	Urban_Minimal	0	0	0	0	0	0	0	0	proxy_type	proxy_type
AA	1	10108	Yapen rain forests	Birds	Animalia	2.5	Cropland_LightIntense	3.1e-11	1.24e-15	4.68e-11	1.87e-15	5.47e-09	2.18e-13	8.44e-09	3.37e-13	proxy_type	proxy_type
AA	1	10108	Yapen rain forests	Birds	Animalia	4	Cropland_Minimal	1.6e-11	6.38e-16	2.41e-11	9.64e-16	2.82e-09	1.13e-13	4.35e-09	1.74e-13	proxy_type	proxy_type
AA	1	10108	Yapen rain forests	Birds	Animalia	5	Managed_forest_Intense	2.78e-11	1.11e-15	3.39e-11	1.35e-15	5.19e-09	2.07e-13	6.3e-09	2.52e-13	proxy_type	proxy_type
AA	1	10108	Yapen rain forests	Birds	Animalia	6	Managed_forest_Light	7.59e-12	3.03e-16	9.23e-12	3.69e-16	1.42e-09	5.66e-14	1.72e-09	6.87e-14	proxy_type	proxy_type
AA	1	10108	Yapen rain forests	Birds	Animalia	7	Managed_forest_Minimal	1.69e-12	6.74e-17	2.05e-12	8.2e-17	3.15e-10	1.26e-14	3.82e-10	1.53e-14	proxy_type	proxy_type
AA	1	10108	Yapen rain forests	Birds	Animalia	8.5	Pasture_LightIntense	1.79e-11	7.14e-16	2.85e-11	1.14e-15	3.21e-09	1.28e-13	5.25e-09	2.1e-13	proxy_type	proxy_type
AA	1	10108	Yapen rain forests	Birds	Animalia	10	Pasture_Minimal	1.07e-11	4.28e-16	1.71e-11	6.82e-16	1.92e-09	7.69e-14	3.15e-09	1.26e-13	proxy_type	proxy_type
AA	1	10108	Yapen rain forests	Birds	Animalia	11.5	Plantation_LightIntense	4.5e-11	1.8e-15	5.96e-11	2.38e-15	8.41e-09	3.36e-13	1.12e-08	4.47e-13	proxy_type	proxy_type
AA	1	10108	Yapen rain forests	Birds	Animalia	13	Plantation_Minimal	4.29e-12	1.71e-16	5.68e-12	2.27e-16	8.01e-10	3.2e-14	1.07e-09	4.26e-14	proxy_type	proxy_type
AA	1	10108	Yapen rain forests	Birds	Animalia	14	Urban_Intense	2.91e-11	1.16e-15	4.91e-11	1.96e-15	5.7e-09	2.28e-13	1e-08	3.99e-13	proxy_type	proxy_type
AA	1	10108	Yapen rain forests	Birds	Animalia	15	Urban_Light	1.6e-11	6.38e-16	2.69e-11	1.08e-15	3.12e-09	1.25e-13	5.48e-09	2.19e-13	proxy_type	proxy_type
AA	1	10108	Yapen rain forests	Birds	Animalia	16	Urban_Minimal	0	0	0	0	0	0	0	0	proxy_type	proxy_type
AA	1	10108	Yapen rain forests	Mammals	Animalia	2.5	Cropland_LightIntense	3.81e-11	1.05e-14	5.93e-11	1.63e-14	7.2e-09	1.98e-12	1.15e-08	3.17e-12	proxy_type	proxy_type
AA	1	10108	Yapen rain forests	Mammals	Animalia	4	Cropland_Minimal	1.97e-11	5.42e-15	3.06e-11	8.44e-15	3.71e-09	1.02e-12	5.93e-09	1.63e-12	proxy_type	proxy_type
AA	1	10108	Yapen rain forests	Mammals	Animalia	5	Managed_forest_Intense	2.9e-11	7.99e-15	3.67e-11	1.01e-14	5.5e-09	1.52e-12	7.01e-09	1.93e-12	proxy_type	proxy_type
AA	1	10108	Yapen rain forests	Mammals	Animalia	6	Managed_forest_Light	7.91e-12	2.18e-15	1e-11	2.76e-15	1.5e-09	4.13e-13	1.91e-09	5.27e-13	proxy_type	proxy_type
AA	1	10108	Yapen rain forests	Mammals	Animalia	7	Managed_forest_Minimal	1.76e-12	4.84e-16	2.22e-12	6.13e-16	3.33e-10	9.18e-14	4.25e-10	1.17e-13	proxy_type	proxy_type
AA	1	10108	Yapen rain forests	Mammals	Animalia	8.5	Pasture_LightIntense	2.04e-11	5.62e-15	3.34e-11	9.21e-15	3.88e-09	1.07e-12	6.55e-09	1.81e-12	proxy_type	proxy_type
AA	1	10108	Yapen rain forests	Mammals	Animalia	10	Pasture_Minimal	1.22e-11	3.37e-15	2.01e-11	5.53e-15	2.33e-09	6.42e-13	3.93e-09	1.08e-12	proxy_type	proxy_type
AA	1	10108	Yapen rain forests	Mammals	Animalia	11.5	Plantation_LightIntense	5.24e-11	1.44e-14	6.97e-11	1.92e-14	1.04e-08	2.86e-12	1.39e-08	3.83e-12	proxy_type	proxy_type
AA	1	10108	Yapen rain forests	Mammals	Animalia	13	Plantation_Minimal	4.99e-12	1.38e-15	6.64e-12	1.83e-15	9.87e-10	2.72e-13	1.32e-09	3.65e-13	proxy_type	proxy_type
AA	1	10108	Yapen rain forests	Mammals	Animalia	14	Urban_Intense	2.99e-11	8.23e-15	5.39e-11	1.49e-14	6.38e-09	1.76e-12	1.2e-08	3.3e-12	proxy_type	proxy_type
AA	1	10108	Yapen rain forests	Mammals	Animalia	15	Urban_Light	1.64e-11	4.52e-15	2.96e-11	8.15e-15	3.5e-09	9.65e-13	6.57e-09	1.81e-12	proxy_type	proxy_type
AA	1	10108	Yapen rain forests	Mammals	Animalia	16	Urban_Minimal	0	0	0	0	0	0	0	0	proxy_type	proxy_type
AA	1	10108	Yapen rain forests	Plants	Plantae	2	Cropland_Intense	6.09e-11	2.87e-15	8.97e-11	4.23e-15	1.05e-08	4.94e-13	1.57e-08	7.4e-13	proxy_type	proxy_type
AA	1	10108	Yapen rain forests	Plants	Plantae	3	Cropland_Light	4.06e-11	1.91e-15	5.98e-11	2.82e-15	7e-09	3.3e-13	1.05e-08	4.93e-13	proxy_type	proxy_type
AA	1	10108	Yapen rain forests	Plants	Plantae	4	Cropland_Minimal	3.59e-11	1.69e-15	5.29e-11	2.49e-15	6.19e-09	2.92e-13	9.26e-09	4.36e-13	proxy_type	proxy_type
AA	1	10108	Yapen rain forests	Plants	Plantae	5	Managed_forest_Intense	7.02e-11	3.31e-15	9.04e-11	4.26e-15	1.24e-08	5.83e-13	1.59e-08	7.49e-13	proxy_type	proxy_type
AA	1	10108	Yapen rain forests	Plants	Plantae	6	Managed_forest_Light	3.99e-11	1.88e-15	5.14e-11	2.42e-15	7.04e-09	3.31e-13	9.04e-09	4.26e-13	proxy_type	proxy_type
AA	1	10108	Yapen rain forests	Plants	Plantae	7	Managed_forest_Minimal	1.24e-11	5.84e-16	1.59e-11	7.51e-16	2.18e-09	1.03e-13	2.81e-09	1.32e-13	proxy_type	proxy_type
AA	1	10108	Yapen rain forests	Plants	Plantae	8	Pasture_Intense	3.47e-11	1.63e-15	5.02e-11	2.37e-15	5.77e-09	2.72e-13	8.49e-09	4e-13	proxy_type	proxy_type
AA	1	10108	Yapen rain forests	Plants	Plantae	9	Pasture_Light	2.4e-11	1.13e-15	3.48e-11	1.64e-15	4e-09	1.88e-13	5.87e-09	2.77e-13	proxy_type	proxy_type
AA	1	10108	Yapen rain forests	Plants	Plantae	10	Pasture_Minimal	4.67e-12	2.2e-16	6.76e-12	3.18e-16	7.77e-10	3.66e-14	1.14e-09	5.38e-14	proxy_type	proxy_type
AA	1	10108	Yapen rain forests	Plants	Plantae	11	Plantation_Intense	4.53e-11	2.13e-15	6.22e-11	2.93e-15	8.73e-09	4.11e-13	1.21e-08	5.69e-13	proxy_type	proxy_type
AA	1	10108	Yapen rain forests	Plants	Plantae	12.5	Plantation_MinimalLight	2.61e-11	1.23e-15	3.59e-11	1.69e-15	5.04e-09	2.37e-13	6.97e-09	3.28e-13	proxy_type	proxy_type
AA	1	10108	Yapen rain forests	Plants	Plantae	14	Urban_Intense	1.31e-10	6.15e-15	1.54e-10	7.24e-15	2.15e-08	1.01e-12	2.57e-08	1.21e-12	proxy_type	proxy_type
AA	1	10108	Yapen rain forests	Plants	Plantae	15	Urban_Light	4.66e-12	2.19e-16	5.49e-12	2.59e-16	7.68e-10	3.62e-14	9.2e-10	4.33e-14	proxy_type	proxy_type
AA	1	10108	Yapen rain forests	Plants	Plantae	16	Urban_Minimal	0	0	0	0	0	0	0	0	proxy_type	proxy_type
AA	1	10108	Yapen rain forests	Reptiles	Animalia	2.5	Cropland_LightIntense	5.51e-11	2.03e-15	8.44e-11	3.12e-15	1.01e-08	3.72e-13	1.57e-08	5.81e-13	proxy_type	proxy_type
AA	1	10108	Yapen rain forests	Reptiles	Animalia	4	Cropland_Minimal	2.84e-11	1.05e-15	4.36e-11	1.61e-15	5.19e-09	1.92e-13	8.12e-09	3e-13	proxy_type	proxy_type
AA	1	10108	Yapen rain forests	Reptiles	Animalia	5	Managed_forest_Intense	3.87e-11	1.43e-15	4.84e-11	1.79e-15	6.98e-09	2.58e-13	8.77e-09	3.24e-13	proxy_type	proxy_type
AA	1	10108	Yapen rain forests	Reptiles	Animalia	6	Managed_forest_Light	1.06e-11	3.9e-16	1.32e-11	4.88e-16	1.9e-09	7.04e-14	2.39e-09	8.84e-14	proxy_type	proxy_type
AA	1	10108	Yapen rain forests	Reptiles	Animalia	7	Managed_forest_Minimal	2.34e-12	8.66e-17	2.93e-12	1.08e-16	4.23e-10	1.56e-14	5.31e-10	1.96e-14	proxy_type	proxy_type
AA	1	10108	Yapen rain forests	Reptiles	Animalia	8.5	Pasture_LightIntense	3.01e-11	1.11e-15	4.88e-11	1.8e-15	5.49e-09	2.03e-13	9.16e-09	3.38e-13	proxy_type	proxy_type
AA	1	10108	Yapen rain forests	Reptiles	Animalia	10	Pasture_Minimal	1.81e-11	6.67e-16	2.93e-11	1.08e-15	3.3e-09	1.22e-13	5.49e-09	2.03e-13	proxy_type	proxy_type
AA	1	10108	Yapen rain forests	Reptiles	Animalia	11.5	Plantation_LightIntense	8.21e-11	3.04e-15	1.1e-10	4.06e-15	1.58e-08	5.85e-13	2.14e-08	7.9e-13	proxy_type	proxy_type
AA	1	10108	Yapen rain forests	Reptiles	Animalia	13	Plantation_Minimal	7.82e-12	2.89e-16	1.05e-11	3.86e-16	1.51e-09	5.57e-14	2.03e-09	7.52e-14	proxy_type	proxy_type
AA	1	10108	Yapen rain forests	Reptiles	Animalia	14	Urban_Intense	5.1e-11	1.88e-15	8.72e-11	3.22e-15	1.01e-08	3.72e-13	1.78e-08	6.58e-13	proxy_type	proxy_type
AA	1	10108	Yapen rain forests	Reptiles	Animalia	15	Urban_Light	2.79e-11	1.03e-15	4.78e-11	1.77e-15	5.52e-09	2.04e-13	9.76e-09	3.61e-13	proxy_type	proxy_type
AA	1	10108	Yapen rain forests	Reptiles	Animalia	16	Urban_Minimal	0	0	0	0	0	0	0	0	proxy_type	proxy_type
AA	1	10109	Lord Howe Island subtropical forests	Amphibians	Animalia	2.5	Cropland_LightIntense	4.1e-11	6.7e-17	6.23e-11	1.02e-16	7.59e-09	1.24e-14	1.17e-08	1.91e-14	proxy_type	proxy_gep
AA	1	10109	Lord Howe Island subtropical forests	Amphibians	Animalia	4	Cropland_Minimal	2.12e-11	3.46e-17	3.21e-11	5.25e-17	3.92e-09	6.4e-15	6.02e-09	9.84e-15	proxy_type	proxy_gep
AA	1	10109	Lord Howe Island subtropical forests	Amphibians	Animalia	5	Managed_forest_Intense	3.22e-11	5.25e-17	4.15e-11	6.78e-17	5.55e-09	9.07e-15	7.29e-09	1.19e-14	proxy_type	proxy_gep
AA	1	10109	Lord Howe Island subtropical forests	Amphibians	Animalia	6	Managed_forest_Light	8.77e-12	1.43e-17	1.13e-11	1.85e-17	1.51e-09	2.47e-15	1.99e-09	3.25e-15	proxy_type	proxy_gep
AA	1	10109	Lord Howe Island subtropical forests	Amphibians	Animalia	7	Managed_forest_Minimal	1.95e-12	3.18e-18	2.52e-12	4.11e-18	3.37e-10	5.5e-16	4.42e-10	7.21e-16	proxy_type	proxy_gep
AA	1	10109	Lord Howe Island subtropical forests	Amphibians	Animalia	8.5	Pasture_LightIntense	2.56e-11	4.19e-17	4.04e-11	6.6e-17	4.8e-09	7.84e-15	7.7e-09	1.26e-14	proxy_type	proxy_gep
AA	1	10109	Lord Howe Island subtropical forests	Amphibians	Animalia	10	Pasture_Minimal	1.54e-11	2.51e-17	2.43e-11	3.96e-17	2.88e-09	4.71e-15	4.62e-09	7.54e-15	proxy_type	proxy_gep
AA	1	10109	Lord Howe Island subtropical forests	Amphibians	Animalia	11.5	Plantation_LightIntense	8.67e-11	1.42e-16	1.16e-10	1.9e-16	1.68e-08	2.74e-14	2.27e-08	3.71e-14	proxy_type	proxy_gep
AA	1	10109	Lord Howe Island subtropical forests	Amphibians	Animalia	13	Plantation_Minimal	8.26e-12	1.35e-17	1.11e-11	1.81e-17	1.6e-09	2.61e-15	2.16e-09	3.54e-15	proxy_type	proxy_gep
AA	1	10109	Lord Howe Island subtropical forests	Amphibians	Animalia	14	Urban_Intense	5.11e-11	8.34e-17	8.28e-11	1.35e-16	1.01e-08	1.65e-14	1.66e-08	2.71e-14	proxy_type	proxy_gep
AA	1	10109	Lord Howe Island subtropical forests	Amphibians	Animalia	15	Urban_Light	2.8e-11	4.58e-17	4.54e-11	7.41e-17	5.53e-09	9.04e-15	9.1e-09	1.49e-14	proxy_type	proxy_gep
AA	1	10109	Lord Howe Island subtropical forests	Amphibians	Animalia	16	Urban_Minimal	0	0	0	0	0	0	0	0	proxy_type	proxy_gep
AA	1	10109	Lord Howe Island subtropical forests	Birds	Animalia	2.5	Cropland_LightIntense	3.1e-11	2.62e-16	4.68e-11	3.95e-16	5.47e-09	4.62e-14	8.44e-09	7.13e-14	proxy_type	proxy_gep
AA	1	10109	Lord Howe Island subtropical forests	Birds	Animalia	4	Cropland_Minimal	1.6e-11	1.35e-16	2.41e-11	2.04e-16	2.82e-09	2.39e-14	4.35e-09	3.68e-14	proxy_type	proxy_gep
AA	1	10109	Lord Howe Island subtropical forests	Birds	Animalia	5	Managed_forest_Intense	2.78e-11	2.35e-16	3.39e-11	2.86e-16	5.19e-09	4.39e-14	6.3e-09	5.33e-14	proxy_type	proxy_gep
AA	1	10109	Lord Howe Island subtropical forests	Birds	Animalia	6	Managed_forest_Light	7.59e-12	6.42e-17	9.23e-12	7.81e-17	1.42e-09	1.2e-14	1.72e-09	1.45e-14	proxy_type	proxy_gep
AA	1	10109	Lord Howe Island subtropical forests	Birds	Animalia	7	Managed_forest_Minimal	1.69e-12	1.43e-17	2.05e-12	1.73e-17	3.15e-10	2.66e-15	3.82e-10	3.23e-15	proxy_type	proxy_gep
AA	1	10109	Lord Howe Island subtropical forests	Birds	Animalia	8.5	Pasture_LightIntense	1.79e-11	1.51e-16	2.85e-11	2.41e-16	3.21e-09	2.71e-14	5.25e-09	4.44e-14	proxy_type	proxy_gep
AA	1	10109	Lord Howe Island subtropical forests	Birds	Animalia	10	Pasture_Minimal	1.07e-11	9.06e-17	1.71e-11	1.44e-16	1.92e-09	1.63e-14	3.15e-09	2.66e-14	proxy_type	proxy_gep
AA	1	10109	Lord Howe Island subtropical forests	Birds	Animalia	11.5	Plantation_LightIntense	4.5e-11	3.81e-16	5.96e-11	5.04e-16	8.41e-09	7.11e-14	1.12e-08	9.47e-14	proxy_type	proxy_gep
AA	1	10109	Lord Howe Island subtropical forests	Birds	Animalia	13	Plantation_Minimal	4.29e-12	3.63e-17	5.68e-12	4.8e-17	8.01e-10	6.77e-15	1.07e-09	9.02e-15	proxy_type	proxy_gep
AA	1	10109	Lord Howe Island subtropical forests	Birds	Animalia	14	Urban_Intense	2.91e-11	2.46e-16	4.91e-11	4.15e-16	5.7e-09	4.82e-14	1e-08	8.45e-14	proxy_type	proxy_gep
AA	1	10109	Lord Howe Island subtropical forests	Birds	Animalia	15	Urban_Light	1.6e-11	1.35e-16	2.69e-11	2.28e-16	3.12e-09	2.64e-14	5.48e-09	4.63e-14	proxy_type	proxy_gep
AA	1	10109	Lord Howe Island subtropical forests	Birds	Animalia	16	Urban_Minimal	0	0	0	0	0	0	0	0	proxy_type	proxy_gep
AA	1	10109	Lord Howe Island subtropical forests	Mammals	Animalia	2.5	Cropland_LightIntense	3.81e-11	5.09e-17	5.93e-11	7.92e-17	7.2e-09	9.61e-15	1.15e-08	1.53e-14	proxy_type	proxy_gep
AA	1	10109	Lord Howe Island subtropical forests	Mammals	Animalia	4	Cropland_Minimal	1.97e-11	2.63e-17	3.06e-11	4.09e-17	3.71e-09	4.96e-15	5.93e-09	7.91e-15	proxy_type	proxy_gep
AA	1	10109	Lord Howe Island subtropical forests	Mammals	Animalia	5	Managed_forest_Intense	2.9e-11	3.87e-17	3.67e-11	4.9e-17	5.5e-09	7.34e-15	7.01e-09	9.35e-15	proxy_type	proxy_gep
AA	1	10109	Lord Howe Island subtropical forests	Mammals	Animalia	6	Managed_forest_Light	7.91e-12	1.06e-17	1e-11	1.34e-17	1.5e-09	2e-15	1.91e-09	2.55e-15	proxy_type	proxy_gep
AA	1	10109	Lord Howe Island subtropical forests	Mammals	Animalia	7	Managed_forest_Minimal	1.76e-12	2.35e-18	2.22e-12	2.97e-18	3.33e-10	4.45e-16	4.25e-10	5.67e-16	proxy_type	proxy_gep
AA	1	10109	Lord Howe Island subtropical forests	Mammals	Animalia	8.5	Pasture_LightIntense	2.04e-11	2.72e-17	3.34e-11	4.46e-17	3.88e-09	5.18e-15	6.55e-09	8.75e-15	proxy_type	proxy_gep
AA	1	10109	Lord Howe Island subtropical forests	Mammals	Animalia	10	Pasture_Minimal	1.22e-11	1.63e-17	2.01e-11	2.68e-17	2.33e-09	3.11e-15	3.93e-09	5.25e-15	proxy_type	proxy_gep
AA	1	10109	Lord Howe Island subtropical forests	Mammals	Animalia	11.5	Plantation_LightIntense	5.24e-11	7e-17	6.97e-11	9.31e-17	1.04e-08	1.38e-14	1.39e-08	1.85e-14	proxy_type	proxy_gep
AA	1	10109	Lord Howe Island subtropical forests	Mammals	Animalia	13	Plantation_Minimal	4.99e-12	6.66e-18	6.64e-12	8.87e-18	9.87e-10	1.32e-15	1.32e-09	1.77e-15	proxy_type	proxy_gep
AA	1	10109	Lord Howe Island subtropical forests	Mammals	Animalia	14	Urban_Intense	2.99e-11	3.99e-17	5.39e-11	7.2e-17	6.38e-09	8.52e-15	1.2e-08	1.6e-14	proxy_type	proxy_gep
AA	1	10109	Lord Howe Island subtropical forests	Mammals	Animalia	15	Urban_Light	1.64e-11	2.19e-17	2.96e-11	3.95e-17	3.5e-09	4.67e-15	6.57e-09	8.77e-15	proxy_type	proxy_gep
AA	1	10109	Lord Howe Island subtropical forests	Mammals	Animalia	16	Urban_Minimal	0	0	0	0	0	0	0	0	proxy_type	proxy_gep
AA	1	10109	Lord Howe Island subtropical forests	Plants	Plantae	2	Cropland_Intense	6.09e-11	2.42e-17	8.97e-11	3.57e-17	1.05e-08	4.17e-15	1.57e-08	6.24e-15	proxy_type	proxy_gep
AA	1	10109	Lord Howe Island subtropical forests	Plants	Plantae	3	Cropland_Light	4.06e-11	1.61e-17	5.98e-11	2.38e-17	7e-09	2.78e-15	1.05e-08	4.16e-15	proxy_type	proxy_gep
AA	1	10109	Lord Howe Island subtropical forests	Plants	Plantae	4	Cropland_Minimal	3.59e-11	1.43e-17	5.29e-11	2.1e-17	6.19e-09	2.46e-15	9.26e-09	3.68e-15	proxy_type	proxy_gep
AA	1	10109	Lord Howe Island subtropical forests	Plants	Plantae	5	Managed_forest_Intense	7.02e-11	2.79e-17	9.04e-11	3.59e-17	1.24e-08	4.92e-15	1.59e-08	6.32e-15	proxy_type	proxy_gep
AA	1	10109	Lord Howe Island subtropical forests	Plants	Plantae	6	Managed_forest_Light	3.99e-11	1.59e-17	5.14e-11	2.04e-17	7.04e-09	2.8e-15	9.04e-09	3.59e-15	proxy_type	proxy_gep
AA	1	10109	Lord Howe Island subtropical forests	Plants	Plantae	7	Managed_forest_Minimal	1.24e-11	4.93e-18	1.59e-11	6.34e-18	2.18e-09	8.68e-16	2.81e-09	1.12e-15	proxy_type	proxy_gep
AA	1	10109	Lord Howe Island subtropical forests	Plants	Plantae	8	Pasture_Intense	3.47e-11	1.38e-17	5.02e-11	2e-17	5.77e-09	2.29e-15	8.49e-09	3.37e-15	proxy_type	proxy_gep
AA	1	10109	Lord Howe Island subtropical forests	Plants	Plantae	9	Pasture_Light	2.4e-11	9.55e-18	3.48e-11	1.38e-17	4e-09	1.59e-15	5.87e-09	2.34e-15	proxy_type	proxy_gep
AA	1	10109	Lord Howe Island subtropical forests	Plants	Plantae	10	Pasture_Minimal	4.67e-12	1.86e-18	6.76e-12	2.69e-18	7.77e-10	3.09e-16	1.14e-09	4.54e-16	proxy_type	proxy_gep
AA	1	10109	Lord Howe Island subtropical forests	Plants	Plantae	11	Plantation_Intense	4.53e-11	1.8e-17	6.22e-11	2.47e-17	8.73e-09	3.47e-15	1.21e-08	4.8e-15	proxy_type	proxy_gep
AA	1	10109	Lord Howe Island subtropical forests	Plants	Plantae	12.5	Plantation_MinimalLight	2.61e-11	1.04e-17	3.59e-11	1.43e-17	5.04e-09	2e-15	6.97e-09	2.77e-15	proxy_type	proxy_gep
AA	1	10109	Lord Howe Island subtropical forests	Plants	Plantae	14	Urban_Intense	1.31e-10	5.19e-17	1.54e-10	6.11e-17	2.15e-08	8.55e-15	2.57e-08	1.02e-14	proxy_type	proxy_gep
AA	1	10109	Lord Howe Island subtropical forests	Plants	Plantae	15	Urban_Light	4.66e-12	1.85e-18	5.49e-12	2.18e-18	7.68e-10	3.05e-16	9.2e-10	3.66e-16	proxy_type	proxy_gep
AA	1	10109	Lord Howe Island subtropical forests	Plants	Plantae	16	Urban_Minimal	0	0	0	0	0	0	0	0	proxy_type	proxy_gep
AA	1	10109	Lord Howe Island subtropical forests	Reptiles	Animalia	2.5	Cropland_LightIntense	5.51e-11	1.29e-16	8.44e-11	1.98e-16	1.01e-08	2.36e-14	1.57e-08	3.68e-14	proxy_type	proxy_gep
AA	1	10109	Lord Howe Island subtropical forests	Reptiles	Animalia	4	Cropland_Minimal	2.84e-11	6.65e-17	4.36e-11	1.02e-16	5.19e-09	1.22e-14	8.12e-09	1.9e-14	proxy_type	proxy_gep
AA	1	10109	Lord Howe Island subtropical forests	Reptiles	Animalia	5	Managed_forest_Intense	3.87e-11	9.06e-17	4.84e-11	1.13e-16	6.98e-09	1.64e-14	8.77e-09	2.05e-14	proxy_type	proxy_gep
AA	1	10109	Lord Howe Island subtropical forests	Reptiles	Animalia	6	Managed_forest_Light	1.06e-11	2.47e-17	1.32e-11	3.09e-17	1.9e-09	4.46e-15	2.39e-09	5.6e-15	proxy_type	proxy_gep
AA	1	10109	Lord Howe Island subtropical forests	Reptiles	Animalia	7	Managed_forest_Minimal	2.34e-12	5.49e-18	2.93e-12	6.87e-18	4.23e-10	9.91e-16	5.31e-10	1.24e-15	proxy_type	proxy_gep
AA	1	10109	Lord Howe Island subtropical forests	Reptiles	Animalia	8.5	Pasture_LightIntense	3.01e-11	7.05e-17	4.88e-11	1.14e-16	5.49e-09	1.29e-14	9.16e-09	2.14e-14	proxy_type	proxy_gep
AA	1	10109	Lord Howe Island subtropical forests	Reptiles	Animalia	10	Pasture_Minimal	1.81e-11	4.23e-17	2.93e-11	6.86e-17	3.3e-09	7.72e-15	5.49e-09	1.29e-14	proxy_type	proxy_gep
AA	1	10109	Lord Howe Island subtropical forests	Reptiles	Animalia	11.5	Plantation_LightIntense	8.21e-11	1.92e-16	1.1e-10	2.57e-16	1.58e-08	3.71e-14	2.14e-08	5e-14	proxy_type	proxy_gep
AA	1	10109	Lord Howe Island subtropical forests	Reptiles	Animalia	13	Plantation_Minimal	7.82e-12	1.83e-17	1.05e-11	2.45e-17	1.51e-09	3.53e-15	2.03e-09	4.77e-15	proxy_type	proxy_gep
AA	1	10109	Lord Howe Island subtropical forests	Reptiles	Animalia	14	Urban_Intense	5.1e-11	1.19e-16	8.72e-11	2.04e-16	1.01e-08	2.36e-14	1.78e-08	4.17e-14	proxy_type	proxy_gep
AA	1	10109	Lord Howe Island subtropical forests	Reptiles	Animalia	15	Urban_Light	2.79e-11	6.54e-17	4.78e-11	1.12e-16	5.52e-09	1.29e-14	9.76e-09	2.28e-14	proxy_type	proxy_gep
AA	1	10109	Lord Howe Island subtropical forests	Reptiles	Animalia	16	Urban_Minimal	0	0	0	0	0	0	0	0	proxy_type	proxy_gep
AA	1	10110	Louisiade Archipelago rain forests	Amphibians	Animalia	2.5	Cropland_LightIntense	4.1e-11	6.2e-14	6.23e-11	9.4e-14	7.59e-09	1.15e-11	1.17e-08	1.76e-11	proxy_type	proxy_type
AA	1	10110	Louisiade Archipelago rain forests	Amphibians	Animalia	4	Cropland_Minimal	2.12e-11	3.2e-14	3.21e-11	4.85e-14	3.92e-09	5.92e-12	6.02e-09	9.1e-12	proxy_type	proxy_type
AA	1	10110	Louisiade Archipelago rain forests	Amphibians	Animalia	5	Managed_forest_Intense	3.22e-11	4.86e-14	4.15e-11	6.27e-14	5.55e-09	8.39e-12	7.29e-09	1.1e-11	proxy_type	proxy_type
AA	1	10110	Louisiade Archipelago rain forests	Amphibians	Animalia	6	Managed_forest_Light	8.77e-12	1.32e-14	1.13e-11	1.71e-14	1.51e-09	2.29e-12	1.99e-09	3e-12	proxy_type	proxy_type
AA	1	10110	Louisiade Archipelago rain forests	Amphibians	Animalia	7	Managed_forest_Minimal	1.95e-12	2.94e-15	2.52e-12	3.8e-15	3.37e-10	5.08e-13	4.42e-10	6.67e-13	proxy_type	proxy_type
AA	1	10110	Louisiade Archipelago rain forests	Amphibians	Animalia	8.5	Pasture_LightIntense	2.56e-11	3.87e-14	4.04e-11	6.11e-14	4.8e-09	7.25e-12	7.7e-09	1.16e-11	proxy_type	proxy_type
AA	1	10110	Louisiade Archipelago rain forests	Amphibians	Animalia	10	Pasture_Minimal	1.54e-11	2.32e-14	2.43e-11	3.66e-14	2.88e-09	4.35e-12	4.62e-09	6.97e-12	proxy_type	proxy_type
AA	1	10110	Louisiade Archipelago rain forests	Amphibians	Animalia	11.5	Plantation_LightIntense	8.67e-11	1.31e-13	1.16e-10	1.75e-13	1.68e-08	2.54e-11	2.27e-08	3.43e-11	proxy_type	proxy_type
AA	1	10110	Louisiade Archipelago rain forests	Amphibians	Animalia	13	Plantation_Minimal	8.26e-12	1.25e-14	1.11e-11	1.67e-14	1.6e-09	2.41e-12	2.16e-09	3.27e-12	proxy_type	proxy_type
AA	1	10110	Louisiade Archipelago rain forests	Amphibians	Animalia	14	Urban_Intense	5.11e-11	7.71e-14	8.28e-11	1.25e-13	1.01e-08	1.52e-11	1.66e-08	2.51e-11	proxy_type	proxy_type
AA	1	10110	Louisiade Archipelago rain forests	Amphibians	Animalia	15	Urban_Light	2.8e-11	4.23e-14	4.54e-11	6.86e-14	5.53e-09	8.35e-12	9.1e-09	1.37e-11	proxy_type	proxy_type
AA	1	10110	Louisiade Archipelago rain forests	Amphibians	Animalia	16	Urban_Minimal	0	0	0	0	0	0	0	0	proxy_type	proxy_type
AA	1	10110	Louisiade Archipelago rain forests	Birds	Animalia	2.5	Cropland_LightIntense	3.1e-11	1.17e-14	4.68e-11	1.76e-14	5.47e-09	2.06e-12	8.44e-09	3.18e-12	proxy_type	proxy_type
AA	1	10110	Louisiade Archipelago rain forests	Birds	Animalia	4	Cropland_Minimal	1.6e-11	6.03e-15	2.41e-11	9.1e-15	2.82e-09	1.06e-12	4.35e-09	1.64e-12	proxy_type	proxy_type
AA	1	10110	Louisiade Archipelago rain forests	Birds	Animalia	5	Managed_forest_Intense	2.78e-11	1.05e-14	3.39e-11	1.28e-14	5.19e-09	1.96e-12	6.3e-09	2.38e-12	proxy_type	proxy_type
AA	1	10110	Louisiade Archipelago rain forests	Birds	Animalia	6	Managed_forest_Light	7.59e-12	2.86e-15	9.23e-12	3.48e-15	1.42e-09	5.34e-13	1.72e-09	6.48e-13	proxy_type	proxy_type
AA	1	10110	Louisiade Archipelago rain forests	Birds	Animalia	7	Managed_forest_Minimal	1.69e-12	6.36e-16	2.05e-12	7.74e-16	3.15e-10	1.19e-13	3.82e-10	1.44e-13	proxy_type	proxy_type
AA	1	10110	Louisiade Archipelago rain forests	Birds	Animalia	8.5	Pasture_LightIntense	1.79e-11	6.74e-15	2.85e-11	1.07e-14	3.21e-09	1.21e-12	5.25e-09	1.98e-12	proxy_type	proxy_type
AA	1	10110	Louisiade Archipelago rain forests	Birds	Animalia	10	Pasture_Minimal	1.07e-11	4.04e-15	1.71e-11	6.44e-15	1.92e-09	7.26e-13	3.15e-09	1.19e-12	proxy_type	proxy_type
AA	1	10110	Louisiade Archipelago rain forests	Birds	Animalia	11.5	Plantation_LightIntense	4.5e-11	1.7e-14	5.96e-11	2.25e-14	8.41e-09	3.17e-12	1.12e-08	4.22e-12	proxy_type	proxy_type
AA	1	10110	Louisiade Archipelago rain forests	Birds	Animalia	13	Plantation_Minimal	4.29e-12	1.62e-15	5.68e-12	2.14e-15	8.01e-10	3.02e-13	1.07e-09	4.02e-13	proxy_type	proxy_type
AA	1	10110	Louisiade Archipelago rain forests	Birds	Animalia	14	Urban_Intense	2.91e-11	1.1e-14	4.91e-11	1.85e-14	5.7e-09	2.15e-12	1e-08	3.77e-12	proxy_type	proxy_type
AA	1	10110	Louisiade Archipelago rain forests	Birds	Animalia	15	Urban_Light	1.6e-11	6.02e-15	2.69e-11	1.02e-14	3.12e-09	1.18e-12	5.48e-09	2.07e-12	proxy_type	proxy_type
AA	1	10110	Louisiade Archipelago rain forests	Birds	Animalia	16	Urban_Minimal	0	0	0	0	0	0	0	0	proxy_type	proxy_type
AA	1	10110	Louisiade Archipelago rain forests	Mammals	Animalia	2.5	Cropland_LightIntense	3.81e-11	5.45e-15	5.93e-11	8.48e-15	7.2e-09	1.03e-12	1.15e-08	1.64e-12	proxy_type	proxy_type
AA	1	10110	Louisiade Archipelago rain forests	Mammals	Animalia	4	Cropland_Minimal	1.97e-11	2.81e-15	3.06e-11	4.37e-15	3.71e-09	5.31e-13	5.93e-09	8.47e-13	proxy_type	proxy_type
AA	1	10110	Louisiade Archipelago rain forests	Mammals	Animalia	5	Managed_forest_Intense	2.9e-11	4.14e-15	3.67e-11	5.24e-15	5.5e-09	7.86e-13	7.01e-09	1e-12	proxy_type	proxy_type
AA	1	10110	Louisiade Archipelago rain forests	Mammals	Animalia	6	Managed_forest_Light	7.91e-12	1.13e-15	1e-11	1.43e-15	1.5e-09	2.14e-13	1.91e-09	2.73e-13	proxy_type	proxy_type
AA	1	10110	Louisiade Archipelago rain forests	Mammals	Animalia	7	Managed_forest_Minimal	1.76e-12	2.51e-16	2.22e-12	3.18e-16	3.33e-10	4.76e-14	4.25e-10	6.07e-14	proxy_type	proxy_type
AA	1	10110	Louisiade Archipelago rain forests	Mammals	Animalia	8.5	Pasture_LightIntense	2.04e-11	2.92e-15	3.34e-11	4.78e-15	3.88e-09	5.55e-13	6.55e-09	9.37e-13	proxy_type	proxy_type
AA	1	10110	Louisiade Archipelago rain forests	Mammals	Animalia	10	Pasture_Minimal	1.22e-11	1.75e-15	2.01e-11	2.87e-15	2.33e-09	3.33e-13	3.93e-09	5.62e-13	proxy_type	proxy_type
AA	1	10110	Louisiade Archipelago rain forests	Mammals	Animalia	11.5	Plantation_LightIntense	5.24e-11	7.49e-15	6.97e-11	9.97e-15	1.04e-08	1.48e-12	1.39e-08	1.99e-12	proxy_type	proxy_type
AA	1	10110	Louisiade Archipelago rain forests	Mammals	Animalia	13	Plantation_Minimal	4.99e-12	7.13e-16	6.64e-12	9.49e-16	9.87e-10	1.41e-13	1.32e-09	1.89e-13	proxy_type	proxy_type
AA	1	10110	Louisiade Archipelago rain forests	Mammals	Animalia	14	Urban_Intense	2.99e-11	4.27e-15	5.39e-11	7.71e-15	6.38e-09	9.12e-13	1.2e-08	1.71e-12	proxy_type	proxy_type
AA	1	10110	Louisiade Archipelago rain forests	Mammals	Animalia	15	Urban_Light	1.64e-11	2.34e-15	2.96e-11	4.23e-15	3.5e-09	5e-13	6.57e-09	9.39e-13	proxy_type	proxy_type
AA	1	10110	Louisiade Archipelago rain forests	Mammals	Animalia	16	Urban_Minimal	0	0	0	0	0	0	0	0	proxy_type	proxy_type
AA	1	10110	Louisiade Archipelago rain forests	Plants	Plantae	2	Cropland_Intense	6.09e-11	2.05e-15	8.97e-11	3.02e-15	1.05e-08	3.53e-13	1.57e-08	5.28e-13	proxy_type	proxy_type
AA	1	10110	Louisiade Archipelago rain forests	Plants	Plantae	3	Cropland_Light	4.06e-11	1.36e-15	5.98e-11	2.01e-15	7e-09	2.35e-13	1.05e-08	3.52e-13	proxy_type	proxy_type
AA	1	10110	Louisiade Archipelago rain forests	Plants	Plantae	4	Cropland_Minimal	3.59e-11	1.21e-15	5.29e-11	1.78e-15	6.19e-09	2.08e-13	9.26e-09	3.11e-13	proxy_type	proxy_type
AA	1	10110	Louisiade Archipelago rain forests	Plants	Plantae	5	Managed_forest_Intense	7.02e-11	2.36e-15	9.04e-11	3.04e-15	1.24e-08	4.16e-13	1.59e-08	5.34e-13	proxy_type	proxy_type
AA	1	10110	Louisiade Archipelago rain forests	Plants	Plantae	6	Managed_forest_Light	3.99e-11	1.34e-15	5.14e-11	1.73e-15	7.04e-09	2.36e-13	9.04e-09	3.04e-13	proxy_type	proxy_type
AA	1	10110	Louisiade Archipelago rain forests	Plants	Plantae	7	Managed_forest_Minimal	1.24e-11	4.16e-16	1.59e-11	5.36e-16	2.18e-09	7.34e-14	2.81e-09	9.43e-14	proxy_type	proxy_type
AA	1	10110	Louisiade Archipelago rain forests	Plants	Plantae	8	Pasture_Intense	3.47e-11	1.17e-15	5.02e-11	1.69e-15	5.77e-09	1.94e-13	8.49e-09	2.85e-13	proxy_type	proxy_type
AA	1	10110	Louisiade Archipelago rain forests	Plants	Plantae	9	Pasture_Light	2.4e-11	8.07e-16	3.48e-11	1.17e-15	4e-09	1.34e-13	5.87e-09	1.97e-13	proxy_type	proxy_type
AA	1	10110	Louisiade Archipelago rain forests	Plants	Plantae	10	Pasture_Minimal	4.67e-12	1.57e-16	6.76e-12	2.27e-16	7.77e-10	2.61e-14	1.14e-09	3.84e-14	proxy_type	proxy_type
AA	1	10110	Louisiade Archipelago rain forests	Plants	Plantae	11	Plantation_Intense	4.53e-11	1.52e-15	6.22e-11	2.09e-15	8.73e-09	2.93e-13	1.21e-08	4.06e-13	proxy_type	proxy_type
AA	1	10110	Louisiade Archipelago rain forests	Plants	Plantae	12.5	Plantation_MinimalLight	2.61e-11	8.78e-16	3.59e-11	1.21e-15	5.04e-09	1.69e-13	6.97e-09	2.34e-13	proxy_type	proxy_type
AA	1	10110	Louisiade Archipelago rain forests	Plants	Plantae	14	Urban_Intense	1.31e-10	4.38e-15	1.54e-10	5.16e-15	2.15e-08	7.23e-13	2.57e-08	8.65e-13	proxy_type	proxy_type
AA	1	10110	Louisiade Archipelago rain forests	Plants	Plantae	15	Urban_Light	4.66e-12	1.57e-16	5.49e-12	1.84e-16	7.68e-10	2.58e-14	9.2e-10	3.09e-14	proxy_type	proxy_type
AA	1	10110	Louisiade Archipelago rain forests	Plants	Plantae	16	Urban_Minimal	0	0	0	0	0	0	0	0	proxy_type	proxy_type
AA	1	10110	Louisiade Archipelago rain forests	Reptiles	Animalia	2.5	Cropland_LightIntense	5.51e-11	1.12e-14	8.44e-11	1.71e-14	1.01e-08	2.04e-12	1.57e-08	3.2e-12	proxy_type	proxy_type
AA	1	10110	Louisiade Archipelago rain forests	Reptiles	Animalia	4	Cropland_Minimal	2.84e-11	5.77e-15	4.36e-11	8.85e-15	5.19e-09	1.05e-12	8.12e-09	1.65e-12	proxy_type	proxy_type
AA	1	10110	Louisiade Archipelago rain forests	Reptiles	Animalia	5	Managed_forest_Intense	3.87e-11	7.86e-15	4.84e-11	9.83e-15	6.98e-09	1.42e-12	8.77e-09	1.78e-12	proxy_type	proxy_type
AA	1	10110	Louisiade Archipelago rain forests	Reptiles	Animalia	6	Managed_forest_Light	1.06e-11	2.14e-15	1.32e-11	2.68e-15	1.9e-09	3.87e-13	2.39e-09	4.86e-13	proxy_type	proxy_type
AA	1	10110	Louisiade Archipelago rain forests	Reptiles	Animalia	7	Managed_forest_Minimal	2.34e-12	4.76e-16	2.93e-12	5.96e-16	4.23e-10	8.6e-14	5.31e-10	1.08e-13	proxy_type	proxy_type
AA	1	10110	Louisiade Archipelago rain forests	Reptiles	Animalia	8.5	Pasture_LightIntense	3.01e-11	6.12e-15	4.88e-11	9.92e-15	5.49e-09	1.12e-12	9.16e-09	1.86e-12	proxy_type	proxy_type
AA	1	10110	Louisiade Archipelago rain forests	Reptiles	Animalia	10	Pasture_Minimal	1.81e-11	3.67e-15	2.93e-11	5.95e-15	3.3e-09	6.7e-13	5.49e-09	1.12e-12	proxy_type	proxy_type
AA	1	10110	Louisiade Archipelago rain forests	Reptiles	Animalia	11.5	Plantation_LightIntense	8.21e-11	1.67e-14	1.1e-10	2.23e-14	1.58e-08	3.22e-12	2.14e-08	4.34e-12	proxy_type	proxy_type
AA	1	10110	Louisiade Archipelago rain forests	Reptiles	Animalia	13	Plantation_Minimal	7.82e-12	1.59e-15	1.05e-11	2.12e-15	1.51e-09	3.06e-13	2.03e-09	4.14e-13	proxy_type	proxy_type
AA	1	10110	Louisiade Archipelago rain forests	Reptiles	Animalia	14	Urban_Intense	5.1e-11	1.04e-14	8.72e-11	1.77e-14	1.01e-08	2.04e-12	1.78e-08	3.62e-12	proxy_type	proxy_type
AA	1	10110	Louisiade Archipelago rain forests	Reptiles	Animalia	15	Urban_Light	2.79e-11	5.68e-15	4.78e-11	9.72e-15	5.52e-09	1.12e-12	9.76e-09	1.98e-12	proxy_type	proxy_type
AA	1	10110	Louisiade Archipelago rain forests	Reptiles	Animalia	16	Urban_Minimal	0	0	0	0	0	0	0	0	proxy_type	proxy_type
AA	1	10111	New Britain-New Ireland lowland rain forests	Amphibians	Animalia	2.5	Cropland_LightIntense	4.1e-11	2.82e-14	6.23e-11	4.29e-14	7.59e-09	5.23e-12	1.17e-08	8.04e-12	proxy_type	proxy_type
AA	1	10111	New Britain-New Ireland lowland rain forests	Amphibians	Animalia	4	Cropland_Minimal	2.12e-11	1.46e-14	3.21e-11	2.21e-14	3.92e-09	2.7e-12	6.02e-09	4.15e-12	proxy_type	proxy_type
AA	1	10111	New Britain-New Ireland lowland rain forests	Amphibians	Animalia	5	Managed_forest_Intense	3.32e-11	2.28e-14	3.76e-11	2.59e-14	5.16e-09	3.55e-12	5.84e-09	4.03e-12	proxy_intensity	proxy_intensity
AA	1	10111	New Britain-New Ireland lowland rain forests	Amphibians	Animalia	6	Managed_forest_Light	9.04e-12	6.23e-15	1.02e-11	7.06e-15	1.41e-09	9.69e-13	1.59e-09	1.1e-12	original	original
AA	1	10111	New Britain-New Ireland lowland rain forests	Amphibians	Animalia	7	Managed_forest_Minimal	1.63e-12	1.12e-15	1.85e-12	1.27e-15	2.52e-10	1.74e-13	2.86e-10	1.97e-13	original	original
AA	1	10111	New Britain-New Ireland lowland rain forests	Amphibians	Animalia	8.5	Pasture_LightIntense	2.56e-11	1.77e-14	4.04e-11	2.78e-14	4.8e-09	3.31e-12	7.7e-09	5.3e-12	proxy_type	proxy_type
AA	1	10111	New Britain-New Ireland lowland rain forests	Amphibians	Animalia	10	Pasture_Minimal	1.54e-11	1.06e-14	2.43e-11	1.67e-14	2.88e-09	1.98e-12	4.62e-09	3.18e-12	proxy_type	proxy_type
AA	1	10111	New Britain-New Ireland lowland rain forests	Amphibians	Animalia	11.5	Plantation_LightIntense	1e-10	6.91e-14	1.14e-10	7.83e-14	1.56e-08	1.07e-11	1.77e-08	1.22e-11	original	original
AA	1	10111	New Britain-New Ireland lowland rain forests	Amphibians	Animalia	13	Plantation_Minimal	9.55e-12	6.58e-15	1.08e-11	7.45e-15	1.49e-09	1.02e-12	1.68e-09	1.16e-12	proxy_intensity	proxy_intensity
AA	1	10111	New Britain-New Ireland lowland rain forests	Amphibians	Animalia	14	Urban_Intense	5.11e-11	3.52e-14	8.28e-11	5.7e-14	1.01e-08	6.95e-12	1.66e-08	1.14e-11	proxy_type	proxy_type
AA	1	10111	New Britain-New Ireland lowland rain forests	Amphibians	Animalia	15	Urban_Light	2.8e-11	1.93e-14	4.54e-11	3.13e-14	5.53e-09	3.81e-12	9.1e-09	6.27e-12	proxy_type	proxy_type
AA	1	10111	New Britain-New Ireland lowland rain forests	Amphibians	Animalia	16	Urban_Minimal	0	0	0	0	0	0	0	0	proxy_type	proxy_type
AA	1	10111	New Britain-New Ireland lowland rain forests	Birds	Animalia	2.5	Cropland_LightIntense	3.1e-11	1.36e-13	4.68e-11	2.05e-13	5.47e-09	2.39e-11	8.44e-09	3.69e-11	proxy_type	proxy_type
AA	1	10111	New Britain-New Ireland lowland rain forests	Birds	Animalia	4	Cropland_Minimal	1.6e-11	6.99e-14	2.41e-11	1.06e-13	2.82e-09	1.24e-11	4.35e-09	1.91e-11	proxy_type	proxy_type
AA	1	10111	New Britain-New Ireland lowland rain forests	Birds	Animalia	5	Managed_forest_Intense	2.06e-11	9.03e-14	2.33e-11	1.02e-13	3.19e-09	1.4e-11	3.61e-09	1.58e-11	proxy_intensity	proxy_intensity
AA	1	10111	New Britain-New Ireland lowland rain forests	Birds	Animalia	6	Managed_forest_Light	5.62e-12	2.46e-14	6.36e-12	2.78e-14	8.71e-10	3.81e-12	9.84e-10	4.31e-12	original	original
AA	1	10111	New Britain-New Ireland lowland rain forests	Birds	Animalia	7	Managed_forest_Minimal	1.01e-12	4.44e-15	1.15e-12	5.02e-15	1.56e-10	6.83e-13	1.76e-10	7.72e-13	original	original
AA	1	10111	New Britain-New Ireland lowland rain forests	Birds	Animalia	8.5	Pasture_LightIntense	1.79e-11	7.82e-14	2.85e-11	1.25e-13	3.21e-09	1.4e-11	5.25e-09	2.3e-11	proxy_type	proxy_type
AA	1	10111	New Britain-New Ireland lowland rain forests	Birds	Animalia	10	Pasture_Minimal	1.07e-11	4.69e-14	1.71e-11	7.47e-14	1.92e-09	8.43e-12	3.15e-09	1.38e-11	proxy_type	proxy_type
AA	1	10111	New Britain-New Ireland lowland rain forests	Birds	Animalia	11.5	Plantation_LightIntense	5.45e-11	2.39e-13	6.16e-11	2.7e-13	8.44e-09	3.7e-11	9.54e-09	4.18e-11	original	original
AA	1	10111	New Britain-New Ireland lowland rain forests	Birds	Animalia	13	Plantation_Minimal	5.19e-12	2.27e-14	5.87e-12	2.57e-14	8.04e-10	3.52e-12	9.09e-10	3.98e-12	proxy_intensity	proxy_intensity
AA	1	10111	New Britain-New Ireland lowland rain forests	Birds	Animalia	14	Urban_Intense	2.91e-11	1.27e-13	4.91e-11	2.15e-13	5.7e-09	2.49e-11	1e-08	4.38e-11	proxy_type	proxy_type
AA	1	10111	New Britain-New Ireland lowland rain forests	Birds	Animalia	15	Urban_Light	1.6e-11	6.99e-14	2.69e-11	1.18e-13	3.12e-09	1.37e-11	5.48e-09	2.4e-11	proxy_type	proxy_type
AA	1	10111	New Britain-New Ireland lowland rain forests	Birds	Animalia	16	Urban_Minimal	0	0	0	0	0	0	0	0	proxy_type	proxy_type
AA	1	10111	New Britain-New Ireland lowland rain forests	Mammals	Animalia	2.5	Cropland_LightIntense	3.81e-11	4.56e-14	5.93e-11	7.09e-14	7.2e-09	8.61e-12	1.15e-08	1.37e-11	proxy_type	proxy_type
AA	1	10111	New Britain-New Ireland lowland rain forests	Mammals	Animalia	4	Cropland_Minimal	1.97e-11	2.35e-14	3.06e-11	3.66e-14	3.71e-09	4.44e-12	5.93e-09	7.09e-12	proxy_type	proxy_type
AA	1	10111	New Britain-New Ireland lowland rain forests	Mammals	Animalia	5	Managed_forest_Intense	3.4e-11	4.06e-14	3.82e-11	4.57e-14	5.59e-09	6.68e-12	6.28e-09	7.51e-12	proxy_intensity	proxy_intensity
AA	1	10111	New Britain-New Ireland lowland rain forests	Mammals	Animalia	6	Managed_forest_Light	9.26e-12	1.11e-14	1.04e-11	1.25e-14	1.52e-09	1.82e-12	1.71e-09	2.05e-12	original	original
AA	1	10111	New Britain-New Ireland lowland rain forests	Mammals	Animalia	7	Managed_forest_Minimal	1.67e-12	2e-15	1.88e-12	2.25e-15	2.73e-10	3.26e-13	3.07e-10	3.67e-13	original	original
AA	1	10111	New Britain-New Ireland lowland rain forests	Mammals	Animalia	8.5	Pasture_LightIntense	2.04e-11	2.44e-14	3.34e-11	4e-14	3.88e-09	4.64e-12	6.55e-09	7.84e-12	proxy_type	proxy_type
AA	1	10111	New Britain-New Ireland lowland rain forests	Mammals	Animalia	10	Pasture_Minimal	1.22e-11	1.46e-14	2.01e-11	2.4e-14	2.33e-09	2.79e-12	3.93e-09	4.7e-12	proxy_type	proxy_type
AA	1	10111	New Britain-New Ireland lowland rain forests	Mammals	Animalia	11.5	Plantation_LightIntense	6.69e-11	8e-14	7.52e-11	9e-14	1.1e-08	1.32e-11	1.24e-08	1.48e-11	original	original
AA	1	10111	New Britain-New Ireland lowland rain forests	Mammals	Animalia	13	Plantation_Minimal	6.37e-12	7.62e-15	7.16e-12	8.57e-15	1.05e-09	1.25e-12	1.18e-09	1.41e-12	proxy_intensity	proxy_intensity
AA	1	10111	New Britain-New Ireland lowland rain forests	Mammals	Animalia	14	Urban_Intense	2.99e-11	3.57e-14	5.39e-11	6.45e-14	6.38e-09	7.63e-12	1.2e-08	1.43e-11	proxy_type	proxy_type
AA	1	10111	New Britain-New Ireland lowland rain forests	Mammals	Animalia	15	Urban_Light	1.64e-11	1.96e-14	2.96e-11	3.54e-14	3.5e-09	4.19e-12	6.57e-09	7.86e-12	proxy_type	proxy_type
AA	1	10111	New Britain-New Ireland lowland rain forests	Mammals	Animalia	16	Urban_Minimal	0	0	0	0	0	0	0	0	proxy_type	proxy_type
AA	1	10111	New Britain-New Ireland lowland rain forests	Plants	Plantae	2	Cropland_Intense	6.09e-11	6.68e-14	8.97e-11	9.85e-14	1.05e-08	1.15e-11	1.57e-08	1.72e-11	proxy_type	proxy_gep
AA	1	10111	New Britain-New Ireland lowland rain forests	Plants	Plantae	3	Cropland_Light	4.06e-11	4.45e-14	5.98e-11	6.57e-14	7e-09	7.68e-12	1.05e-08	1.15e-11	proxy_type	proxy_gep
AA	1	10111	New Britain-New Ireland lowland rain forests	Plants	Plantae	4	Cropland_Minimal	3.59e-11	3.94e-14	5.29e-11	5.81e-14	6.19e-09	6.8e-12	9.26e-09	1.02e-11	proxy_type	proxy_gep
AA	1	10111	New Britain-New Ireland lowland rain forests	Plants	Plantae	5	Managed_forest_Intense	5.54e-11	6.08e-14	6.19e-11	6.79e-14	8.16e-09	8.96e-12	9.12e-09	1e-11	proxy_intensity	proxy_gep
AA	1	10111	New Britain-New Ireland lowland rain forests	Plants	Plantae	6	Managed_forest_Light	3.15e-11	3.46e-14	3.52e-11	3.86e-14	4.64e-09	5.1e-12	5.19e-09	5.69e-12	original	proxy_gep
AA	1	10111	New Britain-New Ireland lowland rain forests	Plants	Plantae	7	Managed_forest_Minimal	9.77e-12	1.07e-14	1.09e-11	1.2e-14	1.43e-09	1.57e-12	1.6e-09	1.75e-12	original	proxy_gep
AA	1	10111	New Britain-New Ireland lowland rain forests	Plants	Plantae	8	Pasture_Intense	3.47e-11	3.81e-14	5.02e-11	5.51e-14	5.77e-09	6.34e-12	8.49e-09	9.31e-12	proxy_type	proxy_gep
AA	1	10111	New Britain-New Ireland lowland rain forests	Plants	Plantae	9	Pasture_Light	2.4e-11	2.64e-14	3.48e-11	3.82e-14	4e-09	4.39e-12	5.87e-09	6.45e-12	proxy_type	proxy_gep
AA	1	10111	New Britain-New Ireland lowland rain forests	Plants	Plantae	10	Pasture_Minimal	4.67e-12	5.13e-15	6.76e-12	7.42e-15	7.77e-10	8.53e-13	1.14e-09	1.25e-12	proxy_type	proxy_gep
AA	1	10111	New Britain-New Ireland lowland rain forests	Plants	Plantae	11	Plantation_Intense	7.71e-11	8.46e-14	8.62e-11	9.45e-14	1.14e-08	1.25e-11	1.27e-08	1.39e-11	original	proxy_gep
AA	1	10111	New Britain-New Ireland lowland rain forests	Plants	Plantae	12.5	Plantation_MinimalLight	4.45e-11	4.89e-14	4.98e-11	5.46e-14	6.56e-09	7.2e-12	7.33e-09	8.05e-12	original	proxy_gep
AA	1	10111	New Britain-New Ireland lowland rain forests	Plants	Plantae	14	Urban_Intense	1.31e-10	1.43e-13	1.54e-10	1.69e-13	2.15e-08	2.36e-11	2.57e-08	2.83e-11	proxy_type	proxy_gep
AA	1	10111	New Britain-New Ireland lowland rain forests	Plants	Plantae	15	Urban_Light	4.66e-12	5.11e-15	5.49e-12	6.02e-15	7.68e-10	8.43e-13	9.2e-10	1.01e-12	proxy_type	proxy_gep
AA	1	10111	New Britain-New Ireland lowland rain forests	Plants	Plantae	16	Urban_Minimal	0	0	0	0	0	0	0	0	proxy_type	proxy_gep
AA	1	10111	New Britain-New Ireland lowland rain forests	Reptiles	Animalia	2.5	Cropland_LightIntense	5.51e-11	2.49e-14	8.44e-11	3.82e-14	1.01e-08	4.56e-12	1.57e-08	7.12e-12	proxy_type	proxy_type
AA	1	10111	New Britain-New Ireland lowland rain forests	Reptiles	Animalia	4	Cropland_Minimal	2.84e-11	1.29e-14	4.36e-11	1.97e-14	5.19e-09	2.35e-12	8.12e-09	3.68e-12	proxy_type	proxy_type
AA	1	10111	New Britain-New Ireland lowland rain forests	Reptiles	Animalia	5	Managed_forest_Intense	3.54e-11	1.6e-14	4.01e-11	1.82e-14	5.51e-09	2.49e-12	6.24e-09	2.83e-12	proxy_intensity	proxy_intensity
AA	1	10111	New Britain-New Ireland lowland rain forests	Reptiles	Animalia	6	Managed_forest_Light	9.65e-12	4.37e-15	1.09e-11	4.95e-15	1.5e-09	6.8e-13	1.7e-09	7.71e-13	original	original
AA	1	10111	New Britain-New Ireland lowland rain forests	Reptiles	Animalia	7	Managed_forest_Minimal	1.74e-12	7.88e-16	1.97e-12	8.93e-16	2.69e-10	1.22e-13	3.05e-10	1.38e-13	original	original
AA	1	10111	New Britain-New Ireland lowland rain forests	Reptiles	Animalia	8.5	Pasture_LightIntense	3.01e-11	1.36e-14	4.88e-11	2.21e-14	5.49e-09	2.49e-12	9.16e-09	4.15e-12	proxy_type	proxy_type
AA	1	10111	New Britain-New Ireland lowland rain forests	Reptiles	Animalia	10	Pasture_Minimal	1.81e-11	8.18e-15	2.93e-11	1.33e-14	3.3e-09	1.49e-12	5.49e-09	2.49e-12	proxy_type	proxy_type
AA	1	10111	New Britain-New Ireland lowland rain forests	Reptiles	Animalia	11.5	Plantation_LightIntense	9.88e-11	4.47e-14	1.12e-10	5.07e-14	1.54e-08	6.96e-12	1.74e-08	7.89e-12	original	original
AA	1	10111	New Britain-New Ireland lowland rain forests	Reptiles	Animalia	13	Plantation_Minimal	9.41e-12	4.26e-15	1.07e-11	4.83e-15	1.46e-09	6.63e-13	1.66e-09	7.51e-13	proxy_intensity	proxy_intensity
AA	1	10111	New Britain-New Ireland lowland rain forests	Reptiles	Animalia	14	Urban_Intense	5.1e-11	2.31e-14	8.72e-11	3.95e-14	1.01e-08	4.56e-12	1.78e-08	8.06e-12	proxy_type	proxy_type
AA	1	10111	New Britain-New Ireland lowland rain forests	Reptiles	Animalia	15	Urban_Light	2.79e-11	1.27e-14	4.78e-11	2.17e-14	5.52e-09	2.5e-12	9.76e-09	4.42e-12	proxy_type	proxy_type
AA	1	10111	New Britain-New Ireland lowland rain forests	Reptiles	Animalia	16	Urban_Minimal	0	0	0	0	0	0	0	0	proxy_type	proxy_type
AA	1	10112	New Britain-New Ireland montane rain forests	Amphibians	Animalia	2.5	Cropland_LightIntense	4.1e-11	3.95e-14	6.23e-11	6e-14	7.59e-09	7.31e-12	1.17e-08	1.12e-11	proxy_type	proxy_type
AA	1	10112	New Britain-New Ireland montane rain forests	Amphibians	Animalia	4	Cropland_Minimal	2.12e-11	2.04e-14	3.21e-11	3.1e-14	3.92e-09	3.77e-12	6.02e-09	5.8e-12	proxy_type	proxy_type
AA	1	10112	New Britain-New Ireland montane rain forests	Amphibians	Animalia	5	Managed_forest_Intense	3.23e-10	3.11e-13	4.45e-10	4.29e-13	5.03e-08	4.85e-11	6.92e-08	6.67e-11	proxy_intensity	proxy_intensity
AA	1	10112	New Britain-New Ireland montane rain forests	Amphibians	Animalia	6	Managed_forest_Light	8.82e-11	8.5e-14	1.21e-10	1.17e-13	1.37e-08	1.32e-11	1.89e-08	1.82e-11	original	original
AA	1	10112	New Britain-New Ireland montane rain forests	Amphibians	Animalia	7	Managed_forest_Minimal	1.59e-11	1.53e-14	2.19e-11	2.11e-14	2.46e-09	2.37e-12	3.38e-09	3.26e-12	original	original
AA	1	10112	New Britain-New Ireland montane rain forests	Amphibians	Animalia	8.5	Pasture_LightIntense	2.56e-11	2.47e-14	4.04e-11	3.89e-14	4.8e-09	4.63e-12	7.7e-09	7.41e-12	proxy_type	proxy_type
AA	1	10112	New Britain-New Ireland montane rain forests	Amphibians	Animalia	10	Pasture_Minimal	1.54e-11	1.48e-14	2.43e-11	2.34e-14	2.88e-09	2.78e-12	4.62e-09	4.45e-12	proxy_type	proxy_type
AA	1	10112	New Britain-New Ireland montane rain forests	Amphibians	Animalia	11.5	Plantation_LightIntense	9.78e-10	9.42e-13	1.35e-09	1.3e-12	1.52e-07	1.47e-10	2.09e-07	2.02e-10	original	original
AA	1	10112	New Britain-New Ireland montane rain forests	Amphibians	Animalia	13	Plantation_Minimal	9.31e-11	8.97e-14	1.28e-10	1.24e-13	1.45e-08	1.4e-11	1.99e-08	1.92e-11	proxy_intensity	proxy_intensity
AA	1	10112	New Britain-New Ireland montane rain forests	Amphibians	Animalia	14	Urban_Intense	5.11e-11	4.92e-14	8.28e-11	7.97e-14	1.01e-08	9.72e-12	1.66e-08	1.6e-11	proxy_type	proxy_type
AA	1	10112	New Britain-New Ireland montane rain forests	Amphibians	Animalia	15	Urban_Light	2.8e-11	2.7e-14	4.54e-11	4.37e-14	5.53e-09	5.33e-12	9.1e-09	8.76e-12	proxy_type	proxy_type
AA	1	10112	New Britain-New Ireland montane rain forests	Amphibians	Animalia	16	Urban_Minimal	0	0	0	0	0	0	0	0	proxy_type	proxy_type
AA	1	10112	New Britain-New Ireland montane rain forests	Birds	Animalia	2.5	Cropland_LightIntense	3.1e-11	5.32e-14	4.68e-11	8.04e-14	5.47e-09	9.41e-12	8.44e-09	1.45e-11	proxy_type	proxy_type
AA	1	10112	New Britain-New Ireland montane rain forests	Birds	Animalia	4	Cropland_Minimal	1.6e-11	2.75e-14	2.41e-11	4.15e-14	2.82e-09	4.86e-12	4.35e-09	7.49e-12	proxy_type	proxy_type
AA	1	10112	New Britain-New Ireland montane rain forests	Birds	Animalia	5	Managed_forest_Intense	2.27e-10	3.9e-13	3.17e-10	5.46e-13	3.51e-08	6.04e-11	4.92e-08	8.45e-11	proxy_intensity	proxy_intensity
AA	1	10112	New Britain-New Ireland montane rain forests	Birds	Animalia	6	Managed_forest_Light	6.18e-11	1.06e-13	8.66e-11	1.49e-13	9.57e-09	1.65e-11	1.34e-08	2.31e-11	original	original
AA	1	10112	New Britain-New Ireland montane rain forests	Birds	Animalia	7	Managed_forest_Minimal	1.11e-11	1.92e-14	1.56e-11	2.68e-14	1.71e-09	2.95e-12	2.4e-09	4.13e-12	original	original
AA	1	10112	New Britain-New Ireland montane rain forests	Birds	Animalia	8.5	Pasture_LightIntense	1.79e-11	3.07e-14	2.85e-11	4.89e-14	3.21e-09	5.52e-12	5.25e-09	9.03e-12	proxy_type	proxy_type
AA	1	10112	New Britain-New Ireland montane rain forests	Birds	Animalia	10	Pasture_Minimal	1.07e-11	1.84e-14	1.71e-11	2.94e-14	1.92e-09	3.31e-12	3.15e-09	5.42e-12	proxy_type	proxy_type
AA	1	10112	New Britain-New Ireland montane rain forests	Birds	Animalia	11.5	Plantation_LightIntense	5.73e-10	9.86e-13	8.03e-10	1.38e-12	8.88e-08	1.53e-10	1.24e-07	2.14e-10	original	original
AA	1	10112	New Britain-New Ireland montane rain forests	Birds	Animalia	13	Plantation_Minimal	5.46e-11	9.39e-14	7.65e-11	1.31e-13	8.46e-09	1.45e-11	1.18e-08	2.04e-11	proxy_intensity	proxy_intensity
AA	1	10112	New Britain-New Ireland montane rain forests	Birds	Animalia	14	Urban_Intense	2.91e-11	5.01e-14	4.91e-11	8.44e-14	5.7e-09	9.8e-12	1e-08	1.72e-11	proxy_type	proxy_type
AA	1	10112	New Britain-New Ireland montane rain forests	Birds	Animalia	15	Urban_Light	1.6e-11	2.74e-14	2.69e-11	4.63e-14	3.12e-09	5.37e-12	5.48e-09	9.43e-12	proxy_type	proxy_type
AA	1	10112	New Britain-New Ireland montane rain forests	Birds	Animalia	16	Urban_Minimal	0	0	0	0	0	0	0	0	proxy_type	proxy_type
AA	1	10112	New Britain-New Ireland montane rain forests	Mammals	Animalia	2.5	Cropland_LightIntense	3.81e-11	2.47e-14	5.93e-11	3.84e-14	7.2e-09	4.67e-12	1.15e-08	7.45e-12	proxy_type	proxy_type
AA	1	10112	New Britain-New Ireland montane rain forests	Mammals	Animalia	4	Cropland_Minimal	1.97e-11	1.28e-14	3.06e-11	1.98e-14	3.71e-09	2.41e-12	5.93e-09	3.84e-12	proxy_type	proxy_type
AA	1	10112	New Britain-New Ireland montane rain forests	Mammals	Animalia	5	Managed_forest_Intense	3.62e-10	2.35e-13	5.01e-10	3.25e-13	5.95e-08	3.86e-11	8.24e-08	5.34e-11	proxy_intensity	proxy_intensity
AA	1	10112	New Britain-New Ireland montane rain forests	Mammals	Animalia	6	Managed_forest_Light	9.87e-11	6.4e-14	1.37e-10	8.85e-14	1.62e-08	1.05e-11	2.25e-08	1.46e-11	original	original
AA	1	10112	New Britain-New Ireland montane rain forests	Mammals	Animalia	7	Managed_forest_Minimal	1.78e-11	1.15e-14	2.46e-11	1.6e-14	2.91e-09	1.89e-12	4.03e-09	2.61e-12	original	original
AA	1	10112	New Britain-New Ireland montane rain forests	Mammals	Animalia	8.5	Pasture_LightIntense	2.04e-11	1.32e-14	3.34e-11	2.17e-14	3.88e-09	2.52e-12	6.55e-09	4.25e-12	proxy_type	proxy_type
AA	1	10112	New Britain-New Ireland montane rain forests	Mammals	Animalia	10	Pasture_Minimal	1.22e-11	7.93e-15	2.01e-11	1.3e-14	2.33e-09	1.51e-12	3.93e-09	2.55e-12	proxy_type	proxy_type
AA	1	10112	New Britain-New Ireland montane rain forests	Mammals	Animalia	11.5	Plantation_LightIntense	7.15e-10	4.63e-13	9.89e-10	6.41e-13	1.18e-07	7.63e-11	1.63e-07	1.06e-10	original	original
AA	1	10112	New Britain-New Ireland montane rain forests	Mammals	Animalia	13	Plantation_Minimal	6.81e-11	4.41e-14	9.42e-11	6.11e-14	1.12e-08	7.26e-12	1.55e-08	1.01e-11	proxy_intensity	proxy_intensity
AA	1	10112	New Britain-New Ireland montane rain forests	Mammals	Animalia	14	Urban_Intense	2.99e-11	1.94e-14	5.39e-11	3.5e-14	6.38e-09	4.14e-12	1.2e-08	7.77e-12	proxy_type	proxy_type
AA	1	10112	New Britain-New Ireland montane rain forests	Mammals	Animalia	15	Urban_Light	1.64e-11	1.06e-14	2.96e-11	1.92e-14	3.5e-09	2.27e-12	6.57e-09	4.26e-12	proxy_type	proxy_type
AA	1	10112	New Britain-New Ireland montane rain forests	Mammals	Animalia	16	Urban_Minimal	0	0	0	0	0	0	0	0	proxy_type	proxy_type
AA	1	10112	New Britain-New Ireland montane rain forests	Plants	Plantae	2	Cropland_Intense	6.09e-11	3.44e-14	8.97e-11	5.08e-14	1.05e-08	5.94e-12	1.57e-08	8.88e-12	proxy_type	proxy_gep
AA	1	10112	New Britain-New Ireland montane rain forests	Plants	Plantae	3	Cropland_Light	4.06e-11	2.3e-14	5.98e-11	3.38e-14	7e-09	3.96e-12	1.05e-08	5.92e-12	proxy_type	proxy_gep
AA	1	10112	New Britain-New Ireland montane rain forests	Plants	Plantae	4	Cropland_Minimal	3.59e-11	2.03e-14	5.29e-11	2.99e-14	6.19e-09	3.5e-12	9.26e-09	5.24e-12	proxy_type	proxy_gep
AA	1	10112	New Britain-New Ireland montane rain forests	Plants	Plantae	5	Managed_forest_Intense	5.1e-10	2.89e-13	6.87e-10	3.88e-13	7.52e-08	4.25e-11	1.01e-07	5.73e-11	proxy_intensity	proxy_gep
AA	1	10112	New Britain-New Ireland montane rain forests	Plants	Plantae	6	Managed_forest_Light	2.9e-10	1.64e-13	3.91e-10	2.21e-13	4.28e-08	2.42e-11	5.76e-08	3.26e-11	original	proxy_gep
AA	1	10112	New Britain-New Ireland montane rain forests	Plants	Plantae	7	Managed_forest_Minimal	9e-11	5.09e-14	1.21e-10	6.86e-14	1.32e-08	7.46e-12	1.77e-08	1e-11	original	proxy_gep
AA	1	10112	New Britain-New Ireland montane rain forests	Plants	Plantae	8	Pasture_Intense	3.47e-11	1.96e-14	5.02e-11	2.84e-14	5.77e-09	3.27e-12	8.49e-09	4.8e-12	proxy_type	proxy_gep
AA	1	10112	New Britain-New Ireland montane rain forests	Plants	Plantae	9	Pasture_Light	2.4e-11	1.36e-14	3.48e-11	1.97e-14	4e-09	2.26e-12	5.87e-09	3.32e-12	proxy_type	proxy_gep
AA	1	10112	New Britain-New Ireland montane rain forests	Plants	Plantae	10	Pasture_Minimal	4.67e-12	2.64e-15	6.76e-12	3.82e-15	7.77e-10	4.4e-13	1.14e-09	6.46e-13	proxy_type	proxy_gep
AA	1	10112	New Britain-New Ireland montane rain forests	Plants	Plantae	11	Plantation_Intense	7.1e-10	4.02e-13	9.56e-10	5.41e-13	1.05e-07	5.92e-11	1.41e-07	7.97e-11	original	proxy_gep
AA	1	10112	New Britain-New Ireland montane rain forests	Plants	Plantae	12.5	Plantation_MinimalLight	4.1e-10	2.32e-13	5.52e-10	3.12e-13	6.04e-08	3.42e-11	8.14e-08	4.6e-11	proxy_intensity	proxy_gep
AA	1	10112	New Britain-New Ireland montane rain forests	Plants	Plantae	14	Urban_Intense	1.31e-10	7.38e-14	1.54e-10	8.69e-14	2.15e-08	1.22e-11	2.57e-08	1.46e-11	proxy_type	proxy_gep
AA	1	10112	New Britain-New Ireland montane rain forests	Plants	Plantae	15	Urban_Light	4.66e-12	2.64e-15	5.49e-12	3.11e-15	7.68e-10	4.35e-13	9.2e-10	5.2e-13	proxy_type	proxy_gep
AA	1	10112	New Britain-New Ireland montane rain forests	Plants	Plantae	16	Urban_Minimal	0	0	0	0	0	0	0	0	proxy_type	proxy_gep
AA	1	10112	New Britain-New Ireland montane rain forests	Reptiles	Animalia	2.5	Cropland_LightIntense	5.51e-11	1.2e-14	8.44e-11	1.84e-14	1.01e-08	2.2e-12	1.57e-08	3.44e-12	proxy_type	proxy_type
AA	1	10112	New Britain-New Ireland montane rain forests	Reptiles	Animalia	4	Cropland_Minimal	2.84e-11	6.21e-15	4.36e-11	9.52e-15	5.19e-09	1.13e-12	8.12e-09	1.77e-12	proxy_type	proxy_type
AA	1	10112	New Britain-New Ireland montane rain forests	Reptiles	Animalia	5	Managed_forest_Intense	3.48e-10	7.61e-14	4.8e-10	1.05e-13	5.42e-08	1.18e-11	7.46e-08	1.63e-11	proxy_intensity	proxy_intensity
AA	1	10112	New Britain-New Ireland montane rain forests	Reptiles	Animalia	6	Managed_forest_Light	9.5e-11	2.08e-14	1.31e-10	2.86e-14	1.48e-08	3.23e-12	2.04e-08	4.45e-12	original	original
AA	1	10112	New Britain-New Ireland montane rain forests	Reptiles	Animalia	7	Managed_forest_Minimal	1.71e-11	3.74e-15	2.36e-11	5.15e-15	2.65e-09	5.79e-13	3.65e-09	7.97e-13	original	original
AA	1	10112	New Britain-New Ireland montane rain forests	Reptiles	Animalia	8.5	Pasture_LightIntense	3.01e-11	6.58e-15	4.88e-11	1.07e-14	5.49e-09	1.2e-12	9.16e-09	2e-12	proxy_type	proxy_type
AA	1	10112	New Britain-New Ireland montane rain forests	Reptiles	Animalia	10	Pasture_Minimal	1.81e-11	3.95e-15	2.93e-11	6.4e-15	3.3e-09	7.2e-13	5.49e-09	1.2e-12	proxy_type	proxy_type
AA	1	10112	New Britain-New Ireland montane rain forests	Reptiles	Animalia	11.5	Plantation_LightIntense	9.62e-10	2.1e-13	1.32e-09	2.89e-13	1.5e-07	3.27e-11	2.06e-07	4.5e-11	original	original
AA	1	10112	New Britain-New Ireland montane rain forests	Reptiles	Animalia	13	Plantation_Minimal	9.17e-11	2e-14	1.26e-10	2.76e-14	1.43e-08	3.12e-12	1.96e-08	4.29e-12	proxy_intensity	proxy_intensity
AA	1	10112	New Britain-New Ireland montane rain forests	Reptiles	Animalia	14	Urban_Intense	5.1e-11	1.11e-14	8.72e-11	1.91e-14	1.01e-08	2.2e-12	1.78e-08	3.89e-12	proxy_type	proxy_type
AA	1	10112	New Britain-New Ireland montane rain forests	Reptiles	Animalia	15	Urban_Light	2.79e-11	6.11e-15	4.78e-11	1.05e-14	5.52e-09	1.21e-12	9.76e-09	2.13e-12	proxy_type	proxy_type
AA	1	10112	New Britain-New Ireland montane rain forests	Reptiles	Animalia	16	Urban_Minimal	0	0	0	0	0	0	0	0	proxy_type	proxy_type
AA	1	10113	New Caledonia rain forests	Amphibians	Animalia	2.5	Cropland_LightIntense	4.1e-11	7.6e-14	6.23e-11	1.15e-13	7.59e-09	1.41e-11	1.17e-08	2.16e-11	proxy_type	proxy_gep
AA	1	10113	New Caledonia rain forests	Amphibians	Animalia	4	Cropland_Minimal	2.12e-11	3.92e-14	3.21e-11	5.95e-14	3.92e-09	7.26e-12	6.02e-09	1.12e-11	proxy_type	proxy_gep
AA	1	10113	New Caledonia rain forests	Amphibians	Animalia	5	Managed_forest_Intense	3.22e-11	5.96e-14	4.15e-11	7.69e-14	5.55e-09	1.03e-11	7.29e-09	1.35e-11	proxy_type	proxy_gep
AA	1	10113	New Caledonia rain forests	Amphibians	Animalia	6	Managed_forest_Light	8.77e-12	1.63e-14	1.13e-11	2.1e-14	1.51e-09	2.81e-12	1.99e-09	3.68e-12	proxy_type	proxy_gep
AA	1	10113	New Caledonia rain forests	Amphibians	Animalia	7	Managed_forest_Minimal	1.95e-12	3.61e-15	2.52e-12	4.66e-15	3.37e-10	6.24e-13	4.42e-10	8.18e-13	proxy_type	proxy_gep
AA	1	10113	New Caledonia rain forests	Amphibians	Animalia	8.5	Pasture_LightIntense	2.56e-11	4.75e-14	4.04e-11	7.49e-14	4.8e-09	8.89e-12	7.7e-09	1.43e-11	proxy_type	proxy_gep
AA	1	10113	New Caledonia rain forests	Amphibians	Animalia	10	Pasture_Minimal	1.54e-11	2.85e-14	2.43e-11	4.49e-14	2.88e-09	5.34e-12	4.62e-09	8.55e-12	proxy_type	proxy_gep
AA	1	10113	New Caledonia rain forests	Amphibians	Animalia	11.5	Plantation_LightIntense	8.67e-11	1.61e-13	1.16e-10	2.15e-13	1.68e-08	3.11e-11	2.27e-08	4.21e-11	proxy_type	proxy_gep
AA	1	10113	New Caledonia rain forests	Amphibians	Animalia	13	Plantation_Minimal	8.26e-12	1.53e-14	1.11e-11	2.05e-14	1.6e-09	2.96e-12	2.16e-09	4.01e-12	proxy_type	proxy_gep
AA	1	10113	New Caledonia rain forests	Amphibians	Animalia	14	Urban_Intense	5.11e-11	9.46e-14	8.28e-11	1.53e-13	1.01e-08	1.87e-11	1.66e-08	3.07e-11	proxy_type	proxy_gep
AA	1	10113	New Caledonia rain forests	Amphibians	Animalia	15	Urban_Light	2.8e-11	5.19e-14	4.54e-11	8.41e-14	5.53e-09	1.02e-11	9.1e-09	1.69e-11	proxy_type	proxy_gep
AA	1	10113	New Caledonia rain forests	Amphibians	Animalia	16	Urban_Minimal	0	0	0	0	0	0	0	0	proxy_type	proxy_gep
AA	1	10113	New Caledonia rain forests	Birds	Animalia	2.5	Cropland_LightIntense	3.1e-11	1.12e-13	4.68e-11	1.69e-13	5.47e-09	1.97e-11	8.44e-09	3.04e-11	proxy_type	proxy_type
AA	1	10113	New Caledonia rain forests	Birds	Animalia	4	Cropland_Minimal	1.6e-11	5.76e-14	2.41e-11	8.7e-14	2.82e-09	1.02e-11	4.35e-09	1.57e-11	proxy_type	proxy_type
AA	1	10113	New Caledonia rain forests	Birds	Animalia	5	Managed_forest_Intense	8.22e-12	2.96e-14	8.93e-12	3.22e-14	1.27e-09	4.59e-12	1.38e-09	4.98e-12	proxy_intensity	proxy_intensity
AA	1	10113	New Caledonia rain forests	Birds	Animalia	6	Managed_forest_Light	2.24e-12	8.08e-15	2.44e-12	8.78e-15	3.47e-10	1.25e-12	3.77e-10	1.36e-12	original	original
AA	1	10113	New Caledonia rain forests	Birds	Animalia	7	Managed_forest_Minimal	4.04e-13	1.46e-15	4.39e-13	1.58e-15	6.22e-11	2.24e-13	6.76e-11	2.43e-13	original	original
AA	1	10113	New Caledonia rain forests	Birds	Animalia	8.5	Pasture_LightIntense	2.44e-11	8.78e-14	2.65e-11	9.55e-14	3.77e-09	1.36e-11	4.1e-09	1.48e-11	original	original
AA	1	10113	New Caledonia rain forests	Birds	Animalia	10	Pasture_Minimal	1.46e-11	5.27e-14	1.59e-11	5.73e-14	2.26e-09	8.16e-12	2.46e-09	8.87e-12	proxy_intensity	proxy_intensity
AA	1	10113	New Caledonia rain forests	Birds	Animalia	11.5	Plantation_LightIntense	4.5e-11	1.62e-13	5.96e-11	2.15e-13	8.41e-09	3.03e-11	1.12e-08	4.04e-11	proxy_type	proxy_type
AA	1	10113	New Caledonia rain forests	Birds	Animalia	13	Plantation_Minimal	4.29e-12	1.55e-14	5.68e-12	2.05e-14	8.01e-10	2.89e-12	1.07e-09	3.84e-12	proxy_type	proxy_type
AA	1	10113	New Caledonia rain forests	Birds	Animalia	14	Urban_Intense	4.11e-11	1.48e-13	4.47e-11	1.61e-13	6.37e-09	2.3e-11	6.92e-09	2.49e-11	proxy_intensity	proxy_intensity
AA	1	10113	New Caledonia rain forests	Birds	Animalia	15	Urban_Light	2.26e-11	8.13e-14	2.45e-11	8.83e-14	3.49e-09	1.26e-11	3.8e-09	1.37e-11	original	original
AA	1	10113	New Caledonia rain forests	Birds	Animalia	16	Urban_Minimal	0	0	0	0	0	0	0	0	proxy_intensity	proxy_intensity
AA	1	10113	New Caledonia rain forests	Mammals	Animalia	2.5	Cropland_LightIntense	3.81e-11	7.67e-14	5.93e-11	1.19e-13	7.2e-09	1.45e-11	1.15e-08	2.31e-11	proxy_type	proxy_type
AA	1	10113	New Caledonia rain forests	Mammals	Animalia	4	Cropland_Minimal	1.97e-11	3.96e-14	3.06e-11	6.16e-14	3.71e-09	7.48e-12	5.93e-09	1.19e-11	proxy_type	proxy_type
AA	1	10113	New Caledonia rain forests	Mammals	Animalia	5	Managed_forest_Intense	1.06e-11	2.13e-14	1.14e-11	2.3e-14	1.74e-09	3.5e-12	1.88e-09	3.79e-12	proxy_intensity	proxy_intensity
AA	1	10113	New Caledonia rain forests	Mammals	Animalia	6	Managed_forest_Light	2.88e-12	5.8e-15	3.12e-12	6.27e-15	4.74e-10	9.54e-13	5.13e-10	1.03e-12	original	original
AA	1	10113	New Caledonia rain forests	Mammals	Animalia	7	Managed_forest_Minimal	5.19e-13	1.05e-15	5.62e-13	1.13e-15	8.49e-11	1.71e-13	9.19e-11	1.85e-13	original	original
AA	1	10113	New Caledonia rain forests	Mammals	Animalia	8.5	Pasture_LightIntense	3.19e-11	6.43e-14	3.46e-11	6.96e-14	5.26e-09	1.06e-11	5.69e-09	1.14e-11	original	original
AA	1	10113	New Caledonia rain forests	Mammals	Animalia	10	Pasture_Minimal	1.92e-11	3.86e-14	2.07e-11	4.17e-14	3.15e-09	6.35e-12	3.41e-09	6.87e-12	proxy_intensity	proxy_intensity
AA	1	10113	New Caledonia rain forests	Mammals	Animalia	11.5	Plantation_LightIntense	5.24e-11	1.05e-13	6.97e-11	1.4e-13	1.04e-08	2.09e-11	1.39e-08	2.8e-11	proxy_type	proxy_type
AA	1	10113	New Caledonia rain forests	Mammals	Animalia	13	Plantation_Minimal	4.99e-12	1e-14	6.64e-12	1.34e-14	9.87e-10	1.99e-12	1.32e-09	2.66e-12	proxy_type	proxy_type
AA	1	10113	New Caledonia rain forests	Mammals	Animalia	14	Urban_Intense	5.28e-11	1.06e-13	5.72e-11	1.15e-13	8.7e-09	1.75e-11	9.41e-09	1.89e-11	proxy_intensity	proxy_intensity
AA	1	10113	New Caledonia rain forests	Mammals	Animalia	15	Urban_Light	2.9e-11	5.83e-14	3.14e-11	6.31e-14	4.77e-09	9.6e-12	5.16e-09	1.04e-11	original	original
AA	1	10113	New Caledonia rain forests	Mammals	Animalia	16	Urban_Minimal	0	0	0	0	0	0	0	0	proxy_intensity	proxy_intensity
AA	1	10113	New Caledonia rain forests	Plants	Plantae	2	Cropland_Intense	6.09e-11	4.72e-13	8.97e-11	6.95e-13	1.05e-08	8.14e-11	1.57e-08	1.22e-10	proxy_type	proxy_type
AA	1	10113	New Caledonia rain forests	Plants	Plantae	3	Cropland_Light	4.06e-11	3.15e-13	5.98e-11	4.64e-13	7e-09	5.42e-11	1.05e-08	8.11e-11	proxy_type	proxy_type
AA	1	10113	New Caledonia rain forests	Plants	Plantae	4	Cropland_Minimal	3.59e-11	2.78e-13	5.29e-11	4.1e-13	6.19e-09	4.8e-11	9.26e-09	7.18e-11	proxy_type	proxy_type
AA	1	10113	New Caledonia rain forests	Plants	Plantae	5	Managed_forest_Intense	6.24e-11	4.83e-13	6.7e-11	5.19e-13	9.19e-09	7.12e-11	9.88e-09	7.66e-11	proxy_intensity	proxy_intensity
AA	1	10113	New Caledonia rain forests	Plants	Plantae	6	Managed_forest_Light	3.55e-11	2.75e-13	3.81e-11	2.95e-13	5.23e-09	4.05e-11	5.62e-09	4.35e-11	original	original
AA	1	10113	New Caledonia rain forests	Plants	Plantae	7	Managed_forest_Minimal	1.1e-11	8.53e-14	1.18e-11	9.17e-14	1.61e-09	1.25e-11	1.73e-09	1.34e-11	original	original
AA	1	10113	New Caledonia rain forests	Plants	Plantae	8	Pasture_Intense	6.36e-11	4.93e-13	6.84e-11	5.3e-13	9.37e-09	7.26e-11	1.01e-08	7.81e-11	proxy_intensity	proxy_intensity
AA	1	10113	New Caledonia rain forests	Plants	Plantae	9	Pasture_Light	4.4e-11	3.41e-13	4.73e-11	3.67e-13	6.49e-09	5.03e-11	6.98e-09	5.4e-11	original	original
AA	1	10113	New Caledonia rain forests	Plants	Plantae	10	Pasture_Minimal	8.56e-12	6.63e-14	9.2e-12	7.13e-14	1.26e-09	9.78e-12	1.36e-09	1.05e-11	proxy_intensity	proxy_intensity
AA	1	10113	New Caledonia rain forests	Plants	Plantae	11	Plantation_Intense	4.53e-11	3.51e-13	6.22e-11	4.82e-13	8.73e-09	6.76e-11	1.21e-08	9.36e-11	proxy_type	proxy_type
AA	1	10113	New Caledonia rain forests	Plants	Plantae	12.5	Plantation_MinimalLight	2.61e-11	2.02e-13	3.59e-11	2.78e-13	5.04e-09	3.9e-11	6.97e-09	5.4e-11	proxy_type	proxy_type
AA	1	10113	New Caledonia rain forests	Plants	Plantae	14	Urban_Intense	6.85e-11	5.31e-13	7.36e-11	5.7e-13	1.01e-08	7.82e-11	1.09e-08	8.41e-11	proxy_intensity	proxy_intensity
AA	1	10113	New Caledonia rain forests	Plants	Plantae	15	Urban_Light	2.45e-12	1.89e-14	2.63e-12	2.04e-14	3.6e-10	2.79e-12	3.88e-10	3e-12	original	original
AA	1	10113	New Caledonia rain forests	Plants	Plantae	16	Urban_Minimal	0	0	0	0	0	0	0	0	proxy_intensity	proxy_intensity
AA	1	10113	New Caledonia rain forests	Reptiles	Animalia	2.5	Cropland_LightIntense	5.51e-11	8.48e-13	8.44e-11	1.3e-12	1.01e-08	1.55e-10	1.57e-08	2.42e-10	proxy_type	proxy_type
AA	1	10113	New Caledonia rain forests	Reptiles	Animalia	4	Cropland_Minimal	2.84e-11	4.38e-13	4.36e-11	6.71e-13	5.19e-09	7.99e-11	8.12e-09	1.25e-10	proxy_type	proxy_type
AA	1	10113	New Caledonia rain forests	Reptiles	Animalia	5	Managed_forest_Intense	1.51e-11	2.33e-13	1.65e-11	2.54e-13	2.35e-09	3.62e-11	2.57e-09	3.95e-11	proxy_intensity	proxy_intensity
AA	1	10113	New Caledonia rain forests	Reptiles	Animalia	6	Managed_forest_Light	4.12e-12	6.34e-14	4.5e-12	6.93e-14	6.41e-10	9.87e-12	7e-10	1.08e-11	original	original
AA	1	10113	New Caledonia rain forests	Reptiles	Animalia	7	Managed_forest_Minimal	7.43e-13	1.14e-14	8.11e-13	1.25e-14	1.15e-10	1.77e-12	1.25e-10	1.93e-12	original	original
AA	1	10113	New Caledonia rain forests	Reptiles	Animalia	8.5	Pasture_LightIntense	4.51e-11	6.94e-13	4.92e-11	7.58e-13	7.01e-09	1.08e-10	7.66e-09	1.18e-10	original	original
AA	1	10113	New Caledonia rain forests	Reptiles	Animalia	10	Pasture_Minimal	2.7e-11	4.17e-13	2.95e-11	4.55e-13	4.21e-09	6.48e-11	4.6e-09	7.08e-11	proxy_intensity	proxy_intensity
AA	1	10113	New Caledonia rain forests	Reptiles	Animalia	11.5	Plantation_LightIntense	8.21e-11	1.27e-12	1.1e-10	1.69e-12	1.58e-08	2.44e-10	2.14e-08	3.29e-10	proxy_type	proxy_type
AA	1	10113	New Caledonia rain forests	Reptiles	Animalia	13	Plantation_Minimal	7.82e-12	1.2e-13	1.05e-11	1.61e-13	1.51e-09	2.32e-11	2.03e-09	3.13e-11	proxy_type	proxy_type
AA	1	10113	New Caledonia rain forests	Reptiles	Animalia	14	Urban_Intense	8.23e-11	1.27e-12	8.98e-11	1.38e-12	1.28e-08	1.97e-10	1.4e-08	2.15e-10	proxy_intensity	proxy_intensity
AA	1	10113	New Caledonia rain forests	Reptiles	Animalia	15	Urban_Light	4.51e-11	6.95e-13	4.93e-11	7.59e-13	7.02e-09	1.08e-10	7.66e-09	1.18e-10	original	original
AA	1	10113	New Caledonia rain forests	Reptiles	Animalia	16	Urban_Minimal	0	0	0	0	0	0	0	0	proxy_intensity	proxy_intensity
AA	1	10114	Norfolk Island subtropical forests	Amphibians	Animalia	2.5	Cropland_LightIntense	4.1e-11	2.01e-16	6.23e-11	3.05e-16	7.59e-09	3.72e-14	1.17e-08	5.72e-14	proxy_type	proxy_gep
AA	1	10114	Norfolk Island subtropical forests	Amphibians	Animalia	4	Cropland_Minimal	2.12e-11	1.04e-16	3.21e-11	1.58e-16	3.92e-09	1.92e-14	6.02e-09	2.95e-14	proxy_type	proxy_gep
AA	1	10114	Norfolk Island subtropical forests	Amphibians	Animalia	5	Managed_forest_Intense	3.22e-11	1.58e-16	4.15e-11	2.03e-16	5.55e-09	2.72e-14	7.29e-09	3.57e-14	proxy_type	proxy_gep
AA	1	10114	Norfolk Island subtropical forests	Amphibians	Animalia	6	Managed_forest_Light	8.77e-12	4.3e-17	1.13e-11	5.55e-17	1.51e-09	7.42e-15	1.99e-09	9.74e-15	proxy_type	proxy_gep
AA	1	10114	Norfolk Island subtropical forests	Amphibians	Animalia	7	Managed_forest_Minimal	1.95e-12	9.55e-18	2.52e-12	1.23e-17	3.37e-10	1.65e-15	4.42e-10	2.16e-15	proxy_type	proxy_gep
AA	1	10114	Norfolk Island subtropical forests	Amphibians	Animalia	8.5	Pasture_LightIntense	2.56e-11	1.26e-16	4.04e-11	1.98e-16	4.8e-09	2.35e-14	7.7e-09	3.77e-14	proxy_type	proxy_gep
AA	1	10114	Norfolk Island subtropical forests	Amphibians	Animalia	10	Pasture_Minimal	1.54e-11	7.54e-17	2.43e-11	1.19e-16	2.88e-09	1.41e-14	4.62e-09	2.26e-14	proxy_type	proxy_gep
AA	1	10114	Norfolk Island subtropical forests	Amphibians	Animalia	11.5	Plantation_LightIntense	8.67e-11	4.25e-16	1.16e-10	5.69e-16	1.68e-08	8.23e-14	2.27e-08	1.11e-13	proxy_type	proxy_gep
AA	1	10114	Norfolk Island subtropical forests	Amphibians	Animalia	13	Plantation_Minimal	8.26e-12	4.05e-17	1.11e-11	5.42e-17	1.6e-09	7.83e-15	2.16e-09	1.06e-14	proxy_type	proxy_gep
AA	1	10114	Norfolk Island subtropical forests	Amphibians	Animalia	14	Urban_Intense	5.11e-11	2.5e-16	8.28e-11	4.06e-16	1.01e-08	4.94e-14	1.66e-08	8.13e-14	proxy_type	proxy_gep
AA	1	10114	Norfolk Island subtropical forests	Amphibians	Animalia	15	Urban_Light	2.8e-11	1.37e-16	4.54e-11	2.22e-16	5.53e-09	2.71e-14	9.1e-09	4.46e-14	proxy_type	proxy_gep
AA	1	10114	Norfolk Island subtropical forests	Amphibians	Animalia	16	Urban_Minimal	0	0	0	0	0	0	0	0	proxy_type	proxy_gep
AA	1	10114	Norfolk Island subtropical forests	Birds	Animalia	2.5	Cropland_LightIntense	3.1e-11	3.08e-14	4.68e-11	4.65e-14	5.47e-09	5.44e-12	8.44e-09	8.38e-12	proxy_type	proxy_type
AA	1	10114	Norfolk Island subtropical forests	Birds	Animalia	4	Cropland_Minimal	1.6e-11	1.59e-14	2.41e-11	2.4e-14	2.82e-09	2.81e-12	4.35e-09	4.33e-12	proxy_type	proxy_type
AA	1	10114	Norfolk Island subtropical forests	Birds	Animalia	5	Managed_forest_Intense	2.78e-11	2.77e-14	3.39e-11	3.36e-14	5.19e-09	5.16e-12	6.3e-09	6.26e-12	proxy_type	proxy_type
AA	1	10114	Norfolk Island subtropical forests	Birds	Animalia	6	Managed_forest_Light	7.59e-12	7.54e-15	9.23e-12	9.18e-15	1.42e-09	1.41e-12	1.72e-09	1.71e-12	proxy_type	proxy_type
AA	1	10114	Norfolk Island subtropical forests	Birds	Animalia	7	Managed_forest_Minimal	1.69e-12	1.68e-15	2.05e-12	2.04e-15	3.15e-10	3.13e-13	3.82e-10	3.8e-13	proxy_type	proxy_type
AA	1	10114	Norfolk Island subtropical forests	Birds	Animalia	8.5	Pasture_LightIntense	1.79e-11	1.78e-14	2.85e-11	2.83e-14	3.21e-09	3.19e-12	5.25e-09	5.22e-12	proxy_type	proxy_type
AA	1	10114	Norfolk Island subtropical forests	Birds	Animalia	10	Pasture_Minimal	1.07e-11	1.07e-14	1.71e-11	1.7e-14	1.92e-09	1.91e-12	3.15e-09	3.13e-12	proxy_type	proxy_type
AA	1	10114	Norfolk Island subtropical forests	Birds	Animalia	11.5	Plantation_LightIntense	4.5e-11	4.47e-14	5.96e-11	5.92e-14	8.41e-09	8.36e-12	1.12e-08	1.11e-11	proxy_type	proxy_type
AA	1	10114	Norfolk Island subtropical forests	Birds	Animalia	13	Plantation_Minimal	4.29e-12	4.26e-15	5.68e-12	5.64e-15	8.01e-10	7.96e-13	1.07e-09	1.06e-12	proxy_type	proxy_type
AA	1	10114	Norfolk Island subtropical forests	Birds	Animalia	14	Urban_Intense	2.91e-11	2.89e-14	4.91e-11	4.88e-14	5.7e-09	5.66e-12	1e-08	9.93e-12	proxy_type	proxy_type
AA	1	10114	Norfolk Island subtropical forests	Birds	Animalia	15	Urban_Light	1.6e-11	1.59e-14	2.69e-11	2.68e-14	3.12e-09	3.1e-12	5.48e-09	5.45e-12	proxy_type	proxy_type
AA	1	10114	Norfolk Island subtropical forests	Birds	Animalia	16	Urban_Minimal	0	0	0	0	0	0	0	0	proxy_type	proxy_type
AA	1	10114	Norfolk Island subtropical forests	Mammals	Animalia	2.5	Cropland_LightIntense	3.81e-11	1.97e-18	5.93e-11	3.06e-18	7.2e-09	3.71e-16	1.15e-08	5.93e-16	proxy_type	proxy_type
AA	1	10114	Norfolk Island subtropical forests	Mammals	Animalia	4	Cropland_Minimal	1.97e-11	1.02e-18	3.06e-11	1.58e-18	3.71e-09	1.92e-16	5.93e-09	3.06e-16	proxy_type	proxy_type
AA	1	10114	Norfolk Island subtropical forests	Mammals	Animalia	5	Managed_forest_Intense	2.9e-11	1.5e-18	3.67e-11	1.89e-18	5.5e-09	2.84e-16	7.01e-09	3.62e-16	proxy_type	proxy_type
AA	1	10114	Norfolk Island subtropical forests	Mammals	Animalia	6	Managed_forest_Light	7.91e-12	4.08e-19	1e-11	5.16e-19	1.5e-09	7.73e-17	1.91e-09	9.86e-17	proxy_type	proxy_type
AA	1	10114	Norfolk Island subtropical forests	Mammals	Animalia	7	Managed_forest_Minimal	1.76e-12	9.07e-20	2.22e-12	1.15e-19	3.33e-10	1.72e-17	4.25e-10	2.19e-17	proxy_type	proxy_type
AA	1	10114	Norfolk Island subtropical forests	Mammals	Animalia	8.5	Pasture_LightIntense	2.04e-11	1.05e-18	3.34e-11	1.72e-18	3.88e-09	2e-16	6.55e-09	3.38e-16	proxy_type	proxy_type
AA	1	10114	Norfolk Island subtropical forests	Mammals	Animalia	10	Pasture_Minimal	1.22e-11	6.31e-19	2.01e-11	1.03e-18	2.33e-09	1.2e-16	3.93e-09	2.03e-16	proxy_type	proxy_type
AA	1	10114	Norfolk Island subtropical forests	Mammals	Animalia	11.5	Plantation_LightIntense	5.24e-11	2.7e-18	6.97e-11	3.6e-18	1.04e-08	5.35e-16	1.39e-08	7.17e-16	proxy_type	proxy_type
AA	1	10114	Norfolk Island subtropical forests	Mammals	Animalia	13	Plantation_Minimal	4.99e-12	2.58e-19	6.64e-12	3.43e-19	9.87e-10	5.09e-17	1.32e-09	6.83e-17	proxy_type	proxy_type
AA	1	10114	Norfolk Island subtropical forests	Mammals	Animalia	14	Urban_Intense	2.99e-11	1.54e-18	5.39e-11	2.78e-18	6.38e-09	3.29e-16	1.2e-08	6.18e-16	proxy_type	proxy_type
AA	1	10114	Norfolk Island subtropical forests	Mammals	Animalia	15	Urban_Light	1.64e-11	8.45e-19	2.96e-11	1.53e-18	3.5e-09	1.81e-16	6.57e-09	3.39e-16	proxy_type	proxy_type
AA	1	10114	Norfolk Island subtropical forests	Mammals	Animalia	16	Urban_Minimal	0	0	0	0	0	0	0	0	proxy_type	proxy_type
AA	1	10114	Norfolk Island subtropical forests	Plants	Plantae	2	Cropland_Intense	6.09e-11	7.26e-17	8.97e-11	1.07e-16	1.05e-08	1.25e-14	1.57e-08	1.87e-14	proxy_type	proxy_gep
AA	1	10114	Norfolk Island subtropical forests	Plants	Plantae	3	Cropland_Light	4.06e-11	4.84e-17	5.98e-11	7.13e-17	7e-09	8.35e-15	1.05e-08	1.25e-14	proxy_type	proxy_gep
AA	1	10114	Norfolk Island subtropical forests	Plants	Plantae	4	Cropland_Minimal	3.59e-11	4.28e-17	5.29e-11	6.31e-17	6.19e-09	7.38e-15	9.26e-09	1.1e-14	proxy_type	proxy_gep
AA	1	10114	Norfolk Island subtropical forests	Plants	Plantae	5	Managed_forest_Intense	7.02e-11	8.38e-17	9.04e-11	1.08e-16	1.24e-08	1.48e-14	1.59e-08	1.9e-14	proxy_type	proxy_gep
AA	1	10114	Norfolk Island subtropical forests	Plants	Plantae	6	Managed_forest_Light	3.99e-11	4.76e-17	5.14e-11	6.13e-17	7.04e-09	8.39e-15	9.04e-09	1.08e-14	proxy_type	proxy_gep
AA	1	10114	Norfolk Island subtropical forests	Plants	Plantae	7	Managed_forest_Minimal	1.24e-11	1.48e-17	1.59e-11	1.9e-17	2.18e-09	2.6e-15	2.81e-09	3.35e-15	proxy_type	proxy_gep
AA	1	10114	Norfolk Island subtropical forests	Plants	Plantae	8	Pasture_Intense	3.47e-11	4.14e-17	5.02e-11	5.99e-17	5.77e-09	6.88e-15	8.49e-09	1.01e-14	proxy_type	proxy_gep
AA	1	10114	Norfolk Island subtropical forests	Plants	Plantae	9	Pasture_Light	2.4e-11	2.87e-17	3.48e-11	4.15e-17	4e-09	4.77e-15	5.87e-09	7.01e-15	proxy_type	proxy_gep
AA	1	10114	Norfolk Island subtropical forests	Plants	Plantae	10	Pasture_Minimal	4.67e-12	5.57e-18	6.76e-12	8.06e-18	7.77e-10	9.27e-16	1.14e-09	1.36e-15	proxy_type	proxy_gep
AA	1	10114	Norfolk Island subtropical forests	Plants	Plantae	11	Plantation_Intense	4.53e-11	5.4e-17	6.22e-11	7.42e-17	8.73e-09	1.04e-14	1.21e-08	1.44e-14	proxy_type	proxy_gep
AA	1	10114	Norfolk Island subtropical forests	Plants	Plantae	12.5	Plantation_MinimalLight	2.61e-11	3.12e-17	3.59e-11	4.28e-17	5.04e-09	6.01e-15	6.97e-09	8.31e-15	proxy_type	proxy_gep
AA	1	10114	Norfolk Island subtropical forests	Plants	Plantae	14	Urban_Intense	1.31e-10	1.56e-16	1.54e-10	1.83e-16	2.15e-08	2.57e-14	2.57e-08	3.07e-14	proxy_type	proxy_gep
AA	1	10114	Norfolk Island subtropical forests	Plants	Plantae	15	Urban_Light	4.66e-12	5.56e-18	5.49e-12	6.55e-18	7.68e-10	9.16e-16	9.2e-10	1.1e-15	proxy_type	proxy_gep
AA	1	10114	Norfolk Island subtropical forests	Plants	Plantae	16	Urban_Minimal	0	0	0	0	0	0	0	0	proxy_type	proxy_gep
AA	1	10114	Norfolk Island subtropical forests	Reptiles	Animalia	2.5	Cropland_LightIntense	5.51e-11	7.31e-15	8.44e-11	1.12e-14	1.01e-08	1.33e-12	1.57e-08	2.09e-12	proxy_type	proxy_type
AA	1	10114	Norfolk Island subtropical forests	Reptiles	Animalia	4	Cropland_Minimal	2.84e-11	3.77e-15	4.36e-11	5.78e-15	5.19e-09	6.89e-13	8.12e-09	1.08e-12	proxy_type	proxy_type
AA	1	10114	Norfolk Island subtropical forests	Reptiles	Animalia	5	Managed_forest_Intense	3.87e-11	5.13e-15	4.84e-11	6.42e-15	6.98e-09	9.27e-13	8.77e-09	1.16e-12	proxy_type	proxy_type
AA	1	10114	Norfolk Island subtropical forests	Reptiles	Animalia	6	Managed_forest_Light	1.06e-11	1.4e-15	1.32e-11	1.75e-15	1.9e-09	2.53e-13	2.39e-09	3.17e-13	proxy_type	proxy_type
AA	1	10114	Norfolk Island subtropical forests	Reptiles	Animalia	7	Managed_forest_Minimal	2.34e-12	3.11e-16	2.93e-12	3.89e-16	4.23e-10	5.62e-14	5.31e-10	7.05e-14	proxy_type	proxy_type
AA	1	10114	Norfolk Island subtropical forests	Reptiles	Animalia	8.5	Pasture_LightIntense	3.01e-11	3.99e-15	4.88e-11	6.48e-15	5.49e-09	7.29e-13	9.16e-09	1.22e-12	proxy_type	proxy_type
AA	1	10114	Norfolk Island subtropical forests	Reptiles	Animalia	10	Pasture_Minimal	1.81e-11	2.4e-15	2.93e-11	3.89e-15	3.3e-09	4.37e-13	5.49e-09	7.29e-13	proxy_type	proxy_type
AA	1	10114	Norfolk Island subtropical forests	Reptiles	Animalia	11.5	Plantation_LightIntense	8.21e-11	1.09e-14	1.1e-10	1.46e-14	1.58e-08	2.1e-12	2.14e-08	2.84e-12	proxy_type	proxy_type
AA	1	10114	Norfolk Island subtropical forests	Reptiles	Animalia	13	Plantation_Minimal	7.82e-12	1.04e-15	1.05e-11	1.39e-15	1.51e-09	2e-13	2.03e-09	2.7e-13	proxy_type	proxy_type
AA	1	10114	Norfolk Island subtropical forests	Reptiles	Animalia	14	Urban_Intense	5.1e-11	6.76e-15	8.72e-11	1.16e-14	1.01e-08	1.33e-12	1.78e-08	2.36e-12	proxy_type	proxy_type
AA	1	10114	Norfolk Island subtropical forests	Reptiles	Animalia	15	Urban_Light	2.79e-11	3.71e-15	4.78e-11	6.35e-15	5.52e-09	7.32e-13	9.76e-09	1.29e-12	proxy_type	proxy_type
AA	1	10114	Norfolk Island subtropical forests	Reptiles	Animalia	16	Urban_Minimal	0	0	0	0	0	0	0	0	proxy_type	proxy_type
AA	1	10115	Northern New Guinea lowland rain and freshwater swamp forests	Amphibians	Animalia	2.5	Cropland_LightIntense	6.29e-12	1.44e-14	6.44e-12	1.47e-14	9.79e-10	2.23e-12	1e-09	2.29e-12	original	original
AA	1	10115	Northern New Guinea lowland rain and freshwater swamp forests	Amphibians	Animalia	4	Cropland_Minimal	6.27e-12	1.43e-14	6.43e-12	1.47e-14	9.7e-10	2.21e-12	9.94e-10	2.27e-12	original	original
AA	1	10115	Northern New Guinea lowland rain and freshwater swamp forests	Amphibians	Animalia	5	Managed_forest_Intense	2.1e-12	4.8e-15	2.15e-12	4.92e-15	3.27e-10	7.47e-13	3.35e-10	7.65e-13	proxy_intensity	proxy_intensity
AA	1	10115	Northern New Guinea lowland rain and freshwater swamp forests	Amphibians	Animalia	6	Managed_forest_Light	5.74e-13	1.31e-15	5.88e-13	1.34e-15	8.92e-11	2.04e-13	9.14e-11	2.09e-13	original	original
AA	1	10115	Northern New Guinea lowland rain and freshwater swamp forests	Amphibians	Animalia	7	Managed_forest_Minimal	1.03e-13	2.36e-16	1.06e-13	2.42e-16	1.6e-11	3.65e-14	1.64e-11	3.74e-14	original	original
AA	1	10115	Northern New Guinea lowland rain and freshwater swamp forests	Amphibians	Animalia	8.5	Pasture_LightIntense	2.56e-11	5.85e-14	4.04e-11	9.23e-14	4.8e-09	1.1e-11	7.7e-09	1.76e-11	proxy_type	proxy_type
AA	1	10115	Northern New Guinea lowland rain and freshwater swamp forests	Amphibians	Animalia	10	Pasture_Minimal	1.54e-11	3.51e-14	2.43e-11	5.54e-14	2.88e-09	6.57e-12	4.62e-09	1.05e-11	proxy_type	proxy_type
AA	1	10115	Northern New Guinea lowland rain and freshwater swamp forests	Amphibians	Animalia	11.5	Plantation_LightIntense	8.67e-11	1.98e-13	1.16e-10	2.65e-13	1.68e-08	3.83e-11	2.27e-08	5.19e-11	proxy_type	proxy_type
AA	1	10115	Northern New Guinea lowland rain and freshwater swamp forests	Amphibians	Animalia	13	Plantation_Minimal	8.26e-12	1.88e-14	1.11e-11	2.52e-14	1.6e-09	3.65e-12	2.16e-09	4.94e-12	proxy_type	proxy_type
AA	1	10115	Northern New Guinea lowland rain and freshwater swamp forests	Amphibians	Animalia	14	Urban_Intense	5.11e-11	1.17e-13	8.28e-11	1.89e-13	1.01e-08	2.3e-11	1.66e-08	3.79e-11	proxy_type	proxy_type
AA	1	10115	Northern New Guinea lowland rain and freshwater swamp forests	Amphibians	Animalia	15	Urban_Light	2.8e-11	6.39e-14	4.54e-11	1.04e-13	5.53e-09	1.26e-11	9.1e-09	2.08e-11	proxy_type	proxy_type
AA	1	10115	Northern New Guinea lowland rain and freshwater swamp forests	Amphibians	Animalia	16	Urban_Minimal	5.93e-12	1.35e-14	6.07e-12	1.39e-14	9.16e-10	2.09e-12	9.38e-10	2.14e-12	original	original
AA	1	10115	Northern New Guinea lowland rain and freshwater swamp forests	Birds	Animalia	2.5	Cropland_LightIntense	1.52e-12	4.75e-15	1.54e-12	4.81e-15	2.36e-10	7.36e-13	2.38e-10	7.44e-13	original	original
AA	1	10115	Northern New Guinea lowland rain and freshwater swamp forests	Birds	Animalia	4	Cropland_Minimal	1.49e-12	4.65e-15	1.51e-12	4.7e-15	2.29e-10	7.15e-13	2.32e-10	7.24e-13	original	original
AA	1	10115	Northern New Guinea lowland rain and freshwater swamp forests	Birds	Animalia	5	Managed_forest_Intense	5.52e-13	1.72e-15	5.59e-13	1.74e-15	8.55e-11	2.67e-13	8.65e-11	2.7e-13	proxy_intensity	proxy_intensity
AA	1	10115	Northern New Guinea lowland rain and freshwater swamp forests	Birds	Animalia	6	Managed_forest_Light	1.51e-13	4.7e-16	1.52e-13	4.76e-16	2.33e-11	7.28e-14	2.36e-11	7.37e-14	original	original
AA	1	10115	Northern New Guinea lowland rain and freshwater swamp forests	Birds	Animalia	7	Managed_forest_Minimal	2.72e-14	8.48e-17	2.75e-14	8.58e-17	4.18e-12	1.3e-14	4.23e-12	1.32e-14	original	original
AA	1	10115	Northern New Guinea lowland rain and freshwater swamp forests	Birds	Animalia	8.5	Pasture_LightIntense	1.79e-11	5.58e-14	2.85e-11	8.89e-14	3.21e-09	1e-11	5.25e-09	1.64e-11	proxy_type	proxy_type
AA	1	10115	Northern New Guinea lowland rain and freshwater swamp forests	Birds	Animalia	10	Pasture_Minimal	1.07e-11	3.35e-14	1.71e-11	5.33e-14	1.92e-09	6.01e-12	3.15e-09	9.84e-12	proxy_type	proxy_type
AA	1	10115	Northern New Guinea lowland rain and freshwater swamp forests	Birds	Animalia	11.5	Plantation_LightIntense	4.5e-11	1.41e-13	5.96e-11	1.86e-13	8.41e-09	2.63e-11	1.12e-08	3.5e-11	proxy_type	proxy_type
AA	1	10115	Northern New Guinea lowland rain and freshwater swamp forests	Birds	Animalia	13	Plantation_Minimal	4.29e-12	1.34e-14	5.68e-12	1.77e-14	8.01e-10	2.5e-12	1.07e-09	3.33e-12	proxy_type	proxy_type
AA	1	10115	Northern New Guinea lowland rain and freshwater swamp forests	Birds	Animalia	14	Urban_Intense	2.91e-11	9.09e-14	4.91e-11	1.53e-13	5.7e-09	1.78e-11	1e-08	3.12e-11	proxy_type	proxy_type
AA	1	10115	Northern New Guinea lowland rain and freshwater swamp forests	Birds	Animalia	15	Urban_Light	1.6e-11	4.99e-14	2.69e-11	8.41e-14	3.12e-09	9.76e-12	5.48e-09	1.71e-11	proxy_type	proxy_type
AA	1	10115	Northern New Guinea lowland rain and freshwater swamp forests	Birds	Animalia	16	Urban_Minimal	1.49e-12	4.65e-15	1.51e-12	4.7e-15	2.29e-10	7.15e-13	2.32e-10	7.24e-13	original	original
AA	1	10115	Northern New Guinea lowland rain and freshwater swamp forests	Mammals	Animalia	2.5	Cropland_LightIntense	1.98e-12	4.31e-15	2e-12	4.36e-15	3.25e-10	7.1e-13	3.28e-10	7.17e-13	original	original
AA	1	10115	Northern New Guinea lowland rain and freshwater swamp forests	Mammals	Animalia	4	Cropland_Minimal	1.98e-12	4.31e-15	2e-12	4.36e-15	3.23e-10	7.05e-13	3.26e-10	7.12e-13	original	original
AA	1	10115	Northern New Guinea lowland rain and freshwater swamp forests	Mammals	Animalia	5	Managed_forest_Intense	6.53e-13	1.43e-15	6.6e-13	1.44e-15	1.07e-10	2.35e-13	1.09e-10	2.37e-13	proxy_intensity	proxy_intensity
AA	1	10115	Northern New Guinea lowland rain and freshwater swamp forests	Mammals	Animalia	6	Managed_forest_Light	1.78e-13	3.89e-16	1.8e-13	3.93e-16	2.93e-11	6.4e-14	2.96e-11	6.46e-14	original	original
AA	1	10115	Northern New Guinea lowland rain and freshwater swamp forests	Mammals	Animalia	7	Managed_forest_Minimal	3.21e-14	7.01e-17	3.25e-14	7.08e-17	5.25e-12	1.15e-14	5.3e-12	1.16e-14	original	original
AA	1	10115	Northern New Guinea lowland rain and freshwater swamp forests	Mammals	Animalia	8.5	Pasture_LightIntense	2.04e-11	4.45e-14	3.34e-11	7.3e-14	3.88e-09	8.47e-12	6.55e-09	1.43e-11	proxy_type	proxy_type
AA	1	10115	Northern New Guinea lowland rain and freshwater swamp forests	Mammals	Animalia	10	Pasture_Minimal	1.22e-11	2.67e-14	2.01e-11	4.38e-14	2.33e-09	5.08e-12	3.93e-09	8.59e-12	proxy_type	proxy_type
AA	1	10115	Northern New Guinea lowland rain and freshwater swamp forests	Mammals	Animalia	11.5	Plantation_LightIntense	5.24e-11	1.14e-13	6.97e-11	1.52e-13	1.04e-08	2.26e-11	1.39e-08	3.03e-11	proxy_type	proxy_type
AA	1	10115	Northern New Guinea lowland rain and freshwater swamp forests	Mammals	Animalia	13	Plantation_Minimal	4.99e-12	1.09e-14	6.64e-12	1.45e-14	9.87e-10	2.15e-12	1.32e-09	2.89e-12	proxy_type	proxy_type
AA	1	10115	Northern New Guinea lowland rain and freshwater swamp forests	Mammals	Animalia	14	Urban_Intense	2.99e-11	6.52e-14	5.39e-11	1.18e-13	6.38e-09	1.39e-11	1.2e-08	2.61e-11	proxy_type	proxy_type
AA	1	10115	Northern New Guinea lowland rain and freshwater swamp forests	Mammals	Animalia	15	Urban_Light	1.64e-11	3.58e-14	2.96e-11	6.46e-14	3.5e-09	7.64e-12	6.57e-09	1.43e-11	proxy_type	proxy_type
AA	1	10115	Northern New Guinea lowland rain and freshwater swamp forests	Mammals	Animalia	16	Urban_Minimal	1.69e-12	3.69e-15	1.71e-12	3.73e-15	2.76e-10	6.03e-13	2.79e-10	6.09e-13	original	original
AA	1	10115	Northern New Guinea lowland rain and freshwater swamp forests	Plants	Plantae	2	Cropland_Intense	3.36e-12	9.07e-15	3.42e-12	9.24e-15	4.95e-10	1.34e-12	5.04e-10	1.36e-12	proxy_intensity	proxy_intensity
AA	1	10115	Northern New Guinea lowland rain and freshwater swamp forests	Plants	Plantae	3	Cropland_Light	2.24e-12	6.05e-15	2.28e-12	6.16e-15	3.3e-10	8.91e-13	3.36e-10	9.08e-13	original	original
AA	1	10115	Northern New Guinea lowland rain and freshwater swamp forests	Plants	Plantae	4	Cropland_Minimal	1.98e-12	5.35e-15	2.02e-12	5.45e-15	2.9e-10	7.83e-13	2.95e-10	7.98e-13	original	original
AA	1	10115	Northern New Guinea lowland rain and freshwater swamp forests	Plants	Plantae	5	Managed_forest_Intense	2.19e-12	5.93e-15	2.24e-12	6.04e-15	3.23e-10	8.74e-13	3.3e-10	8.91e-13	proxy_intensity	proxy_intensity
AA	1	10115	Northern New Guinea lowland rain and freshwater swamp forests	Plants	Plantae	6	Managed_forest_Light	1.25e-12	3.37e-15	1.27e-12	3.44e-15	1.84e-10	4.97e-13	1.87e-10	5.07e-13	original	original
AA	1	10115	Northern New Guinea lowland rain and freshwater swamp forests	Plants	Plantae	7	Managed_forest_Minimal	3.87e-13	1.05e-15	3.95e-13	1.07e-15	5.67e-11	1.53e-13	5.78e-11	1.56e-13	original	original
AA	1	10115	Northern New Guinea lowland rain and freshwater swamp forests	Plants	Plantae	8	Pasture_Intense	3.47e-11	9.38e-14	5.02e-11	1.36e-13	5.77e-09	1.56e-11	8.49e-09	2.29e-11	proxy_type	proxy_type
AA	1	10115	Northern New Guinea lowland rain and freshwater swamp forests	Plants	Plantae	9	Pasture_Light	2.4e-11	6.5e-14	3.48e-11	9.4e-14	4e-09	1.08e-11	5.87e-09	1.59e-11	proxy_type	proxy_type
AA	1	10115	Northern New Guinea lowland rain and freshwater swamp forests	Plants	Plantae	10	Pasture_Minimal	4.67e-12	1.26e-14	6.76e-12	1.83e-14	7.77e-10	2.1e-12	1.14e-09	3.09e-12	proxy_type	proxy_type
AA	1	10115	Northern New Guinea lowland rain and freshwater swamp forests	Plants	Plantae	11	Plantation_Intense	4.53e-11	1.22e-13	6.22e-11	1.68e-13	8.73e-09	2.36e-11	1.21e-08	3.26e-11	proxy_type	proxy_type
AA	1	10115	Northern New Guinea lowland rain and freshwater swamp forests	Plants	Plantae	12.5	Plantation_MinimalLight	2.61e-11	7.06e-14	3.59e-11	9.71e-14	5.04e-09	1.36e-11	6.97e-09	1.88e-11	proxy_type	proxy_type
AA	1	10115	Northern New Guinea lowland rain and freshwater swamp forests	Plants	Plantae	14	Urban_Intense	1.31e-10	3.53e-13	1.54e-10	4.15e-13	2.15e-08	5.81e-11	2.57e-08	6.96e-11	proxy_type	proxy_type
AA	1	10115	Northern New Guinea lowland rain and freshwater swamp forests	Plants	Plantae	15	Urban_Light	4.66e-12	1.26e-14	5.49e-12	1.48e-14	7.68e-10	2.08e-12	9.2e-10	2.49e-12	proxy_type	proxy_type
AA	1	10115	Northern New Guinea lowland rain and freshwater swamp forests	Plants	Plantae	16	Urban_Minimal	0	0	0	0	0	0	0	0	original	original
AA	1	10115	Northern New Guinea lowland rain and freshwater swamp forests	Reptiles	Animalia	2.5	Cropland_LightIntense	6.28e-12	6.2e-15	6.43e-12	6.35e-15	9.77e-10	9.64e-13	1e-09	9.88e-13	original	original
AA	1	10115	Northern New Guinea lowland rain and freshwater swamp forests	Reptiles	Animalia	4	Cropland_Minimal	6.28e-12	6.2e-15	6.43e-12	6.35e-15	9.71e-10	9.58e-13	9.94e-10	9.81e-13	original	original
AA	1	10115	Northern New Guinea lowland rain and freshwater swamp forests	Reptiles	Animalia	5	Managed_forest_Intense	2.08e-12	2.05e-15	2.13e-12	2.1e-15	3.23e-10	3.19e-13	3.31e-10	3.27e-13	proxy_intensity	proxy_intensity
AA	1	10115	Northern New Guinea lowland rain and freshwater swamp forests	Reptiles	Animalia	6	Managed_forest_Light	5.66e-13	5.59e-16	5.8e-13	5.72e-16	8.81e-11	8.69e-14	9.03e-11	8.91e-14	original	original
AA	1	10115	Northern New Guinea lowland rain and freshwater swamp forests	Reptiles	Animalia	7	Managed_forest_Minimal	1.02e-13	1.01e-16	1.05e-13	1.03e-16	1.58e-11	1.56e-14	1.62e-11	1.6e-14	original	original
AA	1	10115	Northern New Guinea lowland rain and freshwater swamp forests	Reptiles	Animalia	8.5	Pasture_LightIntense	3.01e-11	2.97e-14	4.88e-11	4.82e-14	5.49e-09	5.42e-12	9.16e-09	9.03e-12	proxy_type	proxy_type
AA	1	10115	Northern New Guinea lowland rain and freshwater swamp forests	Reptiles	Animalia	10	Pasture_Minimal	1.81e-11	1.78e-14	2.93e-11	2.89e-14	3.3e-09	3.25e-12	5.49e-09	5.42e-12	proxy_type	proxy_type
AA	1	10115	Northern New Guinea lowland rain and freshwater swamp forests	Reptiles	Animalia	11.5	Plantation_LightIntense	8.21e-11	8.11e-14	1.1e-10	1.08e-13	1.58e-08	1.56e-11	2.14e-08	2.11e-11	proxy_type	proxy_type
AA	1	10115	Northern New Guinea lowland rain and freshwater swamp forests	Reptiles	Animalia	13	Plantation_Minimal	7.82e-12	7.72e-15	1.05e-11	1.03e-14	1.51e-09	1.49e-12	2.03e-09	2.01e-12	proxy_type	proxy_type
AA	1	10115	Northern New Guinea lowland rain and freshwater swamp forests	Reptiles	Animalia	14	Urban_Intense	5.1e-11	5.03e-14	8.72e-11	8.61e-14	1.01e-08	9.93e-12	1.78e-08	1.76e-11	proxy_type	proxy_type
AA	1	10115	Northern New Guinea lowland rain and freshwater swamp forests	Reptiles	Animalia	15	Urban_Light	2.79e-11	2.76e-14	4.78e-11	4.72e-14	5.52e-09	5.44e-12	9.76e-09	9.63e-12	proxy_type	proxy_type
AA	1	10115	Northern New Guinea lowland rain and freshwater swamp forests	Reptiles	Animalia	16	Urban_Minimal	6.12e-12	6.04e-15	6.27e-12	6.19e-15	9.47e-10	9.34e-13	9.7e-10	9.57e-13	original	original
AA	1	10116	Northern New Guinea montane rain forests	Amphibians	Animalia	2.5	Cropland_LightIntense	4.1e-11	7.01e-14	6.23e-11	1.06e-13	7.59e-09	1.3e-11	1.17e-08	2e-11	proxy_type	proxy_type
AA	1	10116	Northern New Guinea montane rain forests	Amphibians	Animalia	4	Cropland_Minimal	2.12e-11	3.62e-14	3.21e-11	5.5e-14	3.92e-09	6.7e-12	6.02e-09	1.03e-11	proxy_type	proxy_type
AA	1	10116	Northern New Guinea montane rain forests	Amphibians	Animalia	5	Managed_forest_Intense	1.76e-10	3.01e-13	2.11e-10	3.61e-13	2.72e-08	4.65e-11	3.26e-08	5.57e-11	proxy_intensity	proxy_intensity
AA	1	10116	Northern New Guinea montane rain forests	Amphibians	Animalia	6	Managed_forest_Light	4.8e-11	8.21e-14	5.75e-11	9.83e-14	7.42e-09	1.27e-11	8.89e-09	1.52e-11	proxy_intensity	proxy_intensity
AA	1	10116	Northern New Guinea montane rain forests	Amphibians	Animalia	7	Managed_forest_Minimal	1.07e-11	1.83e-14	1.28e-11	2.19e-14	1.65e-09	2.82e-12	1.97e-09	3.38e-12	original	original
AA	1	10116	Northern New Guinea montane rain forests	Amphibians	Animalia	8.5	Pasture_LightIntense	2.56e-11	4.38e-14	4.04e-11	6.91e-14	4.8e-09	8.21e-12	7.7e-09	1.32e-11	proxy_type	proxy_type
AA	1	10116	Northern New Guinea montane rain forests	Amphibians	Animalia	10	Pasture_Minimal	1.54e-11	2.63e-14	2.43e-11	4.15e-14	2.88e-09	4.93e-12	4.62e-09	7.9e-12	proxy_type	proxy_type
AA	1	10116	Northern New Guinea montane rain forests	Amphibians	Animalia	11.5	Plantation_LightIntense	8.67e-11	1.48e-13	1.16e-10	1.99e-13	1.68e-08	2.87e-11	2.27e-08	3.89e-11	proxy_type	proxy_type
AA	1	10116	Northern New Guinea montane rain forests	Amphibians	Animalia	13	Plantation_Minimal	8.26e-12	1.41e-14	1.11e-11	1.89e-14	1.6e-09	2.73e-12	2.16e-09	3.7e-12	proxy_type	proxy_type
AA	1	10116	Northern New Guinea montane rain forests	Amphibians	Animalia	14	Urban_Intense	5.11e-11	8.73e-14	8.28e-11	1.42e-13	1.01e-08	1.72e-11	1.66e-08	2.84e-11	proxy_type	proxy_type
AA	1	10116	Northern New Guinea montane rain forests	Amphibians	Animalia	15	Urban_Light	2.8e-11	4.79e-14	4.54e-11	7.76e-14	5.53e-09	9.46e-12	9.1e-09	1.56e-11	proxy_type	proxy_type
AA	1	10116	Northern New Guinea montane rain forests	Amphibians	Animalia	16	Urban_Minimal	6.09e-10	1.04e-12	7.3e-10	1.25e-12	9.42e-08	1.61e-10	1.13e-07	1.93e-10	original	original
AA	1	10116	Northern New Guinea montane rain forests	Birds	Animalia	2.5	Cropland_LightIntense	3.1e-11	3.06e-14	4.68e-11	4.63e-14	5.47e-09	5.41e-12	8.44e-09	8.35e-12	proxy_type	proxy_type
AA	1	10116	Northern New Guinea montane rain forests	Birds	Animalia	4	Cropland_Minimal	1.6e-11	1.58e-14	2.41e-11	2.39e-14	2.82e-09	2.79e-12	4.35e-09	4.31e-12	proxy_type	proxy_type
AA	1	10116	Northern New Guinea montane rain forests	Birds	Animalia	5	Managed_forest_Intense	1.08e-10	1.06e-13	1.3e-10	1.28e-13	1.65e-08	1.64e-11	1.99e-08	1.97e-11	proxy_intensity	proxy_intensity
AA	1	10116	Northern New Guinea montane rain forests	Birds	Animalia	6	Managed_forest_Light	2.93e-11	2.9e-14	3.53e-11	3.5e-14	4.51e-09	4.46e-12	5.44e-09	5.38e-12	proxy_intensity	proxy_intensity
AA	1	10116	Northern New Guinea montane rain forests	Birds	Animalia	7	Managed_forest_Minimal	6.52e-12	6.45e-15	7.85e-12	7.77e-15	1e-09	9.92e-13	1.21e-09	1.2e-12	original	original
AA	1	10116	Northern New Guinea montane rain forests	Birds	Animalia	8.5	Pasture_LightIntense	1.79e-11	1.77e-14	2.85e-11	2.82e-14	3.21e-09	3.17e-12	5.25e-09	5.19e-12	proxy_type	proxy_type
AA	1	10116	Northern New Guinea montane rain forests	Birds	Animalia	10	Pasture_Minimal	1.07e-11	1.06e-14	1.71e-11	1.69e-14	1.92e-09	1.9e-12	3.15e-09	3.12e-12	proxy_type	proxy_type
AA	1	10116	Northern New Guinea montane rain forests	Birds	Animalia	11.5	Plantation_LightIntense	4.5e-11	4.46e-14	5.96e-11	5.9e-14	8.41e-09	8.32e-12	1.12e-08	1.11e-11	proxy_type	proxy_type
AA	1	10116	Northern New Guinea montane rain forests	Birds	Animalia	13	Plantation_Minimal	4.29e-12	4.24e-15	5.68e-12	5.62e-15	8.01e-10	7.93e-13	1.07e-09	1.06e-12	proxy_type	proxy_type
AA	1	10116	Northern New Guinea montane rain forests	Birds	Animalia	14	Urban_Intense	2.91e-11	2.88e-14	4.91e-11	4.86e-14	5.7e-09	5.64e-12	1e-08	9.89e-12	proxy_type	proxy_type
AA	1	10116	Northern New Guinea montane rain forests	Birds	Animalia	15	Urban_Light	1.6e-11	1.58e-14	2.69e-11	2.66e-14	3.12e-09	3.09e-12	5.48e-09	5.42e-12	proxy_type	proxy_type
AA	1	10116	Northern New Guinea montane rain forests	Birds	Animalia	16	Urban_Minimal	3.58e-10	3.54e-13	4.32e-10	4.27e-13	5.51e-08	5.45e-11	6.64e-08	6.57e-11	original	original
AA	1	10116	Northern New Guinea montane rain forests	Mammals	Animalia	2.5	Cropland_LightIntense	3.81e-11	1.38e-13	5.93e-11	2.15e-13	7.2e-09	2.6e-11	1.15e-08	4.16e-11	proxy_type	proxy_type
AA	1	10116	Northern New Guinea montane rain forests	Mammals	Animalia	4	Cropland_Minimal	1.97e-11	7.12e-14	3.06e-11	1.11e-13	3.71e-09	1.34e-11	5.93e-09	2.14e-11	proxy_type	proxy_type
AA	1	10116	Northern New Guinea montane rain forests	Mammals	Animalia	5	Managed_forest_Intense	1.5e-10	5.44e-13	1.8e-10	6.51e-13	2.46e-08	8.89e-11	2.94e-08	1.06e-10	proxy_intensity	proxy_intensity
AA	1	10116	Northern New Guinea montane rain forests	Mammals	Animalia	6	Managed_forest_Light	4.1e-11	1.48e-13	4.91e-11	1.78e-13	6.7e-09	2.42e-11	8.02e-09	2.9e-11	proxy_intensity	proxy_intensity
AA	1	10116	Northern New Guinea montane rain forests	Mammals	Animalia	7	Managed_forest_Minimal	9.11e-12	3.29e-14	1.09e-11	3.95e-14	1.49e-09	5.39e-12	1.78e-09	6.45e-12	original	original
AA	1	10116	Northern New Guinea montane rain forests	Mammals	Animalia	8.5	Pasture_LightIntense	2.04e-11	7.38e-14	3.34e-11	1.21e-13	3.88e-09	1.4e-11	6.55e-09	2.37e-11	proxy_type	proxy_type
AA	1	10116	Northern New Guinea montane rain forests	Mammals	Animalia	10	Pasture_Minimal	1.22e-11	4.43e-14	2.01e-11	7.25e-14	2.33e-09	8.43e-12	3.93e-09	1.42e-11	proxy_type	proxy_type
AA	1	10116	Northern New Guinea montane rain forests	Mammals	Animalia	11.5	Plantation_LightIntense	5.24e-11	1.9e-13	6.97e-11	2.52e-13	1.04e-08	3.75e-11	1.39e-08	5.03e-11	proxy_type	proxy_type
AA	1	10116	Northern New Guinea montane rain forests	Mammals	Animalia	13	Plantation_Minimal	4.99e-12	1.81e-14	6.64e-12	2.4e-14	9.87e-10	3.57e-12	1.32e-09	4.79e-12	proxy_type	proxy_type
AA	1	10116	Northern New Guinea montane rain forests	Mammals	Animalia	14	Urban_Intense	2.99e-11	1.08e-13	5.39e-11	1.95e-13	6.38e-09	2.31e-11	1.2e-08	4.33e-11	proxy_type	proxy_type
AA	1	10116	Northern New Guinea montane rain forests	Mammals	Animalia	15	Urban_Light	1.64e-11	5.93e-14	2.96e-11	1.07e-13	3.5e-09	1.27e-11	6.57e-09	2.38e-11	proxy_type	proxy_type
AA	1	10116	Northern New Guinea montane rain forests	Mammals	Animalia	16	Urban_Minimal	4.69e-10	1.7e-12	5.62e-10	2.03e-12	7.67e-08	2.78e-10	9.19e-08	3.32e-10	original	original
AA	1	10116	Northern New Guinea montane rain forests	Plants	Plantae	2	Cropland_Intense	6.09e-11	2.52e-14	8.97e-11	3.72e-14	1.05e-08	4.35e-12	1.57e-08	6.51e-12	proxy_type	proxy_type
AA	1	10116	Northern New Guinea montane rain forests	Plants	Plantae	3	Cropland_Light	4.06e-11	1.68e-14	5.98e-11	2.48e-14	7e-09	2.9e-12	1.05e-08	4.34e-12	proxy_type	proxy_type
AA	1	10116	Northern New Guinea montane rain forests	Plants	Plantae	4	Cropland_Minimal	3.59e-11	1.49e-14	5.29e-11	2.19e-14	6.19e-09	2.57e-12	9.26e-09	3.84e-12	proxy_type	proxy_type
AA	1	10116	Northern New Guinea montane rain forests	Plants	Plantae	5	Managed_forest_Intense	6.73e-10	2.79e-13	7.92e-10	3.28e-13	9.85e-08	4.08e-11	1.16e-07	4.81e-11	proxy_intensity	proxy_intensity
AA	1	10116	Northern New Guinea montane rain forests	Plants	Plantae	6	Managed_forest_Light	3.82e-10	1.59e-13	4.5e-10	1.87e-13	5.6e-08	2.32e-11	6.59e-08	2.73e-11	proxy_intensity	proxy_intensity
AA	1	10116	Northern New Guinea montane rain forests	Plants	Plantae	7	Managed_forest_Minimal	1.19e-10	4.92e-14	1.4e-10	5.79e-14	1.74e-08	7.2e-12	2.05e-08	8.48e-12	original	original
AA	1	10116	Northern New Guinea montane rain forests	Plants	Plantae	8	Pasture_Intense	3.47e-11	1.44e-14	5.02e-11	2.08e-14	5.77e-09	2.39e-12	8.49e-09	3.52e-12	proxy_type	proxy_type
AA	1	10116	Northern New Guinea montane rain forests	Plants	Plantae	9	Pasture_Light	2.4e-11	9.96e-15	3.48e-11	1.44e-14	4e-09	1.66e-12	5.87e-09	2.44e-12	proxy_type	proxy_type
AA	1	10116	Northern New Guinea montane rain forests	Plants	Plantae	10	Pasture_Minimal	4.67e-12	1.94e-15	6.76e-12	2.8e-15	7.77e-10	3.22e-13	1.14e-09	4.74e-13	proxy_type	proxy_type
AA	1	10116	Northern New Guinea montane rain forests	Plants	Plantae	11	Plantation_Intense	4.53e-11	1.88e-14	6.22e-11	2.58e-14	8.73e-09	3.62e-12	1.21e-08	5.01e-12	proxy_type	proxy_type
AA	1	10116	Northern New Guinea montane rain forests	Plants	Plantae	12.5	Plantation_MinimalLight	2.61e-11	1.08e-14	3.59e-11	1.49e-14	5.04e-09	2.09e-12	6.97e-09	2.89e-12	proxy_type	proxy_type
AA	1	10116	Northern New Guinea montane rain forests	Plants	Plantae	14	Urban_Intense	1.31e-10	5.41e-14	1.54e-10	6.37e-14	2.15e-08	8.92e-12	2.57e-08	1.07e-11	proxy_type	proxy_type
AA	1	10116	Northern New Guinea montane rain forests	Plants	Plantae	15	Urban_Light	4.66e-12	1.93e-15	5.49e-12	2.28e-15	7.68e-10	3.19e-13	9.2e-10	3.81e-13	proxy_type	proxy_type
AA	1	10116	Northern New Guinea montane rain forests	Plants	Plantae	16	Urban_Minimal	0	0	0	0	0	0	0	0	original	original
AA	1	10116	Northern New Guinea montane rain forests	Reptiles	Animalia	2.5	Cropland_LightIntense	5.51e-11	9.05e-15	8.44e-11	1.39e-14	1.01e-08	1.65e-12	1.57e-08	2.59e-12	proxy_type	proxy_type
AA	1	10116	Northern New Guinea montane rain forests	Reptiles	Animalia	4	Cropland_Minimal	2.84e-11	4.67e-15	4.36e-11	7.16e-15	5.19e-09	8.53e-13	8.12e-09	1.33e-12	proxy_type	proxy_type
AA	1	10116	Northern New Guinea montane rain forests	Reptiles	Animalia	5	Managed_forest_Intense	1.72e-10	2.82e-14	2.05e-10	3.38e-14	2.65e-08	4.36e-12	3.17e-08	5.22e-12	proxy_intensity	proxy_intensity
AA	1	10116	Northern New Guinea montane rain forests	Reptiles	Animalia	6	Managed_forest_Light	4.68e-11	7.69e-15	5.6e-11	9.21e-15	7.23e-09	1.19e-12	8.66e-09	1.42e-12	proxy_intensity	proxy_intensity
AA	1	10116	Northern New Guinea montane rain forests	Reptiles	Animalia	7	Managed_forest_Minimal	1.04e-11	1.71e-15	1.24e-11	2.05e-15	1.61e-09	2.64e-13	1.92e-09	3.16e-13	original	original
AA	1	10116	Northern New Guinea montane rain forests	Reptiles	Animalia	8.5	Pasture_LightIntense	3.01e-11	4.95e-15	4.88e-11	8.02e-15	5.49e-09	9.03e-13	9.16e-09	1.51e-12	proxy_type	proxy_type
AA	1	10116	Northern New Guinea montane rain forests	Reptiles	Animalia	10	Pasture_Minimal	1.81e-11	2.97e-15	2.93e-11	4.81e-15	3.3e-09	5.42e-13	5.49e-09	9.03e-13	proxy_type	proxy_type
AA	1	10116	Northern New Guinea montane rain forests	Reptiles	Animalia	11.5	Plantation_LightIntense	8.21e-11	1.35e-14	1.1e-10	1.8e-14	1.58e-08	2.6e-12	2.14e-08	3.51e-12	proxy_type	proxy_type
AA	1	10116	Northern New Guinea montane rain forests	Reptiles	Animalia	13	Plantation_Minimal	7.82e-12	1.29e-15	1.05e-11	1.72e-15	1.51e-09	2.48e-13	2.03e-09	3.35e-13	proxy_type	proxy_type
AA	1	10116	Northern New Guinea montane rain forests	Reptiles	Animalia	14	Urban_Intense	5.1e-11	8.38e-15	8.72e-11	1.43e-14	1.01e-08	1.65e-12	1.78e-08	2.92e-12	proxy_type	proxy_type
AA	1	10116	Northern New Guinea montane rain forests	Reptiles	Animalia	15	Urban_Light	2.79e-11	4.59e-15	4.78e-11	7.86e-15	5.52e-09	9.07e-13	9.76e-09	1.6e-12	proxy_type	proxy_type
AA	1	10116	Northern New Guinea montane rain forests	Reptiles	Animalia	16	Urban_Minimal	6.12e-10	1.01e-13	7.32e-10	1.2e-13	9.45e-08	1.55e-11	1.13e-07	1.86e-11	original	original
AA	1	10117	Queensland tropical rain forests	Amphibians	Animalia	2.5	Cropland_LightIntense	6.5e-11	3.12e-13	9.42e-11	4.52e-13	1.01e-08	4.85e-11	1.47e-08	7.04e-11	original	original
AA	1	10117	Queensland tropical rain forests	Amphibians	Animalia	4	Cropland_Minimal	3.35e-11	1.61e-13	4.86e-11	2.33e-13	5.22e-09	2.51e-11	7.57e-09	3.63e-11	proxy_intensity	proxy_intensity
AA	1	10117	Queensland tropical rain forests	Amphibians	Animalia	5	Managed_forest_Intense	2.18e-11	1.05e-13	3.16e-11	1.51e-13	3.39e-09	1.63e-11	4.91e-09	2.36e-11	proxy_intensity	proxy_intensity
AA	1	10117	Queensland tropical rain forests	Amphibians	Animalia	6	Managed_forest_Light	5.94e-12	2.85e-14	8.61e-12	4.13e-14	9.24e-10	4.44e-12	1.34e-09	6.43e-12	original	original
AA	1	10117	Queensland tropical rain forests	Amphibians	Animalia	7	Managed_forest_Minimal	1.07e-12	5.14e-15	1.55e-12	7.45e-15	1.66e-10	7.95e-13	2.4e-10	1.15e-12	original	original
AA	1	10117	Queensland tropical rain forests	Amphibians	Animalia	8.5	Pasture_LightIntense	5.94e-11	2.85e-13	8.62e-11	4.14e-13	9.25e-09	4.44e-11	1.34e-08	6.43e-11	original	original
AA	1	10117	Queensland tropical rain forests	Amphibians	Animalia	10	Pasture_Minimal	3.57e-11	1.71e-13	5.17e-11	2.48e-13	5.55e-09	2.66e-11	8.04e-09	3.86e-11	proxy_intensity	proxy_intensity
AA	1	10117	Queensland tropical rain forests	Amphibians	Animalia	11.5	Plantation_LightIntense	8.67e-11	4.16e-13	1.16e-10	5.58e-13	1.68e-08	8.06e-11	2.27e-08	1.09e-10	proxy_type	proxy_type
AA	1	10117	Queensland tropical rain forests	Amphibians	Animalia	13	Plantation_Minimal	8.26e-12	3.96e-14	1.11e-11	5.31e-14	1.6e-09	7.67e-12	2.16e-09	1.04e-11	proxy_type	proxy_type
AA	1	10117	Queensland tropical rain forests	Amphibians	Animalia	14	Urban_Intense	1.11e-10	5.31e-13	1.6e-10	7.69e-13	1.72e-08	8.26e-11	2.49e-08	1.2e-10	proxy_intensity	proxy_intensity
AA	1	10117	Queensland tropical rain forests	Amphibians	Animalia	15	Urban_Light	6.06e-11	2.91e-13	8.79e-11	4.22e-13	9.43e-09	4.53e-11	1.37e-08	6.56e-11	original	original
AA	1	10117	Queensland tropical rain forests	Amphibians	Animalia	16	Urban_Minimal	0	0	0	0	0	0	0	0	proxy_intensity	proxy_intensity
AA	1	10117	Queensland tropical rain forests	Birds	Animalia	2.5	Cropland_LightIntense	2.27e-11	1.79e-14	2.92e-11	2.29e-14	3.52e-09	2.77e-12	4.51e-09	3.54e-12	original	original
AA	1	10117	Queensland tropical rain forests	Birds	Animalia	4	Cropland_Minimal	1.17e-11	9.22e-15	1.5e-11	1.18e-14	1.82e-09	1.43e-12	2.33e-09	1.83e-12	proxy_intensity	proxy_intensity
AA	1	10117	Queensland tropical rain forests	Birds	Animalia	5	Managed_forest_Intense	9.27e-12	7.28e-15	1.19e-11	9.33e-15	1.44e-09	1.13e-12	1.84e-09	1.44e-12	proxy_intensity	proxy_intensity
AA	1	10117	Queensland tropical rain forests	Birds	Animalia	6	Managed_forest_Light	2.53e-12	1.99e-15	3.24e-12	2.54e-15	3.92e-10	3.07e-13	5.02e-10	3.94e-13	original	original
AA	1	10117	Queensland tropical rain forests	Birds	Animalia	7	Managed_forest_Minimal	4.56e-13	3.58e-16	5.84e-13	4.59e-16	7.01e-11	5.51e-14	8.99e-11	7.06e-14	original	original
AA	1	10117	Queensland tropical rain forests	Birds	Animalia	8.5	Pasture_LightIntense	2.45e-11	1.92e-14	3.14e-11	2.46e-14	3.79e-09	2.98e-12	4.86e-09	3.82e-12	original	original
AA	1	10117	Queensland tropical rain forests	Birds	Animalia	10	Pasture_Minimal	1.47e-11	1.15e-14	1.88e-11	1.48e-14	2.28e-09	1.79e-12	2.92e-09	2.29e-12	proxy_intensity	proxy_intensity
AA	1	10117	Queensland tropical rain forests	Birds	Animalia	11.5	Plantation_LightIntense	4.5e-11	3.54e-14	5.96e-11	4.68e-14	8.41e-09	6.6e-12	1.12e-08	8.79e-12	proxy_type	proxy_type
AA	1	10117	Queensland tropical rain forests	Birds	Animalia	13	Plantation_Minimal	4.29e-12	3.37e-15	5.68e-12	4.46e-15	8.01e-10	6.29e-13	1.07e-09	8.38e-13	proxy_type	proxy_type
AA	1	10117	Queensland tropical rain forests	Birds	Animalia	14	Urban_Intense	4.09e-11	3.21e-14	5.24e-11	4.11e-14	6.33e-09	4.97e-12	8.11e-09	6.37e-12	proxy_intensity	proxy_intensity
AA	1	10117	Queensland tropical rain forests	Birds	Animalia	15	Urban_Light	2.24e-11	1.76e-14	2.87e-11	2.26e-14	3.47e-09	2.73e-12	4.45e-09	3.49e-12	original	original
AA	1	10117	Queensland tropical rain forests	Birds	Animalia	16	Urban_Minimal	0	0	0	0	0	0	0	0	proxy_intensity	proxy_intensity
AA	1	10117	Queensland tropical rain forests	Mammals	Animalia	2.5	Cropland_LightIntense	3.35e-11	8.43e-14	4.26e-11	1.07e-13	5.52e-09	1.39e-11	7.01e-09	1.76e-11	original	original
AA	1	10117	Queensland tropical rain forests	Mammals	Animalia	4	Cropland_Minimal	1.73e-11	4.35e-14	2.2e-11	5.53e-14	2.85e-09	7.16e-12	3.62e-09	9.1e-12	proxy_intensity	proxy_intensity
AA	1	10117	Queensland tropical rain forests	Mammals	Animalia	5	Managed_forest_Intense	1.17e-11	2.94e-14	1.48e-11	3.73e-14	1.92e-09	4.83e-12	2.44e-09	6.14e-12	proxy_intensity	proxy_intensity
AA	1	10117	Queensland tropical rain forests	Mammals	Animalia	6	Managed_forest_Light	3.18e-12	8.01e-15	4.05e-12	1.02e-14	5.24e-10	1.32e-12	6.66e-10	1.67e-12	original	original
AA	1	10117	Queensland tropical rain forests	Mammals	Animalia	7	Managed_forest_Minimal	5.74e-13	1.44e-15	7.3e-13	1.84e-15	9.39e-11	2.36e-13	1.19e-10	3e-13	original	original
AA	1	10117	Queensland tropical rain forests	Mammals	Animalia	8.5	Pasture_LightIntense	3.15e-11	7.92e-14	4e-11	1.01e-13	5.18e-09	1.3e-11	6.58e-09	1.66e-11	original	original
AA	1	10117	Queensland tropical rain forests	Mammals	Animalia	10	Pasture_Minimal	1.89e-11	4.75e-14	2.4e-11	6.04e-14	3.11e-09	7.82e-12	3.95e-09	9.94e-12	proxy_intensity	proxy_intensity
AA	1	10117	Queensland tropical rain forests	Mammals	Animalia	11.5	Plantation_LightIntense	5.24e-11	1.32e-13	6.97e-11	1.75e-13	1.04e-08	2.61e-11	1.39e-08	3.49e-11	proxy_type	proxy_type
AA	1	10117	Queensland tropical rain forests	Mammals	Animalia	13	Plantation_Minimal	4.99e-12	1.26e-14	6.64e-12	1.67e-14	9.87e-10	2.48e-12	1.32e-09	3.33e-12	proxy_type	proxy_type
AA	1	10117	Queensland tropical rain forests	Mammals	Animalia	14	Urban_Intense	5.33e-11	1.34e-13	6.78e-11	1.7e-13	8.78e-09	2.21e-11	1.12e-08	2.81e-11	proxy_intensity	proxy_intensity
AA	1	10117	Queensland tropical rain forests	Mammals	Animalia	15	Urban_Light	2.93e-11	7.36e-14	3.72e-11	9.35e-14	4.81e-09	1.21e-11	6.12e-09	1.54e-11	original	original
AA	1	10117	Queensland tropical rain forests	Mammals	Animalia	16	Urban_Minimal	0	0	0	0	0	0	0	0	proxy_intensity	proxy_intensity
AA	1	10117	Queensland tropical rain forests	Plants	Plantae	2	Cropland_Intense	3.44e-11	9.33e-14	4.99e-11	1.35e-13	5.06e-09	1.38e-11	7.35e-09	2e-11	original	original
AA	1	10117	Queensland tropical rain forests	Plants	Plantae	3	Cropland_Light	2.29e-11	6.22e-14	3.33e-11	9.03e-14	3.38e-09	9.17e-12	4.9e-09	1.33e-11	proxy_intensity	proxy_intensity
AA	1	10117	Queensland tropical rain forests	Plants	Plantae	4	Cropland_Minimal	2.03e-11	5.5e-14	2.94e-11	7.99e-14	2.99e-09	8.11e-12	4.34e-09	1.18e-11	proxy_intensity	proxy_intensity
AA	1	10117	Queensland tropical rain forests	Plants	Plantae	5	Managed_forest_Intense	2.25e-11	6.1e-14	3.26e-11	8.86e-14	3.31e-09	8.99e-12	4.81e-09	1.31e-11	proxy_intensity	proxy_intensity
AA	1	10117	Queensland tropical rain forests	Plants	Plantae	6	Managed_forest_Light	1.28e-11	3.47e-14	1.85e-11	5.04e-14	1.88e-09	5.11e-12	2.73e-09	7.42e-12	original	original
AA	1	10117	Queensland tropical rain forests	Plants	Plantae	7	Managed_forest_Minimal	3.96e-12	1.08e-14	5.76e-12	1.56e-14	5.81e-10	1.58e-12	8.43e-10	2.29e-12	original	original
AA	1	10117	Queensland tropical rain forests	Plants	Plantae	8	Pasture_Intense	2.29e-11	6.22e-14	3.33e-11	9.03e-14	3.38e-09	9.17e-12	4.9e-09	1.33e-11	original	original
AA	1	10117	Queensland tropical rain forests	Plants	Plantae	9	Pasture_Light	1.59e-11	4.31e-14	2.3e-11	6.25e-14	2.34e-09	6.35e-12	3.39e-09	9.21e-12	original	original
AA	1	10117	Queensland tropical rain forests	Plants	Plantae	10	Pasture_Minimal	3.08e-12	8.37e-15	4.48e-12	1.22e-14	4.55e-10	1.23e-12	6.6e-10	1.79e-12	proxy_intensity	proxy_intensity
AA	1	10117	Queensland tropical rain forests	Plants	Plantae	11	Plantation_Intense	4.53e-11	1.23e-13	6.22e-11	1.69e-13	8.73e-09	2.37e-11	1.21e-08	3.28e-11	proxy_type	proxy_type
AA	1	10117	Queensland tropical rain forests	Plants	Plantae	12.5	Plantation_MinimalLight	2.61e-11	7.1e-14	3.59e-11	9.75e-14	5.04e-09	1.37e-11	6.97e-09	1.89e-11	proxy_type	proxy_type
AA	1	10117	Queensland tropical rain forests	Plants	Plantae	14	Urban_Intense	2.47e-11	6.7e-14	3.58e-11	9.72e-14	3.64e-09	9.87e-12	5.28e-09	1.43e-11	proxy_intensity	proxy_intensity
AA	1	10117	Queensland tropical rain forests	Plants	Plantae	15	Urban_Light	8.81e-13	2.39e-15	1.28e-12	3.47e-15	1.3e-10	3.53e-13	1.89e-10	5.12e-13	original	original
AA	1	10117	Queensland tropical rain forests	Plants	Plantae	16	Urban_Minimal	0	0	0	0	0	0	0	0	proxy_intensity	proxy_intensity
AA	1	10117	Queensland tropical rain forests	Reptiles	Animalia	2.5	Cropland_LightIntense	6.37e-11	1.97e-13	9.24e-11	2.86e-13	9.91e-09	3.07e-11	1.44e-08	4.45e-11	original	original
AA	1	10117	Queensland tropical rain forests	Reptiles	Animalia	4	Cropland_Minimal	3.29e-11	1.02e-13	4.77e-11	1.47e-13	5.12e-09	1.58e-11	7.42e-09	2.29e-11	proxy_intensity	proxy_intensity
AA	1	10117	Queensland tropical rain forests	Reptiles	Animalia	5	Managed_forest_Intense	2.13e-11	6.58e-14	3.08e-11	9.54e-14	3.31e-09	1.02e-11	4.8e-09	1.48e-11	proxy_intensity	proxy_intensity
AA	1	10117	Queensland tropical rain forests	Reptiles	Animalia	6	Managed_forest_Light	5.8e-12	1.79e-14	8.41e-12	2.6e-14	9.03e-10	2.79e-12	1.31e-09	4.05e-12	original	original
AA	1	10117	Queensland tropical rain forests	Reptiles	Animalia	7	Managed_forest_Minimal	1.05e-12	3.24e-15	1.52e-12	4.69e-15	1.62e-10	5e-13	2.34e-10	7.25e-13	original	original
AA	1	10117	Queensland tropical rain forests	Reptiles	Animalia	8.5	Pasture_LightIntense	6.37e-11	1.97e-13	9.23e-11	2.86e-13	9.91e-09	3.07e-11	1.44e-08	4.44e-11	original	original
AA	1	10117	Queensland tropical rain forests	Reptiles	Animalia	10	Pasture_Minimal	3.82e-11	1.18e-13	5.54e-11	1.71e-13	5.94e-09	1.84e-11	8.62e-09	2.67e-11	proxy_intensity	proxy_intensity
AA	1	10117	Queensland tropical rain forests	Reptiles	Animalia	11.5	Plantation_LightIntense	8.21e-11	2.54e-13	1.1e-10	3.4e-13	1.58e-08	4.9e-11	2.14e-08	6.61e-11	proxy_type	proxy_type
AA	1	10117	Queensland tropical rain forests	Reptiles	Animalia	13	Plantation_Minimal	7.82e-12	2.42e-14	1.05e-11	3.23e-14	1.51e-09	4.66e-12	2.03e-09	6.3e-12	proxy_type	proxy_type
AA	1	10117	Queensland tropical rain forests	Reptiles	Animalia	14	Urban_Intense	1.14e-10	3.52e-13	1.65e-10	5.11e-13	1.77e-08	5.48e-11	2.57e-08	7.95e-11	proxy_intensity	proxy_intensity
AA	1	10117	Queensland tropical rain forests	Reptiles	Animalia	15	Urban_Light	6.25e-11	1.93e-13	9.05e-11	2.8e-13	9.72e-09	3.01e-11	1.41e-08	4.36e-11	original	original
AA	1	10117	Queensland tropical rain forests	Reptiles	Animalia	16	Urban_Minimal	0	0	0	0	0	0	0	0	proxy_intensity	proxy_intensity
AA	1	10118	Seram rain forests	Amphibians	Animalia	2.5	Cropland_LightIntense	6.61e-11	1.04e-14	6.83e-11	1.08e-14	1.03e-08	1.62e-12	1.06e-08	1.67e-12	original	original
AA	1	10118	Seram rain forests	Amphibians	Animalia	4	Cropland_Minimal	6.61e-11	1.04e-14	6.83e-11	1.08e-14	1.02e-08	1.61e-12	1.06e-08	1.66e-12	original	original
AA	1	10118	Seram rain forests	Amphibians	Animalia	5	Managed_forest_Intense	1.77e-11	2.79e-15	1.83e-11	2.88e-15	2.74e-09	4.31e-13	2.83e-09	4.46e-13	proxy_intensity	proxy_intensity
AA	1	10118	Seram rain forests	Amphibians	Animalia	6	Managed_forest_Light	4.83e-12	7.61e-16	5e-12	7.87e-16	7.47e-10	1.18e-13	7.72e-10	1.22e-13	proxy_intensity	proxy_intensity
AA	1	10118	Seram rain forests	Amphibians	Animalia	7	Managed_forest_Minimal	1.07e-12	1.69e-16	1.11e-12	1.75e-16	1.66e-10	2.61e-14	1.72e-10	2.7e-14	original	original
AA	1	10118	Seram rain forests	Amphibians	Animalia	8.5	Pasture_LightIntense	2.56e-11	4.04e-15	4.04e-11	6.37e-15	4.8e-09	7.56e-13	7.7e-09	1.21e-12	proxy_type	proxy_type
AA	1	10118	Seram rain forests	Amphibians	Animalia	10	Pasture_Minimal	1.54e-11	2.42e-15	2.43e-11	3.82e-15	2.88e-09	4.54e-13	4.62e-09	7.27e-13	proxy_type	proxy_type
AA	1	10118	Seram rain forests	Amphibians	Animalia	11.5	Plantation_LightIntense	8.67e-11	1.36e-14	1.16e-10	1.83e-14	1.68e-08	2.64e-12	2.27e-08	3.58e-12	proxy_type	proxy_type
AA	1	10118	Seram rain forests	Amphibians	Animalia	13	Plantation_Minimal	8.26e-12	1.3e-15	1.11e-11	1.74e-15	1.6e-09	2.52e-13	2.16e-09	3.41e-13	proxy_type	proxy_type
AA	1	10118	Seram rain forests	Amphibians	Animalia	14	Urban_Intense	5.11e-11	8.04e-15	8.28e-11	1.3e-14	1.01e-08	1.59e-12	1.66e-08	2.61e-12	proxy_type	proxy_type
AA	1	10118	Seram rain forests	Amphibians	Animalia	15	Urban_Light	2.8e-11	4.41e-15	4.54e-11	7.15e-15	5.53e-09	8.71e-13	9.1e-09	1.43e-12	proxy_type	proxy_type
AA	1	10118	Seram rain forests	Amphibians	Animalia	16	Urban_Minimal	0	0	0	0	0	0	0	0	proxy_type	proxy_type
AA	1	10118	Seram rain forests	Birds	Animalia	2.5	Cropland_LightIntense	3.95e-11	1.08e-13	4.08e-11	1.11e-13	6.11e-09	1.67e-11	6.32e-09	1.72e-11	original	original
AA	1	10118	Seram rain forests	Birds	Animalia	4	Cropland_Minimal	3.76e-11	1.03e-13	3.89e-11	1.06e-13	5.78e-09	1.58e-11	5.99e-09	1.63e-11	original	original
AA	1	10118	Seram rain forests	Birds	Animalia	5	Managed_forest_Intense	1.29e-11	3.51e-14	1.33e-11	3.63e-14	1.98e-09	5.4e-12	2.05e-09	5.59e-12	proxy_intensity	proxy_intensity
AA	1	10118	Seram rain forests	Birds	Animalia	6	Managed_forest_Light	3.51e-12	9.57e-15	3.63e-12	9.91e-15	5.4e-10	1.47e-12	5.59e-10	1.52e-12	proxy_intensity	proxy_intensity
AA	1	10118	Seram rain forests	Birds	Animalia	7	Managed_forest_Minimal	7.8e-13	2.13e-15	8.07e-13	2.2e-15	1.2e-10	3.27e-13	1.24e-10	3.39e-13	original	original
AA	1	10118	Seram rain forests	Birds	Animalia	8.5	Pasture_LightIntense	1.79e-11	4.88e-14	2.85e-11	7.76e-14	3.21e-09	8.75e-12	5.25e-09	1.43e-11	proxy_type	proxy_type
AA	1	10118	Seram rain forests	Birds	Animalia	10	Pasture_Minimal	1.07e-11	2.93e-14	1.71e-11	4.66e-14	1.92e-09	5.25e-12	3.15e-09	8.59e-12	proxy_type	proxy_type
AA	1	10118	Seram rain forests	Birds	Animalia	11.5	Plantation_LightIntense	4.5e-11	1.23e-13	5.96e-11	1.63e-13	8.41e-09	2.29e-11	1.12e-08	3.06e-11	proxy_type	proxy_type
AA	1	10118	Seram rain forests	Birds	Animalia	13	Plantation_Minimal	4.29e-12	1.17e-14	5.68e-12	1.55e-14	8.01e-10	2.19e-12	1.07e-09	2.91e-12	proxy_type	proxy_type
AA	1	10118	Seram rain forests	Birds	Animalia	14	Urban_Intense	2.91e-11	7.94e-14	4.91e-11	1.34e-13	5.7e-09	1.55e-11	1e-08	2.73e-11	proxy_type	proxy_type
AA	1	10118	Seram rain forests	Birds	Animalia	15	Urban_Light	1.6e-11	4.35e-14	2.69e-11	7.34e-14	3.12e-09	8.52e-12	5.48e-09	1.5e-11	proxy_type	proxy_type
AA	1	10118	Seram rain forests	Birds	Animalia	16	Urban_Minimal	0	0	0	0	0	0	0	0	proxy_type	proxy_type
AA	1	10118	Seram rain forests	Mammals	Animalia	2.5	Cropland_LightIntense	5.16e-11	1.73e-13	5.33e-11	1.79e-13	8.49e-09	2.85e-11	8.77e-09	2.95e-11	original	original
AA	1	10118	Seram rain forests	Mammals	Animalia	4	Cropland_Minimal	5.07e-11	1.7e-13	5.24e-11	1.76e-13	8.3e-09	2.78e-11	8.57e-09	2.88e-11	original	original
AA	1	10118	Seram rain forests	Mammals	Animalia	5	Managed_forest_Intense	1.49e-11	5e-14	1.54e-11	5.16e-14	2.43e-09	8.17e-12	2.51e-09	8.44e-12	proxy_intensity	proxy_intensity
AA	1	10118	Seram rain forests	Mammals	Animalia	6	Managed_forest_Light	4.06e-12	1.36e-14	4.19e-12	1.41e-14	6.63e-10	2.23e-12	6.86e-10	2.3e-12	proxy_intensity	proxy_intensity
AA	1	10118	Seram rain forests	Mammals	Animalia	7	Managed_forest_Minimal	9.02e-13	3.03e-15	9.32e-13	3.13e-15	1.47e-10	4.95e-13	1.52e-10	5.11e-13	original	original
AA	1	10118	Seram rain forests	Mammals	Animalia	8.5	Pasture_LightIntense	2.04e-11	6.85e-14	3.34e-11	1.12e-13	3.88e-09	1.3e-11	6.55e-09	2.2e-11	proxy_type	proxy_type
AA	1	10118	Seram rain forests	Mammals	Animalia	10	Pasture_Minimal	1.22e-11	4.11e-14	2.01e-11	6.73e-14	2.33e-09	7.82e-12	3.93e-09	1.32e-11	proxy_type	proxy_type
AA	1	10118	Seram rain forests	Mammals	Animalia	11.5	Plantation_LightIntense	5.24e-11	1.76e-13	6.97e-11	2.34e-13	1.04e-08	3.48e-11	1.39e-08	4.66e-11	proxy_type	proxy_type
AA	1	10118	Seram rain forests	Mammals	Animalia	13	Plantation_Minimal	4.99e-12	1.68e-14	6.64e-12	2.23e-14	9.87e-10	3.31e-12	1.32e-09	4.44e-12	proxy_type	proxy_type
AA	1	10118	Seram rain forests	Mammals	Animalia	14	Urban_Intense	2.99e-11	1e-13	5.39e-11	1.81e-13	6.38e-09	2.14e-11	1.2e-08	4.02e-11	proxy_type	proxy_type
AA	1	10118	Seram rain forests	Mammals	Animalia	15	Urban_Light	1.64e-11	5.5e-14	2.96e-11	9.93e-14	3.5e-09	1.17e-11	6.57e-09	2.2e-11	proxy_type	proxy_type
AA	1	10118	Seram rain forests	Mammals	Animalia	16	Urban_Minimal	0	0	0	0	0	0	0	0	proxy_type	proxy_type
AA	1	10118	Seram rain forests	Plants	Plantae	2	Cropland_Intense	1.26e-10	1.87e-14	1.3e-10	1.93e-14	1.86e-08	2.76e-12	1.92e-08	2.84e-12	proxy_intensity	proxy_intensity
AA	1	10118	Seram rain forests	Plants	Plantae	3	Cropland_Light	8.43e-11	1.25e-14	8.69e-11	1.29e-14	1.24e-08	1.84e-12	1.28e-08	1.9e-12	original	original
AA	1	10118	Seram rain forests	Plants	Plantae	4	Cropland_Minimal	7.46e-11	1.1e-14	7.69e-11	1.14e-14	1.09e-08	1.62e-12	1.13e-08	1.67e-12	original	original
AA	1	10118	Seram rain forests	Plants	Plantae	5	Managed_forest_Intense	8.27e-11	1.22e-14	8.52e-11	1.26e-14	1.21e-08	1.79e-12	1.25e-08	1.85e-12	proxy_intensity	proxy_intensity
AA	1	10118	Seram rain forests	Plants	Plantae	6	Managed_forest_Light	4.7e-11	6.96e-15	4.85e-11	7.18e-15	6.88e-09	1.02e-12	7.1e-09	1.05e-12	proxy_intensity	proxy_intensity
AA	1	10118	Seram rain forests	Plants	Plantae	7	Managed_forest_Minimal	1.46e-11	2.16e-15	1.5e-11	2.23e-15	2.14e-09	3.16e-13	2.2e-09	3.26e-13	original	original
AA	1	10118	Seram rain forests	Plants	Plantae	8	Pasture_Intense	3.47e-11	5.14e-15	5.02e-11	7.44e-15	5.77e-09	8.55e-13	8.49e-09	1.26e-12	proxy_type	proxy_type
AA	1	10118	Seram rain forests	Plants	Plantae	9	Pasture_Light	2.4e-11	3.56e-15	3.48e-11	5.15e-15	4e-09	5.92e-13	5.87e-09	8.7e-13	proxy_type	proxy_type
AA	1	10118	Seram rain forests	Plants	Plantae	10	Pasture_Minimal	4.67e-12	6.92e-16	6.76e-12	1e-15	7.77e-10	1.15e-13	1.14e-09	1.69e-13	proxy_type	proxy_type
AA	1	10118	Seram rain forests	Plants	Plantae	11	Plantation_Intense	4.53e-11	6.7e-15	6.22e-11	9.21e-15	8.73e-09	1.29e-12	1.21e-08	1.79e-12	proxy_type	proxy_type
AA	1	10118	Seram rain forests	Plants	Plantae	12.5	Plantation_MinimalLight	2.61e-11	3.87e-15	3.59e-11	5.32e-15	5.04e-09	7.46e-13	6.97e-09	1.03e-12	proxy_type	proxy_type
AA	1	10118	Seram rain forests	Plants	Plantae	14	Urban_Intense	1.31e-10	1.93e-14	1.54e-10	2.28e-14	2.15e-08	3.19e-12	2.57e-08	3.81e-12	proxy_type	proxy_type
AA	1	10118	Seram rain forests	Plants	Plantae	15	Urban_Light	4.66e-12	6.9e-16	5.49e-12	8.13e-16	7.68e-10	1.14e-13	9.2e-10	1.36e-13	proxy_type	proxy_type
AA	1	10118	Seram rain forests	Plants	Plantae	16	Urban_Minimal	0	0	0	0	0	0	0	0	proxy_type	proxy_type
AA	1	10118	Seram rain forests	Reptiles	Animalia	2.5	Cropland_LightIntense	6.61e-11	1.72e-14	6.83e-11	1.78e-14	1.03e-08	2.68e-12	1.06e-08	2.77e-12	original	original
AA	1	10118	Seram rain forests	Reptiles	Animalia	4	Cropland_Minimal	6.61e-11	1.72e-14	6.83e-11	1.78e-14	1.02e-08	2.66e-12	1.06e-08	2.75e-12	original	original
AA	1	10118	Seram rain forests	Reptiles	Animalia	5	Managed_forest_Intense	1.77e-11	4.63e-15	1.83e-11	4.78e-15	2.74e-09	7.15e-13	2.83e-09	7.39e-13	proxy_intensity	proxy_intensity
AA	1	10118	Seram rain forests	Reptiles	Animalia	6	Managed_forest_Light	4.83e-12	1.26e-15	5e-12	1.3e-15	7.47e-10	1.95e-13	7.72e-10	2.01e-13	proxy_intensity	proxy_intensity
AA	1	10118	Seram rain forests	Reptiles	Animalia	7	Managed_forest_Minimal	1.07e-12	2.8e-16	1.11e-12	2.9e-16	1.66e-10	4.33e-14	1.72e-10	4.48e-14	original	original
AA	1	10118	Seram rain forests	Reptiles	Animalia	8.5	Pasture_LightIntense	3.01e-11	7.86e-15	4.88e-11	1.27e-14	5.49e-09	1.43e-12	9.16e-09	2.39e-12	proxy_type	proxy_type
AA	1	10118	Seram rain forests	Reptiles	Animalia	10	Pasture_Minimal	1.81e-11	4.71e-15	2.93e-11	7.64e-15	3.3e-09	8.6e-13	5.49e-09	1.43e-12	proxy_type	proxy_type
AA	1	10118	Seram rain forests	Reptiles	Animalia	11.5	Plantation_LightIntense	8.21e-11	2.14e-14	1.1e-10	2.87e-14	1.58e-08	4.13e-12	2.14e-08	5.58e-12	proxy_type	proxy_type
AA	1	10118	Seram rain forests	Reptiles	Animalia	13	Plantation_Minimal	7.82e-12	2.04e-15	1.05e-11	2.73e-15	1.51e-09	3.93e-13	2.03e-09	5.31e-13	proxy_type	proxy_type
AA	1	10118	Seram rain forests	Reptiles	Animalia	14	Urban_Intense	5.1e-11	1.33e-14	8.72e-11	2.28e-14	1.01e-08	2.63e-12	1.78e-08	4.64e-12	proxy_type	proxy_type
AA	1	10118	Seram rain forests	Reptiles	Animalia	15	Urban_Light	2.79e-11	7.29e-15	4.78e-11	1.25e-14	5.52e-09	1.44e-12	9.76e-09	2.55e-12	proxy_type	proxy_type
AA	1	10118	Seram rain forests	Reptiles	Animalia	16	Urban_Minimal	0	0	0	0	0	0	0	0	proxy_type	proxy_type
AA	1	10119	Solomon Islands rain forests	Amphibians	Animalia	2.5	Cropland_LightIntense	4.1e-11	7.5e-14	6.23e-11	1.14e-13	7.59e-09	1.39e-11	1.17e-08	2.13e-11	proxy_type	proxy_type
AA	1	10119	Solomon Islands rain forests	Amphibians	Animalia	4	Cropland_Minimal	2.12e-11	3.87e-14	3.21e-11	5.87e-14	3.92e-09	7.16e-12	6.02e-09	1.1e-11	proxy_type	proxy_type
AA	1	10119	Solomon Islands rain forests	Amphibians	Animalia	5	Managed_forest_Intense	3.26e-10	5.96e-13	5.41e-10	9.88e-13	5.08e-08	9.28e-11	8.41e-08	1.54e-10	proxy_intensity	proxy_intensity
AA	1	10119	Solomon Islands rain forests	Amphibians	Animalia	6	Managed_forest_Light	8.9e-11	1.63e-13	1.47e-10	2.7e-13	1.38e-08	2.53e-11	2.29e-08	4.19e-11	original	original
AA	1	10119	Solomon Islands rain forests	Amphibians	Animalia	7	Managed_forest_Minimal	1.61e-11	2.93e-14	2.66e-11	4.86e-14	2.48e-09	4.53e-12	4.11e-09	7.51e-12	original	original
AA	1	10119	Solomon Islands rain forests	Amphibians	Animalia	8.5	Pasture_LightIntense	2.56e-11	4.68e-14	4.04e-11	7.39e-14	4.8e-09	8.77e-12	7.7e-09	1.41e-11	proxy_type	proxy_type
AA	1	10119	Solomon Islands rain forests	Amphibians	Animalia	10	Pasture_Minimal	1.54e-11	2.81e-14	2.43e-11	4.43e-14	2.88e-09	5.26e-12	4.62e-09	8.44e-12	proxy_type	proxy_type
AA	1	10119	Solomon Islands rain forests	Amphibians	Animalia	11.5	Plantation_LightIntense	8.67e-11	1.58e-13	1.16e-10	2.12e-13	1.68e-08	3.07e-11	2.27e-08	4.15e-11	proxy_type	proxy_type
AA	1	10119	Solomon Islands rain forests	Amphibians	Animalia	13	Plantation_Minimal	8.26e-12	1.51e-14	1.11e-11	2.02e-14	1.6e-09	2.92e-12	2.16e-09	3.96e-12	proxy_type	proxy_type
AA	1	10119	Solomon Islands rain forests	Amphibians	Animalia	14	Urban_Intense	5.11e-11	9.33e-14	8.28e-11	1.51e-13	1.01e-08	1.84e-11	1.66e-08	3.03e-11	proxy_type	proxy_type
AA	1	10119	Solomon Islands rain forests	Amphibians	Animalia	15	Urban_Light	2.8e-11	5.12e-14	4.54e-11	8.3e-14	5.53e-09	1.01e-11	9.1e-09	1.66e-11	proxy_type	proxy_type
AA	1	10119	Solomon Islands rain forests	Amphibians	Animalia	16	Urban_Minimal	0	0	0	0	0	0	0	0	proxy_type	proxy_type
AA	1	10119	Solomon Islands rain forests	Birds	Animalia	2.5	Cropland_LightIntense	3.1e-11	2.61e-13	4.68e-11	3.95e-13	5.47e-09	4.62e-11	8.44e-09	7.12e-11	proxy_type	proxy_type
AA	1	10119	Solomon Islands rain forests	Birds	Animalia	4	Cropland_Minimal	1.6e-11	1.35e-13	2.41e-11	2.04e-13	2.82e-09	2.38e-11	4.35e-09	3.68e-11	proxy_type	proxy_type
AA	1	10119	Solomon Islands rain forests	Birds	Animalia	5	Managed_forest_Intense	1.83e-10	1.54e-12	2.95e-10	2.49e-12	2.83e-08	2.39e-10	4.57e-08	3.86e-10	proxy_intensity	proxy_intensity
AA	1	10119	Solomon Islands rain forests	Birds	Animalia	6	Managed_forest_Light	4.98e-11	4.21e-13	8.05e-11	6.79e-13	7.71e-09	6.51e-11	1.25e-08	1.05e-10	original	original
AA	1	10119	Solomon Islands rain forests	Birds	Animalia	7	Managed_forest_Minimal	8.98e-12	7.58e-14	1.45e-11	1.23e-13	1.38e-09	1.17e-11	2.23e-09	1.88e-11	original	original
AA	1	10119	Solomon Islands rain forests	Birds	Animalia	8.5	Pasture_LightIntense	1.79e-11	1.51e-13	2.85e-11	2.4e-13	3.21e-09	2.71e-11	5.25e-09	4.43e-11	proxy_type	proxy_type
AA	1	10119	Solomon Islands rain forests	Birds	Animalia	10	Pasture_Minimal	1.07e-11	9.05e-14	1.71e-11	1.44e-13	1.92e-09	1.63e-11	3.15e-09	2.66e-11	proxy_type	proxy_type
AA	1	10119	Solomon Islands rain forests	Birds	Animalia	11.5	Plantation_LightIntense	4.5e-11	3.8e-13	5.96e-11	5.03e-13	8.41e-09	7.1e-11	1.12e-08	9.46e-11	proxy_type	proxy_type
AA	1	10119	Solomon Islands rain forests	Birds	Animalia	13	Plantation_Minimal	4.29e-12	3.62e-14	5.68e-12	4.79e-14	8.01e-10	6.76e-12	1.07e-09	9.01e-12	proxy_type	proxy_type
AA	1	10119	Solomon Islands rain forests	Birds	Animalia	14	Urban_Intense	2.91e-11	2.46e-13	4.91e-11	4.15e-13	5.7e-09	4.81e-11	1e-08	8.44e-11	proxy_type	proxy_type
AA	1	10119	Solomon Islands rain forests	Birds	Animalia	15	Urban_Light	1.6e-11	1.35e-13	2.69e-11	2.27e-13	3.12e-09	2.64e-11	5.48e-09	4.63e-11	proxy_type	proxy_type
AA	1	10119	Solomon Islands rain forests	Birds	Animalia	16	Urban_Minimal	0	0	0	0	0	0	0	0	proxy_type	proxy_type
AA	1	10119	Solomon Islands rain forests	Mammals	Animalia	2.5	Cropland_LightIntense	3.81e-11	3.01e-13	5.93e-11	4.68e-13	7.2e-09	5.68e-11	1.15e-08	9.07e-11	proxy_type	proxy_type
AA	1	10119	Solomon Islands rain forests	Mammals	Animalia	4	Cropland_Minimal	1.97e-11	1.55e-13	3.06e-11	2.42e-13	3.71e-09	2.93e-11	5.93e-09	4.68e-11	proxy_type	proxy_type
AA	1	10119	Solomon Islands rain forests	Mammals	Animalia	5	Managed_forest_Intense	2.41e-10	1.9e-12	3.83e-10	3.03e-12	3.96e-08	3.13e-10	6.31e-08	4.98e-10	proxy_intensity	proxy_intensity
AA	1	10119	Solomon Islands rain forests	Mammals	Animalia	6	Managed_forest_Light	6.56e-11	5.18e-13	1.05e-10	8.26e-13	1.08e-08	8.53e-11	1.72e-08	1.36e-10	original	original
AA	1	10119	Solomon Islands rain forests	Mammals	Animalia	7	Managed_forest_Minimal	1.18e-11	9.34e-14	1.89e-11	1.49e-13	1.93e-09	1.53e-11	3.08e-09	2.43e-11	original	original
AA	1	10119	Solomon Islands rain forests	Mammals	Animalia	8.5	Pasture_LightIntense	2.04e-11	1.61e-13	3.34e-11	2.64e-13	3.88e-09	3.07e-11	6.55e-09	5.18e-11	proxy_type	proxy_type
AA	1	10119	Solomon Islands rain forests	Mammals	Animalia	10	Pasture_Minimal	1.22e-11	9.66e-14	2.01e-11	1.58e-13	2.33e-09	1.84e-11	3.93e-09	3.11e-11	proxy_type	proxy_type
AA	1	10119	Solomon Islands rain forests	Mammals	Animalia	11.5	Plantation_LightIntense	5.24e-11	4.14e-13	6.97e-11	5.51e-13	1.04e-08	8.18e-11	1.39e-08	1.1e-10	proxy_type	proxy_type
AA	1	10119	Solomon Islands rain forests	Mammals	Animalia	13	Plantation_Minimal	4.99e-12	3.94e-14	6.64e-12	5.24e-14	9.87e-10	7.79e-12	1.32e-09	1.04e-11	proxy_type	proxy_type
AA	1	10119	Solomon Islands rain forests	Mammals	Animalia	14	Urban_Intense	2.99e-11	2.36e-13	5.39e-11	4.26e-13	6.38e-09	5.04e-11	1.2e-08	9.46e-11	proxy_type	proxy_type
AA	1	10119	Solomon Islands rain forests	Mammals	Animalia	15	Urban_Light	1.64e-11	1.29e-13	2.96e-11	2.33e-13	3.5e-09	2.76e-11	6.57e-09	5.19e-11	proxy_type	proxy_type
AA	1	10119	Solomon Islands rain forests	Mammals	Animalia	16	Urban_Minimal	0	0	0	0	0	0	0	0	proxy_type	proxy_type
AA	1	10119	Solomon Islands rain forests	Plants	Plantae	2	Cropland_Intense	6.09e-11	2.44e-14	8.97e-11	3.6e-14	1.05e-08	4.21e-12	1.57e-08	6.29e-12	proxy_type	proxy_type
AA	1	10119	Solomon Islands rain forests	Plants	Plantae	3	Cropland_Light	4.06e-11	1.63e-14	5.98e-11	2.4e-14	7e-09	2.8e-12	1.05e-08	4.2e-12	proxy_type	proxy_type
AA	1	10119	Solomon Islands rain forests	Plants	Plantae	4	Cropland_Minimal	3.59e-11	1.44e-14	5.29e-11	2.12e-14	6.19e-09	2.48e-12	9.26e-09	3.71e-12	proxy_type	proxy_type
AA	1	10119	Solomon Islands rain forests	Plants	Plantae	5	Managed_forest_Intense	1.7e-10	6.8e-14	2.65e-10	1.06e-13	2.5e-08	1e-11	3.91e-08	1.57e-11	proxy_intensity	proxy_intensity
AA	1	10119	Solomon Islands rain forests	Plants	Plantae	6	Managed_forest_Light	9.65e-11	3.86e-14	1.51e-10	6.04e-14	1.42e-08	5.7e-12	2.22e-08	8.91e-12	original	original
AA	1	10119	Solomon Islands rain forests	Plants	Plantae	7	Managed_forest_Minimal	2.99e-11	1.2e-14	4.68e-11	1.88e-14	4.38e-09	1.76e-12	6.85e-09	2.75e-12	original	original
AA	1	10119	Solomon Islands rain forests	Plants	Plantae	8	Pasture_Intense	3.47e-11	1.39e-14	5.02e-11	2.01e-14	5.77e-09	2.31e-12	8.49e-09	3.4e-12	proxy_type	proxy_type
AA	1	10119	Solomon Islands rain forests	Plants	Plantae	9	Pasture_Light	2.4e-11	9.63e-15	3.48e-11	1.39e-14	4e-09	1.6e-12	5.87e-09	2.35e-12	proxy_type	proxy_type
AA	1	10119	Solomon Islands rain forests	Plants	Plantae	10	Pasture_Minimal	4.67e-12	1.87e-15	6.76e-12	2.71e-15	7.77e-10	3.11e-13	1.14e-09	4.58e-13	proxy_type	proxy_type
AA	1	10119	Solomon Islands rain forests	Plants	Plantae	11	Plantation_Intense	4.53e-11	1.81e-14	6.22e-11	2.49e-14	8.73e-09	3.5e-12	1.21e-08	4.84e-12	proxy_type	proxy_type
AA	1	10119	Solomon Islands rain forests	Plants	Plantae	12.5	Plantation_MinimalLight	2.61e-11	1.05e-14	3.59e-11	1.44e-14	5.04e-09	2.02e-12	6.97e-09	2.79e-12	proxy_type	proxy_type
AA	1	10119	Solomon Islands rain forests	Plants	Plantae	14	Urban_Intense	1.31e-10	5.23e-14	1.54e-10	6.16e-14	2.15e-08	8.62e-12	2.57e-08	1.03e-11	proxy_type	proxy_type
AA	1	10119	Solomon Islands rain forests	Plants	Plantae	15	Urban_Light	4.66e-12	1.87e-15	5.49e-12	2.2e-15	7.68e-10	3.08e-13	9.2e-10	3.68e-13	proxy_type	proxy_type
AA	1	10119	Solomon Islands rain forests	Plants	Plantae	16	Urban_Minimal	0	0	0	0	0	0	0	0	proxy_type	proxy_type
AA	1	10119	Solomon Islands rain forests	Reptiles	Animalia	2.5	Cropland_LightIntense	5.51e-11	1.67e-13	8.44e-11	2.56e-13	1.01e-08	3.05e-11	1.57e-08	4.77e-11	proxy_type	proxy_type
AA	1	10119	Solomon Islands rain forests	Reptiles	Animalia	4	Cropland_Minimal	2.84e-11	8.62e-14	4.36e-11	1.32e-13	5.19e-09	1.58e-11	8.12e-09	2.46e-11	proxy_type	proxy_type
AA	1	10119	Solomon Islands rain forests	Reptiles	Animalia	5	Managed_forest_Intense	3.26e-10	9.9e-13	5.41e-10	1.64e-12	5.08e-08	1.54e-10	8.41e-08	2.55e-10	proxy_intensity	proxy_intensity
AA	1	10119	Solomon Islands rain forests	Reptiles	Animalia	6	Managed_forest_Light	8.9e-11	2.7e-13	1.47e-10	4.48e-13	1.38e-08	4.2e-11	2.29e-08	6.96e-11	original	original
AA	1	10119	Solomon Islands rain forests	Reptiles	Animalia	7	Managed_forest_Minimal	1.61e-11	4.87e-14	2.66e-11	8.07e-14	2.48e-09	7.53e-12	4.11e-09	1.25e-11	original	original
AA	1	10119	Solomon Islands rain forests	Reptiles	Animalia	8.5	Pasture_LightIntense	3.01e-11	9.13e-14	4.88e-11	1.48e-13	5.49e-09	1.67e-11	9.16e-09	2.78e-11	proxy_type	proxy_type
AA	1	10119	Solomon Islands rain forests	Reptiles	Animalia	10	Pasture_Minimal	1.81e-11	5.48e-14	2.93e-11	8.89e-14	3.3e-09	1e-11	5.49e-09	1.67e-11	proxy_type	proxy_type
AA	1	10119	Solomon Islands rain forests	Reptiles	Animalia	11.5	Plantation_LightIntense	8.21e-11	2.49e-13	1.1e-10	3.33e-13	1.58e-08	4.8e-11	2.14e-08	6.48e-11	proxy_type	proxy_type
AA	1	10119	Solomon Islands rain forests	Reptiles	Animalia	13	Plantation_Minimal	7.82e-12	2.37e-14	1.05e-11	3.17e-14	1.51e-09	4.57e-12	2.03e-09	6.18e-12	proxy_type	proxy_type
AA	1	10119	Solomon Islands rain forests	Reptiles	Animalia	14	Urban_Intense	5.1e-11	1.55e-13	8.72e-11	2.65e-13	1.01e-08	3.05e-11	1.78e-08	5.4e-11	proxy_type	proxy_type
AA	1	10119	Solomon Islands rain forests	Reptiles	Animalia	15	Urban_Light	2.79e-11	8.48e-14	4.78e-11	1.45e-13	5.52e-09	1.67e-11	9.76e-09	2.96e-11	proxy_type	proxy_type
AA	1	10119	Solomon Islands rain forests	Reptiles	Animalia	16	Urban_Minimal	0	0	0	0	0	0	0	0	proxy_type	proxy_type
AA	1	10120	Southeastern Papuan rain forests	Amphibians	Animalia	2.5	Cropland_LightIntense	4.1e-11	2.62e-13	6.23e-11	3.97e-13	7.59e-09	4.84e-11	1.17e-08	7.44e-11	proxy_type	proxy_type
AA	1	10120	Southeastern Papuan rain forests	Amphibians	Animalia	4	Cropland_Minimal	2.12e-11	1.35e-13	3.21e-11	2.05e-13	3.92e-09	2.5e-11	6.02e-09	3.84e-11	proxy_type	proxy_type
AA	1	10120	Southeastern Papuan rain forests	Amphibians	Animalia	5	Managed_forest_Intense	4.64e-12	2.96e-14	4.7e-12	3e-14	7.23e-10	4.61e-12	7.31e-10	4.66e-12	proxy_intensity	proxy_intensity
AA	1	10120	Southeastern Papuan rain forests	Amphibians	Animalia	6	Managed_forest_Light	1.27e-12	8.08e-15	1.28e-12	8.17e-15	1.97e-10	1.26e-12	1.99e-10	1.27e-12	original	original
AA	1	10120	Southeastern Papuan rain forests	Amphibians	Animalia	7	Managed_forest_Minimal	2.28e-13	1.46e-15	2.31e-13	1.47e-15	3.53e-11	2.25e-13	3.57e-11	2.28e-13	original	original
AA	1	10120	Southeastern Papuan rain forests	Amphibians	Animalia	8.5	Pasture_LightIntense	2.56e-11	1.63e-13	4.04e-11	2.58e-13	4.8e-09	3.06e-11	7.7e-09	4.91e-11	proxy_type	proxy_type
AA	1	10120	Southeastern Papuan rain forests	Amphibians	Animalia	10	Pasture_Minimal	1.54e-11	9.8e-14	2.43e-11	1.55e-13	2.88e-09	1.84e-11	4.62e-09	2.94e-11	proxy_type	proxy_type
AA	1	10120	Southeastern Papuan rain forests	Amphibians	Animalia	11.5	Plantation_LightIntense	1.39e-11	8.88e-14	1.41e-11	8.98e-14	2.17e-09	1.38e-11	2.19e-09	1.4e-11	original	original
AA	1	10120	Southeastern Papuan rain forests	Amphibians	Animalia	13	Plantation_Minimal	1.39e-11	8.86e-14	1.41e-11	8.96e-14	2.15e-09	1.37e-11	2.17e-09	1.38e-11	original	original
AA	1	10120	Southeastern Papuan rain forests	Amphibians	Animalia	14	Urban_Intense	2.49e-11	1.59e-13	2.52e-11	1.61e-13	3.88e-09	2.47e-11	3.92e-09	2.5e-11	proxy_intensity	proxy_intensity
AA	1	10120	Southeastern Papuan rain forests	Amphibians	Animalia	15	Urban_Light	1.37e-11	8.71e-14	1.38e-11	8.81e-14	2.13e-09	1.36e-11	2.15e-09	1.37e-11	original	original
AA	1	10120	Southeastern Papuan rain forests	Amphibians	Animalia	16	Urban_Minimal	0	0	0	0	0	0	0	0	proxy_intensity	proxy_intensity
AA	1	10120	Southeastern Papuan rain forests	Birds	Animalia	2.5	Cropland_LightIntense	3.1e-11	9.5e-14	4.68e-11	1.44e-13	5.47e-09	1.68e-11	8.44e-09	2.59e-11	proxy_type	proxy_type
AA	1	10120	Southeastern Papuan rain forests	Birds	Animalia	4	Cropland_Minimal	1.6e-11	4.91e-14	2.41e-11	7.41e-14	2.82e-09	8.67e-12	4.35e-09	1.34e-11	proxy_type	proxy_type
AA	1	10120	Southeastern Papuan rain forests	Birds	Animalia	5	Managed_forest_Intense	1.12e-12	3.44e-15	1.13e-12	3.46e-15	1.74e-10	5.33e-13	1.74e-10	5.36e-13	proxy_intensity	proxy_intensity
AA	1	10120	Southeastern Papuan rain forests	Birds	Animalia	6	Managed_forest_Light	3.06e-13	9.39e-16	3.07e-13	9.43e-16	4.74e-11	1.45e-13	4.76e-11	1.46e-13	original	original
AA	1	10120	Southeastern Papuan rain forests	Birds	Animalia	7	Managed_forest_Minimal	5.52e-14	1.69e-16	5.54e-14	1.7e-16	8.48e-12	2.6e-14	8.52e-12	2.62e-14	original	original
AA	1	10120	Southeastern Papuan rain forests	Birds	Animalia	8.5	Pasture_LightIntense	1.79e-11	5.49e-14	2.85e-11	8.74e-14	3.21e-09	9.85e-12	5.25e-09	1.61e-11	proxy_type	proxy_type
AA	1	10120	Southeastern Papuan rain forests	Birds	Animalia	10	Pasture_Minimal	1.07e-11	3.29e-14	1.71e-11	5.24e-14	1.92e-09	5.91e-12	3.15e-09	9.67e-12	proxy_type	proxy_type
AA	1	10120	Southeastern Papuan rain forests	Birds	Animalia	11.5	Plantation_LightIntense	3.11e-12	9.54e-15	3.12e-12	9.59e-15	4.81e-10	1.48e-12	4.84e-10	1.48e-12	original	original
AA	1	10120	Southeastern Papuan rain forests	Birds	Animalia	13	Plantation_Minimal	3.04e-12	9.33e-15	3.05e-12	9.37e-15	4.67e-10	1.44e-12	4.7e-10	1.44e-12	original	original
AA	1	10120	Southeastern Papuan rain forests	Birds	Animalia	14	Urban_Intense	5.59e-12	1.72e-14	5.61e-12	1.72e-14	8.65e-10	2.66e-12	8.69e-10	2.67e-12	proxy_intensity	proxy_intensity
AA	1	10120	Southeastern Papuan rain forests	Birds	Animalia	15	Urban_Light	3.06e-12	9.41e-15	3.08e-12	9.45e-15	4.75e-10	1.46e-12	4.77e-10	1.46e-12	original	original
AA	1	10120	Southeastern Papuan rain forests	Birds	Animalia	16	Urban_Minimal	0	0	0	0	0	0	0	0	proxy_intensity	proxy_intensity
AA	1	10120	Southeastern Papuan rain forests	Mammals	Animalia	2.5	Cropland_LightIntense	3.81e-11	2.2e-13	5.93e-11	3.41e-13	7.2e-09	4.14e-11	1.15e-08	6.61e-11	proxy_type	proxy_type
AA	1	10120	Southeastern Papuan rain forests	Mammals	Animalia	4	Cropland_Minimal	1.97e-11	1.13e-13	3.06e-11	1.76e-13	3.71e-09	2.14e-11	5.93e-09	3.41e-11	proxy_type	proxy_type
AA	1	10120	Southeastern Papuan rain forests	Mammals	Animalia	5	Managed_forest_Intense	1.32e-12	7.59e-15	1.32e-12	7.62e-15	2.17e-10	1.25e-12	2.18e-10	1.25e-12	proxy_intensity	proxy_intensity
AA	1	10120	Southeastern Papuan rain forests	Mammals	Animalia	6	Managed_forest_Light	3.6e-13	2.07e-15	3.61e-13	2.08e-15	5.92e-11	3.41e-13	5.94e-11	3.42e-13	original	original
AA	1	10120	Southeastern Papuan rain forests	Mammals	Animalia	7	Managed_forest_Minimal	6.48e-14	3.73e-16	6.51e-14	3.75e-16	1.06e-11	6.1e-14	1.06e-11	6.13e-14	original	original
AA	1	10120	Southeastern Papuan rain forests	Mammals	Animalia	8.5	Pasture_LightIntense	2.04e-11	1.17e-13	3.34e-11	1.92e-13	3.88e-09	2.24e-11	6.55e-09	3.77e-11	proxy_type	proxy_type
AA	1	10120	Southeastern Papuan rain forests	Mammals	Animalia	10	Pasture_Minimal	1.22e-11	7.05e-14	2.01e-11	1.15e-13	2.33e-09	1.34e-11	3.93e-09	2.26e-11	proxy_type	proxy_type
AA	1	10120	Southeastern Papuan rain forests	Mammals	Animalia	11.5	Plantation_LightIntense	3.57e-12	2.05e-14	3.58e-12	2.06e-14	5.87e-10	3.38e-12	5.89e-10	3.39e-12	original	original
AA	1	10120	Southeastern Papuan rain forests	Mammals	Animalia	13	Plantation_Minimal	3.46e-12	1.99e-14	3.48e-12	2e-14	5.66e-10	3.26e-12	5.68e-10	3.27e-12	original	original
AA	1	10120	Southeastern Papuan rain forests	Mammals	Animalia	14	Urban_Intense	6.56e-12	3.78e-14	6.59e-12	3.79e-14	1.08e-09	6.22e-12	1.08e-09	6.24e-12	proxy_intensity	proxy_intensity
AA	1	10120	Southeastern Papuan rain forests	Mammals	Animalia	15	Urban_Light	3.6e-12	2.07e-14	3.61e-12	2.08e-14	5.92e-10	3.41e-12	5.95e-10	3.42e-12	original	original
AA	1	10120	Southeastern Papuan rain forests	Mammals	Animalia	16	Urban_Minimal	0	0	0	0	0	0	0	0	proxy_intensity	proxy_intensity
AA	1	10120	Southeastern Papuan rain forests	Plants	Plantae	2	Cropland_Intense	6.09e-11	1.56e-13	8.97e-11	2.3e-13	1.05e-08	2.69e-11	1.57e-08	4.03e-11	proxy_type	proxy_type
AA	1	10120	Southeastern Papuan rain forests	Plants	Plantae	3	Cropland_Light	4.06e-11	1.04e-13	5.98e-11	1.53e-13	7e-09	1.8e-11	1.05e-08	2.69e-11	proxy_type	proxy_type
AA	1	10120	Southeastern Papuan rain forests	Plants	Plantae	4	Cropland_Minimal	3.59e-11	9.21e-14	5.29e-11	1.36e-13	6.19e-09	1.59e-11	9.26e-09	2.38e-11	proxy_type	proxy_type
AA	1	10120	Southeastern Papuan rain forests	Plants	Plantae	5	Managed_forest_Intense	4.64e-12	1.19e-14	4.67e-12	1.2e-14	6.84e-10	1.75e-12	6.89e-10	1.77e-12	proxy_intensity	proxy_intensity
AA	1	10120	Southeastern Papuan rain forests	Plants	Plantae	6	Managed_forest_Light	2.64e-12	6.76e-15	2.66e-12	6.81e-15	3.89e-10	9.97e-13	3.92e-10	1e-12	original	original
AA	1	10120	Southeastern Papuan rain forests	Plants	Plantae	7	Managed_forest_Minimal	8.19e-13	2.1e-15	8.25e-13	2.11e-15	1.2e-10	3.07e-13	1.21e-10	3.1e-13	original	original
AA	1	10120	Southeastern Papuan rain forests	Plants	Plantae	8	Pasture_Intense	3.47e-11	8.9e-14	5.02e-11	1.29e-13	5.77e-09	1.48e-11	8.49e-09	2.18e-11	proxy_type	proxy_type
AA	1	10120	Southeastern Papuan rain forests	Plants	Plantae	9	Pasture_Light	2.4e-11	6.16e-14	3.48e-11	8.92e-14	4e-09	1.02e-11	5.87e-09	1.51e-11	proxy_type	proxy_type
AA	1	10120	Southeastern Papuan rain forests	Plants	Plantae	10	Pasture_Minimal	4.67e-12	1.2e-14	6.76e-12	1.73e-14	7.77e-10	1.99e-12	1.14e-09	2.93e-12	proxy_type	proxy_type
AA	1	10120	Southeastern Papuan rain forests	Plants	Plantae	11	Plantation_Intense	6.46e-12	1.66e-14	6.51e-12	1.67e-14	9.52e-10	2.44e-12	9.59e-10	2.46e-12	proxy_intensity	proxy_intensity
AA	1	10120	Southeastern Papuan rain forests	Plants	Plantae	12.5	Plantation_MinimalLight	3.73e-12	9.56e-15	3.76e-12	9.63e-15	5.5e-10	1.41e-12	5.54e-10	1.42e-12	original	original
AA	1	10120	Southeastern Papuan rain forests	Plants	Plantae	14	Urban_Intense	5.09e-12	1.31e-14	5.13e-12	1.32e-14	7.51e-10	1.93e-12	7.56e-10	1.94e-12	proxy_intensity	proxy_intensity
AA	1	10120	Southeastern Papuan rain forests	Plants	Plantae	15	Urban_Light	1.82e-13	4.66e-16	1.83e-13	4.7e-16	2.68e-11	6.88e-14	2.7e-11	6.93e-14	original	original
AA	1	10120	Southeastern Papuan rain forests	Plants	Plantae	16	Urban_Minimal	0	0	0	0	0	0	0	0	proxy_intensity	proxy_intensity
AA	1	10120	Southeastern Papuan rain forests	Reptiles	Animalia	2.5	Cropland_LightIntense	5.51e-11	6.61e-14	8.44e-11	1.01e-13	1.01e-08	1.21e-11	1.57e-08	1.89e-11	proxy_type	proxy_type
AA	1	10120	Southeastern Papuan rain forests	Reptiles	Animalia	4	Cropland_Minimal	2.84e-11	3.41e-14	4.36e-11	5.23e-14	5.19e-09	6.23e-12	8.12e-09	9.75e-12	proxy_type	proxy_type
AA	1	10120	Southeastern Papuan rain forests	Reptiles	Animalia	5	Managed_forest_Intense	4.75e-12	5.71e-15	4.81e-12	5.77e-15	7.4e-10	8.88e-13	7.48e-10	8.98e-13	proxy_intensity	proxy_intensity
AA	1	10120	Southeastern Papuan rain forests	Reptiles	Animalia	6	Managed_forest_Light	1.3e-12	1.56e-15	1.31e-12	1.57e-15	2.02e-10	2.42e-13	2.04e-10	2.45e-13	original	original
AA	1	10120	Southeastern Papuan rain forests	Reptiles	Animalia	7	Managed_forest_Minimal	2.34e-13	2.81e-16	2.37e-13	2.84e-16	3.61e-11	4.34e-14	3.66e-11	4.39e-14	original	original
AA	1	10120	Southeastern Papuan rain forests	Reptiles	Animalia	8.5	Pasture_LightIntense	3.01e-11	3.61e-14	4.88e-11	5.86e-14	5.49e-09	6.59e-12	9.16e-09	1.1e-11	proxy_type	proxy_type
AA	1	10120	Southeastern Papuan rain forests	Reptiles	Animalia	10	Pasture_Minimal	1.81e-11	2.17e-14	2.93e-11	3.52e-14	3.3e-09	3.96e-12	5.49e-09	6.6e-12	proxy_type	proxy_type
AA	1	10120	Southeastern Papuan rain forests	Reptiles	Animalia	11.5	Plantation_LightIntense	1.38e-11	1.66e-14	1.4e-11	1.68e-14	2.15e-09	2.58e-12	2.17e-09	2.61e-12	original	original
AA	1	10120	Southeastern Papuan rain forests	Reptiles	Animalia	13	Plantation_Minimal	1.37e-11	1.64e-14	1.38e-11	1.66e-14	2.11e-09	2.53e-12	2.13e-09	2.56e-12	original	original
AA	1	10120	Southeastern Papuan rain forests	Reptiles	Animalia	14	Urban_Intense	2.53e-11	3.04e-14	2.56e-11	3.07e-14	3.94e-09	4.73e-12	3.98e-09	4.78e-12	proxy_intensity	proxy_intensity
AA	1	10120	Southeastern Papuan rain forests	Reptiles	Animalia	15	Urban_Light	1.39e-11	1.67e-14	1.4e-11	1.69e-14	2.16e-09	2.59e-12	2.18e-09	2.62e-12	original	original
AA	1	10120	Southeastern Papuan rain forests	Reptiles	Animalia	16	Urban_Minimal	0	0	0	0	0	0	0	0	proxy_intensity	proxy_intensity
AA	1	10121	Southern New Guinea freshwater swamp forests	Amphibians	Animalia	2.5	Cropland_LightIntense	1.92e-11	6.81e-15	2.05e-11	7.28e-15	2.98e-09	1.06e-12	3.19e-09	1.13e-12	original	original
AA	1	10121	Southern New Guinea freshwater swamp forests	Amphibians	Animalia	4	Cropland_Minimal	1.9e-11	6.75e-15	2.03e-11	7.22e-15	2.94e-09	1.04e-12	3.14e-09	1.12e-12	original	original
AA	1	10121	Southern New Guinea freshwater swamp forests	Amphibians	Animalia	5	Managed_forest_Intense	5.34e-12	1.9e-15	5.71e-12	2.03e-15	8.26e-10	2.93e-13	8.83e-10	3.14e-13	proxy_intensity	proxy_intensity
AA	1	10121	Southern New Guinea freshwater swamp forests	Amphibians	Animalia	6	Managed_forest_Light	1.46e-12	5.17e-16	1.56e-12	5.53e-16	2.25e-10	8e-14	2.41e-10	8.55e-14	proxy_intensity	proxy_intensity
AA	1	10121	Southern New Guinea freshwater swamp forests	Amphibians	Animalia	7	Managed_forest_Minimal	3.24e-13	1.15e-16	3.46e-13	1.23e-16	5e-11	1.78e-14	5.35e-11	1.9e-14	original	original
AA	1	10121	Southern New Guinea freshwater swamp forests	Amphibians	Animalia	8.5	Pasture_LightIntense	1.91e-11	6.79e-15	2.04e-11	7.26e-15	2.97e-09	1.06e-12	3.18e-09	1.13e-12	original	original
AA	1	10121	Southern New Guinea freshwater swamp forests	Amphibians	Animalia	10	Pasture_Minimal	1.9e-11	6.75e-15	2.03e-11	7.22e-15	2.94e-09	1.04e-12	3.14e-09	1.12e-12	original	original
AA	1	10121	Southern New Guinea freshwater swamp forests	Amphibians	Animalia	11.5	Plantation_LightIntense	8.67e-11	3.08e-14	1.16e-10	4.12e-14	1.68e-08	5.96e-12	2.27e-08	8.07e-12	proxy_type	proxy_type
AA	1	10121	Southern New Guinea freshwater swamp forests	Amphibians	Animalia	13	Plantation_Minimal	8.26e-12	2.93e-15	1.11e-11	3.93e-15	1.6e-09	5.68e-13	2.16e-09	7.69e-13	proxy_type	proxy_type
AA	1	10121	Southern New Guinea freshwater swamp forests	Amphibians	Animalia	14	Urban_Intense	5.11e-11	1.81e-14	8.28e-11	2.94e-14	1.01e-08	3.58e-12	1.66e-08	5.89e-12	proxy_type	proxy_type
AA	1	10121	Southern New Guinea freshwater swamp forests	Amphibians	Animalia	15	Urban_Light	2.8e-11	9.94e-15	4.54e-11	1.61e-14	5.53e-09	1.96e-12	9.1e-09	3.23e-12	proxy_type	proxy_type
AA	1	10121	Southern New Guinea freshwater swamp forests	Amphibians	Animalia	16	Urban_Minimal	0	0	0	0	0	0	0	0	proxy_type	proxy_type
AA	1	10121	Southern New Guinea freshwater swamp forests	Birds	Animalia	2.5	Cropland_LightIntense	1.15e-11	2.09e-14	1.24e-11	2.25e-14	1.79e-09	3.23e-12	1.93e-09	3.48e-12	original	original
AA	1	10121	Southern New Guinea freshwater swamp forests	Birds	Animalia	4	Cropland_Minimal	1.12e-11	2.03e-14	1.21e-11	2.19e-14	1.73e-09	3.12e-12	1.86e-09	3.36e-12	original	original
AA	1	10121	Southern New Guinea freshwater swamp forests	Birds	Animalia	5	Managed_forest_Intense	3.48e-12	6.28e-15	3.74e-12	6.76e-15	5.35e-10	9.66e-13	5.76e-10	1.04e-12	proxy_intensity	proxy_intensity
AA	1	10121	Southern New Guinea freshwater swamp forests	Birds	Animalia	6	Managed_forest_Light	9.48e-13	1.71e-15	1.02e-12	1.84e-15	1.46e-10	2.64e-13	1.57e-10	2.84e-13	proxy_intensity	proxy_intensity
AA	1	10121	Southern New Guinea freshwater swamp forests	Birds	Animalia	7	Managed_forest_Minimal	2.11e-13	3.81e-16	2.27e-13	4.1e-16	3.24e-11	5.86e-14	3.49e-11	6.3e-14	original	original
AA	1	10121	Southern New Guinea freshwater swamp forests	Birds	Animalia	8.5	Pasture_LightIntense	1.23e-11	2.22e-14	1.32e-11	2.39e-14	1.9e-09	3.44e-12	2.05e-09	3.7e-12	original	original
AA	1	10121	Southern New Guinea freshwater swamp forests	Birds	Animalia	10	Pasture_Minimal	1.22e-11	2.2e-14	1.31e-11	2.37e-14	1.88e-09	3.39e-12	2.02e-09	3.65e-12	original	original
AA	1	10121	Southern New Guinea freshwater swamp forests	Birds	Animalia	11.5	Plantation_LightIntense	4.5e-11	8.13e-14	5.96e-11	1.08e-13	8.41e-09	1.52e-11	1.12e-08	2.02e-11	proxy_type	proxy_type
AA	1	10121	Southern New Guinea freshwater swamp forests	Birds	Animalia	13	Plantation_Minimal	4.29e-12	7.75e-15	5.68e-12	1.03e-14	8.01e-10	1.45e-12	1.07e-09	1.93e-12	proxy_type	proxy_type
AA	1	10121	Southern New Guinea freshwater swamp forests	Birds	Animalia	14	Urban_Intense	2.91e-11	5.26e-14	4.91e-11	8.87e-14	5.7e-09	1.03e-11	1e-08	1.81e-11	proxy_type	proxy_type
AA	1	10121	Southern New Guinea freshwater swamp forests	Birds	Animalia	15	Urban_Light	1.6e-11	2.88e-14	2.69e-11	4.86e-14	3.12e-09	5.64e-12	5.48e-09	9.9e-12	proxy_type	proxy_type
AA	1	10121	Southern New Guinea freshwater swamp forests	Birds	Animalia	16	Urban_Minimal	0	0	0	0	0	0	0	0	proxy_type	proxy_type
AA	1	10121	Southern New Guinea freshwater swamp forests	Mammals	Animalia	2.5	Cropland_LightIntense	1.53e-11	1.76e-14	1.64e-11	1.89e-14	2.52e-09	2.9e-12	2.7e-09	3.11e-12	original	original
AA	1	10121	Southern New Guinea freshwater swamp forests	Mammals	Animalia	4	Cropland_Minimal	1.53e-11	1.76e-14	1.64e-11	1.89e-14	2.5e-09	2.87e-12	2.68e-09	3.08e-12	original	original
AA	1	10121	Southern New Guinea freshwater swamp forests	Mammals	Animalia	5	Managed_forest_Intense	4.15e-12	4.77e-15	4.45e-12	5.11e-15	6.78e-10	7.79e-13	7.27e-10	8.36e-13	proxy_intensity	proxy_intensity
AA	1	10121	Southern New Guinea freshwater swamp forests	Mammals	Animalia	6	Managed_forest_Light	1.13e-12	1.3e-15	1.21e-12	1.39e-15	1.85e-10	2.12e-13	1.98e-10	2.28e-13	proxy_intensity	proxy_intensity
AA	1	10121	Southern New Guinea freshwater swamp forests	Mammals	Animalia	7	Managed_forest_Minimal	2.51e-13	2.89e-16	2.7e-13	3.1e-16	4.11e-11	4.72e-14	4.41e-11	5.07e-14	original	original
AA	1	10121	Southern New Guinea freshwater swamp forests	Mammals	Animalia	8.5	Pasture_LightIntense	1.55e-11	1.78e-14	1.66e-11	1.91e-14	2.54e-09	2.92e-12	2.73e-09	3.14e-12	original	original
AA	1	10121	Southern New Guinea freshwater swamp forests	Mammals	Animalia	10	Pasture_Minimal	1.55e-11	1.78e-14	1.66e-11	1.91e-14	2.53e-09	2.9e-12	2.71e-09	3.12e-12	original	original
AA	1	10121	Southern New Guinea freshwater swamp forests	Mammals	Animalia	11.5	Plantation_LightIntense	5.24e-11	6.02e-14	6.97e-11	8.02e-14	1.04e-08	1.19e-11	1.39e-08	1.6e-11	proxy_type	proxy_type
AA	1	10121	Southern New Guinea freshwater swamp forests	Mammals	Animalia	13	Plantation_Minimal	4.99e-12	5.74e-15	6.64e-12	7.63e-15	9.87e-10	1.13e-12	1.32e-09	1.52e-12	proxy_type	proxy_type
AA	1	10121	Southern New Guinea freshwater swamp forests	Mammals	Animalia	14	Urban_Intense	2.99e-11	3.43e-14	5.39e-11	6.2e-14	6.38e-09	7.34e-12	1.2e-08	1.38e-11	proxy_type	proxy_type
AA	1	10121	Southern New Guinea freshwater swamp forests	Mammals	Animalia	15	Urban_Light	1.64e-11	1.88e-14	2.96e-11	3.4e-14	3.5e-09	4.02e-12	6.57e-09	7.55e-12	proxy_type	proxy_type
AA	1	10121	Southern New Guinea freshwater swamp forests	Mammals	Animalia	16	Urban_Minimal	0	0	0	0	0	0	0	0	proxy_type	proxy_type
AA	1	10121	Southern New Guinea freshwater swamp forests	Plants	Plantae	2	Cropland_Intense	3.34e-11	2.74e-14	3.57e-11	2.92e-14	4.93e-09	4.03e-12	5.26e-09	4.31e-12	proxy_intensity	proxy_intensity
AA	1	10121	Southern New Guinea freshwater swamp forests	Plants	Plantae	3	Cropland_Light	2.23e-11	1.82e-14	2.38e-11	1.95e-14	3.28e-09	2.69e-12	3.51e-09	2.87e-12	original	original
AA	1	10121	Southern New Guinea freshwater swamp forests	Plants	Plantae	4	Cropland_Minimal	1.97e-11	1.61e-14	2.1e-11	1.72e-14	2.89e-09	2.36e-12	3.08e-09	2.52e-12	original	original
AA	1	10121	Southern New Guinea freshwater swamp forests	Plants	Plantae	5	Managed_forest_Intense	2.18e-11	1.79e-14	2.33e-11	1.91e-14	3.2e-09	2.62e-12	3.42e-09	2.8e-12	proxy_intensity	proxy_intensity
AA	1	10121	Southern New Guinea freshwater swamp forests	Plants	Plantae	6	Managed_forest_Light	1.24e-11	1.02e-14	1.33e-11	1.09e-14	1.82e-09	1.49e-12	1.94e-09	1.59e-12	proxy_intensity	proxy_intensity
AA	1	10121	Southern New Guinea freshwater swamp forests	Plants	Plantae	7	Managed_forest_Minimal	3.86e-12	3.16e-15	4.12e-12	3.37e-15	5.65e-10	4.62e-13	6.03e-10	4.94e-13	original	original
AA	1	10121	Southern New Guinea freshwater swamp forests	Plants	Plantae	8	Pasture_Intense	2.23e-11	1.82e-14	2.38e-11	1.95e-14	3.28e-09	2.69e-12	3.51e-09	2.87e-12	proxy_intensity	proxy_intensity
AA	1	10121	Southern New Guinea freshwater swamp forests	Plants	Plantae	9	Pasture_Light	1.54e-11	1.26e-14	1.65e-11	1.35e-14	2.27e-09	1.86e-12	2.43e-09	1.99e-12	original	original
AA	1	10121	Southern New Guinea freshwater swamp forests	Plants	Plantae	10	Pasture_Minimal	3e-12	2.46e-15	3.2e-12	2.62e-15	4.39e-10	3.6e-13	4.69e-10	3.84e-13	original	original
AA	1	10121	Southern New Guinea freshwater swamp forests	Plants	Plantae	11	Plantation_Intense	4.53e-11	3.71e-14	6.22e-11	5.09e-14	8.73e-09	7.15e-12	1.21e-08	9.89e-12	proxy_type	proxy_type
AA	1	10121	Southern New Guinea freshwater swamp forests	Plants	Plantae	12.5	Plantation_MinimalLight	2.61e-11	2.14e-14	3.59e-11	2.94e-14	5.04e-09	4.13e-12	6.97e-09	5.71e-12	proxy_type	proxy_type
AA	1	10121	Southern New Guinea freshwater swamp forests	Plants	Plantae	14	Urban_Intense	1.31e-10	1.07e-13	1.54e-10	1.26e-13	2.15e-08	1.76e-11	2.57e-08	2.11e-11	proxy_type	proxy_type
AA	1	10121	Southern New Guinea freshwater swamp forests	Plants	Plantae	15	Urban_Light	4.66e-12	3.82e-15	5.49e-12	4.5e-15	7.68e-10	6.29e-13	9.2e-10	7.53e-13	proxy_type	proxy_type
AA	1	10121	Southern New Guinea freshwater swamp forests	Plants	Plantae	16	Urban_Minimal	0	0	0	0	0	0	0	0	proxy_type	proxy_type
AA	1	10121	Southern New Guinea freshwater swamp forests	Reptiles	Animalia	2.5	Cropland_LightIntense	1.91e-11	1.42e-14	2.04e-11	1.52e-14	2.97e-09	2.21e-12	3.18e-09	2.36e-12	original	original
AA	1	10121	Southern New Guinea freshwater swamp forests	Reptiles	Animalia	4	Cropland_Minimal	1.91e-11	1.42e-14	2.04e-11	1.52e-14	2.95e-09	2.19e-12	3.15e-09	2.35e-12	original	original
AA	1	10121	Southern New Guinea freshwater swamp forests	Reptiles	Animalia	5	Managed_forest_Intense	5.16e-12	3.84e-15	5.52e-12	4.11e-15	7.98e-10	5.93e-13	8.53e-10	6.35e-13	proxy_intensity	proxy_intensity
AA	1	10121	Southern New Guinea freshwater swamp forests	Reptiles	Animalia	6	Managed_forest_Light	1.41e-12	1.05e-15	1.51e-12	1.12e-15	2.18e-10	1.62e-13	2.33e-10	1.73e-13	proxy_intensity	proxy_intensity
AA	1	10121	Southern New Guinea freshwater swamp forests	Reptiles	Animalia	7	Managed_forest_Minimal	3.13e-13	2.33e-16	3.35e-13	2.49e-16	4.84e-11	3.6e-14	5.17e-11	3.85e-14	original	original
AA	1	10121	Southern New Guinea freshwater swamp forests	Reptiles	Animalia	8.5	Pasture_LightIntense	1.91e-11	1.42e-14	2.04e-11	1.52e-14	2.97e-09	2.21e-12	3.18e-09	2.36e-12	original	original
AA	1	10121	Southern New Guinea freshwater swamp forests	Reptiles	Animalia	10	Pasture_Minimal	1.91e-11	1.42e-14	2.04e-11	1.52e-14	2.95e-09	2.19e-12	3.15e-09	2.35e-12	original	original
AA	1	10121	Southern New Guinea freshwater swamp forests	Reptiles	Animalia	11.5	Plantation_LightIntense	8.21e-11	6.11e-14	1.1e-10	8.17e-14	1.58e-08	1.18e-11	2.14e-08	1.59e-11	proxy_type	proxy_type
AA	1	10121	Southern New Guinea freshwater swamp forests	Reptiles	Animalia	13	Plantation_Minimal	7.82e-12	5.82e-15	1.05e-11	7.78e-15	1.51e-09	1.12e-12	2.03e-09	1.51e-12	proxy_type	proxy_type
AA	1	10121	Southern New Guinea freshwater swamp forests	Reptiles	Animalia	14	Urban_Intense	5.1e-11	3.79e-14	8.72e-11	6.49e-14	1.01e-08	7.48e-12	1.78e-08	1.32e-11	proxy_type	proxy_type
AA	1	10121	Southern New Guinea freshwater swamp forests	Reptiles	Animalia	15	Urban_Light	2.79e-11	2.08e-14	4.78e-11	3.56e-14	5.52e-09	4.1e-12	9.76e-09	7.26e-12	proxy_type	proxy_type
AA	1	10121	Southern New Guinea freshwater swamp forests	Reptiles	Animalia	16	Urban_Minimal	0	0	0	0	0	0	0	0	proxy_type	proxy_type
AA	1	10122	Southern New Guinea lowland rain forests	Amphibians	Animalia	2.5	Cropland_LightIntense	1.88e-12	1.88e-15	1.88e-12	1.89e-15	2.92e-10	2.93e-13	2.93e-10	2.94e-13	original	original
AA	1	10122	Southern New Guinea lowland rain forests	Amphibians	Animalia	4	Cropland_Minimal	1.87e-12	1.88e-15	1.88e-12	1.88e-15	2.89e-10	2.9e-13	2.9e-10	2.91e-13	original	original
AA	1	10122	Southern New Guinea lowland rain forests	Amphibians	Animalia	5	Managed_forest_Intense	5.1e-13	5.11e-16	5.12e-13	5.13e-16	7.89e-11	7.9e-14	7.91e-11	7.93e-14	proxy_intensity	proxy_intensity
AA	1	10122	Southern New Guinea lowland rain forests	Amphibians	Animalia	6	Managed_forest_Light	1.39e-13	1.39e-16	1.4e-13	1.4e-16	2.15e-11	2.15e-14	2.16e-11	2.16e-14	proxy_intensity	proxy_intensity
AA	1	10122	Southern New Guinea lowland rain forests	Amphibians	Animalia	7	Managed_forest_Minimal	3.09e-14	3.1e-17	3.1e-14	3.11e-17	4.78e-12	4.79e-15	4.8e-12	4.8e-15	original	original
AA	1	10122	Southern New Guinea lowland rain forests	Amphibians	Animalia	8.5	Pasture_LightIntense	2.56e-11	2.57e-14	4.04e-11	4.05e-14	4.8e-09	4.81e-12	7.7e-09	7.71e-12	proxy_type	proxy_type
AA	1	10122	Southern New Guinea lowland rain forests	Amphibians	Animalia	10	Pasture_Minimal	1.54e-11	1.54e-14	2.43e-11	2.43e-14	2.88e-09	2.88e-12	4.62e-09	4.62e-12	proxy_type	proxy_type
AA	1	10122	Southern New Guinea lowland rain forests	Amphibians	Animalia	11.5	Plantation_LightIntense	8.67e-11	8.68e-14	1.16e-10	1.16e-13	1.68e-08	1.68e-11	2.27e-08	2.28e-11	proxy_type	proxy_type
AA	1	10122	Southern New Guinea lowland rain forests	Amphibians	Animalia	13	Plantation_Minimal	8.26e-12	8.27e-15	1.11e-11	1.11e-14	1.6e-09	1.6e-12	2.16e-09	2.17e-12	proxy_type	proxy_type
AA	1	10122	Southern New Guinea lowland rain forests	Amphibians	Animalia	14	Urban_Intense	3.29e-12	3.29e-15	3.3e-12	3.31e-15	5.12e-10	5.13e-13	5.14e-10	5.14e-13	proxy_intensity	proxy_intensity
AA	1	10122	Southern New Guinea lowland rain forests	Amphibians	Animalia	15	Urban_Light	1.8e-12	1.81e-15	1.81e-12	1.81e-15	2.81e-10	2.81e-13	2.82e-10	2.82e-13	original	original
AA	1	10122	Southern New Guinea lowland rain forests	Amphibians	Animalia	16	Urban_Minimal	1.78e-12	1.79e-15	1.79e-12	1.79e-15	2.76e-10	2.76e-13	2.77e-10	2.77e-13	original	original
AA	1	10122	Southern New Guinea lowland rain forests	Birds	Animalia	2.5	Cropland_LightIntense	9.77e-13	2.36e-15	9.8e-13	2.37e-15	1.51e-10	3.66e-13	1.52e-10	3.67e-13	original	original
AA	1	10122	Southern New Guinea lowland rain forests	Birds	Animalia	4	Cropland_Minimal	9.51e-13	2.3e-15	9.55e-13	2.31e-15	1.46e-10	3.54e-13	1.47e-10	3.55e-13	original	original
AA	1	10122	Southern New Guinea lowland rain forests	Birds	Animalia	5	Managed_forest_Intense	2.94e-13	7.09e-16	2.95e-13	7.12e-16	4.52e-11	1.09e-13	4.53e-11	1.1e-13	proxy_intensity	proxy_intensity
AA	1	10122	Southern New Guinea lowland rain forests	Birds	Animalia	6	Managed_forest_Light	8.01e-14	1.93e-16	8.04e-14	1.94e-16	1.23e-11	2.98e-14	1.24e-11	2.99e-14	proxy_intensity	proxy_intensity
AA	1	10122	Southern New Guinea lowland rain forests	Birds	Animalia	7	Managed_forest_Minimal	1.78e-14	4.3e-17	1.79e-14	4.32e-17	2.74e-12	6.61e-15	2.75e-12	6.64e-15	original	original
AA	1	10122	Southern New Guinea lowland rain forests	Birds	Animalia	8.5	Pasture_LightIntense	1.79e-11	4.32e-14	2.85e-11	6.88e-14	3.21e-09	7.75e-12	5.25e-09	1.27e-11	proxy_type	proxy_type
AA	1	10122	Southern New Guinea lowland rain forests	Birds	Animalia	10	Pasture_Minimal	1.07e-11	2.59e-14	1.71e-11	4.13e-14	1.92e-09	4.65e-12	3.15e-09	7.61e-12	proxy_type	proxy_type
AA	1	10122	Southern New Guinea lowland rain forests	Birds	Animalia	11.5	Plantation_LightIntense	4.5e-11	1.09e-13	5.96e-11	1.44e-13	8.41e-09	2.03e-11	1.12e-08	2.71e-11	proxy_type	proxy_type
AA	1	10122	Southern New Guinea lowland rain forests	Birds	Animalia	13	Plantation_Minimal	4.29e-12	1.04e-14	5.68e-12	1.37e-14	8.01e-10	1.94e-12	1.07e-09	2.58e-12	proxy_type	proxy_type
AA	1	10122	Southern New Guinea lowland rain forests	Birds	Animalia	14	Urban_Intense	1.78e-12	4.3e-15	1.78e-12	4.31e-15	2.75e-10	6.65e-13	2.76e-10	6.68e-13	proxy_intensity	proxy_intensity
AA	1	10122	Southern New Guinea lowland rain forests	Birds	Animalia	15	Urban_Light	9.75e-13	2.36e-15	9.79e-13	2.37e-15	1.51e-10	3.65e-13	1.52e-10	3.66e-13	original	original
AA	1	10122	Southern New Guinea lowland rain forests	Birds	Animalia	16	Urban_Minimal	9.51e-13	2.3e-15	9.55e-13	2.31e-15	1.46e-10	3.54e-13	1.47e-10	3.55e-13	original	original
AA	1	10122	Southern New Guinea lowland rain forests	Mammals	Animalia	2.5	Cropland_LightIntense	1.39e-12	2.29e-15	1.39e-12	2.3e-15	2.28e-10	3.77e-13	2.29e-10	3.79e-13	original	original
AA	1	10122	Southern New Guinea lowland rain forests	Mammals	Animalia	4	Cropland_Minimal	1.38e-12	2.29e-15	1.39e-12	2.3e-15	2.26e-10	3.74e-13	2.27e-10	3.76e-13	original	original
AA	1	10122	Southern New Guinea lowland rain forests	Mammals	Animalia	5	Managed_forest_Intense	3.75e-13	6.2e-16	3.76e-13	6.22e-16	6.12e-11	1.01e-13	6.14e-11	1.02e-13	proxy_intensity	proxy_intensity
AA	1	10122	Southern New Guinea lowland rain forests	Mammals	Animalia	6	Managed_forest_Light	1.02e-13	1.69e-16	1.03e-13	1.7e-16	1.67e-11	2.76e-14	1.68e-11	2.77e-14	proxy_intensity	proxy_intensity
AA	1	10122	Southern New Guinea lowland rain forests	Mammals	Animalia	7	Managed_forest_Minimal	2.27e-14	3.76e-17	2.28e-14	3.77e-17	3.71e-12	6.14e-15	3.72e-12	6.16e-15	original	original
AA	1	10122	Southern New Guinea lowland rain forests	Mammals	Animalia	8.5	Pasture_LightIntense	2.04e-11	3.37e-14	3.34e-11	5.53e-14	3.88e-09	6.42e-12	6.55e-09	1.08e-11	proxy_type	proxy_type
AA	1	10122	Southern New Guinea lowland rain forests	Mammals	Animalia	10	Pasture_Minimal	1.22e-11	2.02e-14	2.01e-11	3.32e-14	2.33e-09	3.85e-12	3.93e-09	6.51e-12	proxy_type	proxy_type
AA	1	10122	Southern New Guinea lowland rain forests	Mammals	Animalia	11.5	Plantation_LightIntense	5.24e-11	8.67e-14	6.97e-11	1.15e-13	1.04e-08	1.71e-11	1.39e-08	2.3e-11	proxy_type	proxy_type
AA	1	10122	Southern New Guinea lowland rain forests	Mammals	Animalia	13	Plantation_Minimal	4.99e-12	8.26e-15	6.64e-12	1.1e-14	9.87e-10	1.63e-12	1.32e-09	2.19e-12	proxy_type	proxy_type
AA	1	10122	Southern New Guinea lowland rain forests	Mammals	Animalia	14	Urban_Intense	2.31e-12	3.83e-15	2.32e-12	3.84e-15	3.81e-10	6.3e-13	3.82e-10	6.32e-13	proxy_intensity	proxy_intensity
AA	1	10122	Southern New Guinea lowland rain forests	Mammals	Animalia	15	Urban_Light	1.27e-12	2.1e-15	1.27e-12	2.11e-15	2.09e-10	3.46e-13	2.1e-10	3.47e-13	original	original
AA	1	10122	Southern New Guinea lowland rain forests	Mammals	Animalia	16	Urban_Minimal	1.24e-12	2.06e-15	1.25e-12	2.06e-15	2.03e-10	3.36e-13	2.04e-10	3.38e-13	original	original
AA	1	10122	Southern New Guinea lowland rain forests	Plants	Plantae	2	Cropland_Intense	2.29e-12	2.82e-15	2.29e-12	2.83e-15	3.37e-10	4.16e-13	3.38e-10	4.18e-13	proxy_intensity	proxy_intensity
AA	1	10122	Southern New Guinea lowland rain forests	Plants	Plantae	3	Cropland_Light	1.52e-12	1.88e-15	1.53e-12	1.89e-15	2.25e-10	2.77e-13	2.25e-10	2.78e-13	original	original
AA	1	10122	Southern New Guinea lowland rain forests	Plants	Plantae	4	Cropland_Minimal	1.35e-12	1.67e-15	1.35e-12	1.67e-15	1.97e-10	2.44e-13	1.98e-10	2.45e-13	original	original
AA	1	10122	Southern New Guinea lowland rain forests	Plants	Plantae	5	Managed_forest_Intense	1.49e-12	1.85e-15	1.5e-12	1.85e-15	2.19e-10	2.7e-13	2.2e-10	2.71e-13	proxy_intensity	proxy_intensity
AA	1	10122	Southern New Guinea lowland rain forests	Plants	Plantae	6	Managed_forest_Light	8.5e-13	1.05e-15	8.53e-13	1.05e-15	1.24e-10	1.54e-13	1.25e-10	1.54e-13	proxy_intensity	proxy_intensity
AA	1	10122	Southern New Guinea lowland rain forests	Plants	Plantae	7	Managed_forest_Minimal	2.64e-13	3.26e-16	2.65e-13	3.27e-16	3.86e-11	4.77e-14	3.88e-11	4.79e-14	original	original
AA	1	10122	Southern New Guinea lowland rain forests	Plants	Plantae	8	Pasture_Intense	3.47e-11	4.29e-14	5.02e-11	6.2e-14	5.77e-09	7.13e-12	8.49e-09	1.05e-11	proxy_type	proxy_type
AA	1	10122	Southern New Guinea lowland rain forests	Plants	Plantae	9	Pasture_Light	2.4e-11	2.97e-14	3.48e-11	4.3e-14	4e-09	4.94e-12	5.87e-09	7.26e-12	proxy_type	proxy_type
AA	1	10122	Southern New Guinea lowland rain forests	Plants	Plantae	10	Pasture_Minimal	4.67e-12	5.77e-15	6.76e-12	8.35e-15	7.77e-10	9.6e-13	1.14e-09	1.41e-12	proxy_type	proxy_type
AA	1	10122	Southern New Guinea lowland rain forests	Plants	Plantae	11	Plantation_Intense	4.53e-11	5.59e-14	6.22e-11	7.68e-14	8.73e-09	1.08e-11	1.21e-08	1.49e-11	proxy_type	proxy_type
AA	1	10122	Southern New Guinea lowland rain forests	Plants	Plantae	12.5	Plantation_MinimalLight	2.61e-11	3.23e-14	3.59e-11	4.44e-14	5.04e-09	6.22e-12	6.97e-09	8.61e-12	proxy_type	proxy_type
AA	1	10122	Southern New Guinea lowland rain forests	Plants	Plantae	14	Urban_Intense	1.64e-12	2.03e-15	1.65e-12	2.03e-15	2.42e-10	2.99e-13	2.43e-10	3e-13	proxy_intensity	proxy_intensity
AA	1	10122	Southern New Guinea lowland rain forests	Plants	Plantae	15	Urban_Light	5.86e-14	7.24e-17	5.88e-14	7.26e-17	8.64e-12	1.07e-14	8.67e-12	1.07e-14	original	original
AA	1	10122	Southern New Guinea lowland rain forests	Plants	Plantae	16	Urban_Minimal	0	0	0	0	0	0	0	0	original	original
AA	1	10122	Southern New Guinea lowland rain forests	Reptiles	Animalia	2.5	Cropland_LightIntense	1.87e-12	1.68e-15	1.88e-12	1.69e-15	2.92e-10	2.61e-13	2.93e-10	2.62e-13	original	original
AA	1	10122	Southern New Guinea lowland rain forests	Reptiles	Animalia	4	Cropland_Minimal	1.87e-12	1.68e-15	1.88e-12	1.69e-15	2.9e-10	2.6e-13	2.91e-10	2.61e-13	original	original
AA	1	10122	Southern New Guinea lowland rain forests	Reptiles	Animalia	5	Managed_forest_Intense	5.03e-13	4.51e-16	5.05e-13	4.52e-16	7.77e-11	6.97e-14	7.8e-11	6.99e-14	proxy_intensity	proxy_intensity
AA	1	10122	Southern New Guinea lowland rain forests	Reptiles	Animalia	6	Managed_forest_Light	1.37e-13	1.23e-16	1.38e-13	1.23e-16	2.12e-11	1.9e-14	2.13e-11	1.91e-14	proxy_intensity	proxy_intensity
AA	1	10122	Southern New Guinea lowland rain forests	Reptiles	Animalia	7	Managed_forest_Minimal	3.05e-14	2.73e-17	3.06e-14	2.74e-17	4.71e-12	4.22e-15	4.73e-12	4.24e-15	original	original
AA	1	10122	Southern New Guinea lowland rain forests	Reptiles	Animalia	8.5	Pasture_LightIntense	3.01e-11	2.7e-14	4.88e-11	4.38e-14	5.49e-09	4.92e-12	9.16e-09	8.21e-12	proxy_type	proxy_type
AA	1	10122	Southern New Guinea lowland rain forests	Reptiles	Animalia	10	Pasture_Minimal	1.81e-11	1.62e-14	2.93e-11	2.63e-14	3.3e-09	2.95e-12	5.49e-09	4.93e-12	proxy_type	proxy_type
AA	1	10122	Southern New Guinea lowland rain forests	Reptiles	Animalia	11.5	Plantation_LightIntense	8.21e-11	7.36e-14	1.1e-10	9.84e-14	1.58e-08	1.42e-11	2.14e-08	1.92e-11	proxy_type	proxy_type
AA	1	10122	Southern New Guinea lowland rain forests	Reptiles	Animalia	13	Plantation_Minimal	7.82e-12	7.01e-15	1.05e-11	9.37e-15	1.51e-09	1.35e-12	2.03e-09	1.82e-12	proxy_type	proxy_type
AA	1	10122	Southern New Guinea lowland rain forests	Reptiles	Animalia	14	Urban_Intense	3.32e-12	2.98e-15	3.33e-12	2.99e-15	5.16e-10	4.63e-13	5.18e-10	4.65e-13	proxy_intensity	proxy_intensity
AA	1	10122	Southern New Guinea lowland rain forests	Reptiles	Animalia	15	Urban_Light	1.82e-12	1.63e-15	1.83e-12	1.64e-15	2.83e-10	2.54e-13	2.84e-10	2.55e-13	original	original
AA	1	10122	Southern New Guinea lowland rain forests	Reptiles	Animalia	16	Urban_Minimal	1.81e-12	1.62e-15	1.82e-12	1.63e-15	2.8e-10	2.51e-13	2.81e-10	2.52e-13	original	original
AA	1	10123	Sulawesi lowland rain forests	Amphibians	Animalia	2.5	Cropland_LightIntense	5.96e-12	6.92e-15	7.85e-12	9.11e-15	9.27e-10	1.08e-12	1.22e-09	1.42e-12	original	original
AA	1	10123	Sulawesi lowland rain forests	Amphibians	Animalia	4	Cropland_Minimal	5.87e-12	6.82e-15	7.73e-12	8.98e-15	9.07e-10	1.05e-12	1.19e-09	1.39e-12	original	original
AA	1	10123	Sulawesi lowland rain forests	Amphibians	Animalia	5	Managed_forest_Intense	2.1e-12	2.44e-15	2.77e-12	3.22e-15	3.27e-10	3.8e-13	4.31e-10	5e-13	proxy_intensity	proxy_intensity
AA	1	10123	Sulawesi lowland rain forests	Amphibians	Animalia	6	Managed_forest_Light	5.73e-13	6.66e-16	7.55e-13	8.77e-16	8.92e-11	1.04e-13	1.17e-10	1.36e-13	original	original
AA	1	10123	Sulawesi lowland rain forests	Amphibians	Animalia	7	Managed_forest_Minimal	1.03e-13	1.2e-16	1.36e-13	1.58e-16	1.6e-11	1.86e-14	2.1e-11	2.44e-14	original	original
AA	1	10123	Sulawesi lowland rain forests	Amphibians	Animalia	8.5	Pasture_LightIntense	5.93e-12	6.89e-15	7.81e-12	9.07e-15	9.22e-10	1.07e-12	1.22e-09	1.41e-12	original	original
AA	1	10123	Sulawesi lowland rain forests	Amphibians	Animalia	10	Pasture_Minimal	3.56e-12	4.13e-15	4.69e-12	5.44e-15	5.53e-10	6.43e-13	7.29e-10	8.47e-13	proxy_intensity	proxy_intensity
AA	1	10123	Sulawesi lowland rain forests	Amphibians	Animalia	11.5	Plantation_LightIntense	5.96e-12	6.93e-15	7.86e-12	9.13e-15	9.28e-10	1.08e-12	1.22e-09	1.42e-12	original	original
AA	1	10123	Sulawesi lowland rain forests	Amphibians	Animalia	13	Plantation_Minimal	5.87e-12	6.82e-15	7.73e-12	8.98e-15	9.07e-10	1.05e-12	1.19e-09	1.39e-12	original	original
AA	1	10123	Sulawesi lowland rain forests	Amphibians	Animalia	14	Urban_Intense	5.85e-12	6.8e-15	7.71e-12	8.96e-15	9.11e-10	1.06e-12	1.2e-09	1.39e-12	original	original
AA	1	10123	Sulawesi lowland rain forests	Amphibians	Animalia	15	Urban_Light	5.75e-12	6.67e-15	7.57e-12	8.79e-15	8.94e-10	1.04e-12	1.18e-09	1.37e-12	original	original
AA	1	10123	Sulawesi lowland rain forests	Amphibians	Animalia	16	Urban_Minimal	5.62e-12	6.53e-15	7.41e-12	8.61e-15	8.69e-10	1.01e-12	1.15e-09	1.33e-12	original	original
AA	1	10123	Sulawesi lowland rain forests	Birds	Animalia	2.5	Cropland_LightIntense	2.1e-12	1.73e-14	2.54e-12	2.09e-14	3.25e-10	2.68e-12	3.93e-10	3.24e-12	original	original
AA	1	10123	Sulawesi lowland rain forests	Birds	Animalia	4	Cropland_Minimal	1.99e-12	1.64e-14	2.41e-12	1.99e-14	3.06e-10	2.53e-12	3.71e-10	3.05e-12	original	original
AA	1	10123	Sulawesi lowland rain forests	Birds	Animalia	5	Managed_forest_Intense	8.6e-13	7.09e-15	1.04e-12	8.57e-15	1.33e-10	1.1e-12	1.61e-10	1.33e-12	proxy_intensity	proxy_intensity
AA	1	10123	Sulawesi lowland rain forests	Birds	Animalia	6	Managed_forest_Light	2.35e-13	1.93e-15	2.84e-13	2.34e-15	3.63e-11	2.99e-13	4.39e-11	3.62e-13	original	original
AA	1	10123	Sulawesi lowland rain forests	Birds	Animalia	7	Managed_forest_Minimal	4.23e-14	3.49e-16	5.12e-14	4.22e-16	6.51e-12	5.37e-14	7.87e-12	6.49e-14	original	original
AA	1	10123	Sulawesi lowland rain forests	Birds	Animalia	8.5	Pasture_LightIntense	2.39e-12	1.97e-14	2.89e-12	2.38e-14	3.7e-10	3.05e-12	4.48e-10	3.69e-12	original	original
AA	1	10123	Sulawesi lowland rain forests	Birds	Animalia	10	Pasture_Minimal	1.44e-12	1.18e-14	1.74e-12	1.43e-14	2.22e-10	1.83e-12	2.69e-10	2.22e-12	proxy_intensity	proxy_intensity
AA	1	10123	Sulawesi lowland rain forests	Birds	Animalia	11.5	Plantation_LightIntense	2.26e-12	1.86e-14	2.73e-12	2.25e-14	3.5e-10	2.89e-12	4.23e-10	3.49e-12	original	original
AA	1	10123	Sulawesi lowland rain forests	Birds	Animalia	13	Plantation_Minimal	2.18e-12	1.8e-14	2.63e-12	2.17e-14	3.35e-10	2.76e-12	4.05e-10	3.34e-12	original	original
AA	1	10123	Sulawesi lowland rain forests	Birds	Animalia	14	Urban_Intense	2.35e-12	1.94e-14	2.84e-12	2.34e-14	3.64e-10	3e-12	4.4e-10	3.62e-12	original	original
AA	1	10123	Sulawesi lowland rain forests	Birds	Animalia	15	Urban_Light	2.29e-12	1.89e-14	2.77e-12	2.29e-14	3.55e-10	2.93e-12	4.29e-10	3.54e-12	original	original
AA	1	10123	Sulawesi lowland rain forests	Birds	Animalia	16	Urban_Minimal	2.23e-12	1.84e-14	2.7e-12	2.22e-14	3.43e-10	2.83e-12	4.15e-10	3.42e-12	original	original
AA	1	10123	Sulawesi lowland rain forests	Mammals	Animalia	2.5	Cropland_LightIntense	4.09e-12	4.49e-14	5.22e-12	5.73e-14	6.73e-10	7.39e-12	8.58e-10	9.42e-12	original	original
AA	1	10123	Sulawesi lowland rain forests	Mammals	Animalia	4	Cropland_Minimal	4.02e-12	4.41e-14	5.12e-12	5.62e-14	6.56e-10	7.21e-12	8.37e-10	9.19e-12	original	original
AA	1	10123	Sulawesi lowland rain forests	Mammals	Animalia	5	Managed_forest_Intense	1.47e-12	1.61e-14	1.87e-12	2.05e-14	2.41e-10	2.65e-12	3.08e-10	3.38e-12	proxy_intensity	proxy_intensity
AA	1	10123	Sulawesi lowland rain forests	Mammals	Animalia	6	Managed_forest_Light	4e-13	4.39e-15	5.1e-13	5.6e-15	6.58e-11	7.22e-13	8.39e-11	9.21e-13	original	original
AA	1	10123	Sulawesi lowland rain forests	Mammals	Animalia	7	Managed_forest_Minimal	7.21e-14	7.92e-16	9.2e-14	1.01e-15	1.18e-11	1.29e-13	1.5e-11	1.65e-13	original	original
AA	1	10123	Sulawesi lowland rain forests	Mammals	Animalia	8.5	Pasture_LightIntense	4.2e-12	4.61e-14	5.36e-12	5.88e-14	6.91e-10	7.59e-12	8.81e-10	9.68e-12	original	original
AA	1	10123	Sulawesi lowland rain forests	Mammals	Animalia	10	Pasture_Minimal	2.52e-12	2.77e-14	3.21e-12	3.53e-14	4.15e-10	4.55e-12	5.29e-10	5.81e-12	proxy_intensity	proxy_intensity
AA	1	10123	Sulawesi lowland rain forests	Mammals	Animalia	11.5	Plantation_LightIntense	3.45e-12	3.79e-14	4.4e-12	4.83e-14	5.68e-10	6.24e-12	7.24e-10	7.95e-12	original	original
AA	1	10123	Sulawesi lowland rain forests	Mammals	Animalia	13	Plantation_Minimal	3.21e-12	3.53e-14	4.1e-12	4.5e-14	5.25e-10	5.76e-12	6.69e-10	7.35e-12	original	original
AA	1	10123	Sulawesi lowland rain forests	Mammals	Animalia	14	Urban_Intense	4.02e-12	4.41e-14	5.12e-12	5.62e-14	6.61e-10	7.25e-12	8.43e-10	9.25e-12	original	original
AA	1	10123	Sulawesi lowland rain forests	Mammals	Animalia	15	Urban_Light	3.93e-12	4.31e-14	5.01e-12	5.49e-14	6.46e-10	7.09e-12	8.24e-10	9.04e-12	original	original
AA	1	10123	Sulawesi lowland rain forests	Mammals	Animalia	16	Urban_Minimal	3.82e-12	4.2e-14	4.88e-12	5.35e-14	6.25e-10	6.86e-12	7.97e-10	8.75e-12	original	original
AA	1	10123	Sulawesi lowland rain forests	Plants	Plantae	2	Cropland_Intense	6.03e-12	6.72e-15	7.93e-12	8.84e-15	8.88e-10	9.9e-13	1.17e-09	1.3e-12	original	original
AA	1	10123	Sulawesi lowland rain forests	Plants	Plantae	3	Cropland_Light	4.02e-12	4.48e-15	5.29e-12	5.89e-15	5.92e-10	6.6e-13	7.79e-10	8.69e-13	original	original
AA	1	10123	Sulawesi lowland rain forests	Plants	Plantae	4	Cropland_Minimal	3.55e-12	3.96e-15	4.68e-12	5.21e-15	5.2e-10	5.8e-13	6.85e-10	7.63e-13	original	original
AA	1	10123	Sulawesi lowland rain forests	Plants	Plantae	5	Managed_forest_Intense	3.94e-12	4.39e-15	5.18e-12	5.78e-15	5.81e-10	6.47e-13	7.64e-10	8.52e-13	proxy_intensity	proxy_intensity
AA	1	10123	Sulawesi lowland rain forests	Plants	Plantae	6	Managed_forest_Light	2.24e-12	2.5e-15	2.95e-12	3.29e-15	3.3e-10	3.68e-13	4.35e-10	4.85e-13	original	original
AA	1	10123	Sulawesi lowland rain forests	Plants	Plantae	7	Managed_forest_Minimal	6.95e-13	7.75e-16	9.15e-13	1.02e-15	1.02e-10	1.13e-13	1.34e-10	1.49e-13	original	original
AA	1	10123	Sulawesi lowland rain forests	Plants	Plantae	8	Pasture_Intense	4.02e-12	4.48e-15	5.29e-12	5.89e-15	5.92e-10	6.6e-13	7.79e-10	8.69e-13	original	original
AA	1	10123	Sulawesi lowland rain forests	Plants	Plantae	9	Pasture_Light	2.78e-12	3.1e-15	3.66e-12	4.08e-15	4.1e-10	4.57e-13	5.4e-10	6.01e-13	original	original
AA	1	10123	Sulawesi lowland rain forests	Plants	Plantae	10	Pasture_Minimal	5.41e-13	6.03e-16	7.12e-13	7.93e-16	7.97e-11	8.89e-14	1.05e-10	1.17e-13	proxy_intensity	proxy_intensity
AA	1	10123	Sulawesi lowland rain forests	Plants	Plantae	11	Plantation_Intense	5.48e-12	6.11e-15	7.22e-12	8.05e-15	8.08e-10	9.01e-13	1.06e-09	1.19e-12	original	original
AA	1	10123	Sulawesi lowland rain forests	Plants	Plantae	12.5	Plantation_MinimalLight	3.17e-12	3.53e-15	4.17e-12	4.65e-15	4.67e-10	5.2e-13	6.14e-10	6.85e-13	original	original
AA	1	10123	Sulawesi lowland rain forests	Plants	Plantae	14	Urban_Intense	4.33e-12	4.82e-15	5.69e-12	6.35e-15	6.38e-10	7.11e-13	8.39e-10	9.36e-13	original	original
AA	1	10123	Sulawesi lowland rain forests	Plants	Plantae	15	Urban_Light	1.54e-13	1.72e-16	2.03e-13	2.27e-16	2.28e-11	2.54e-14	3e-11	3.34e-14	original	original
AA	1	10123	Sulawesi lowland rain forests	Plants	Plantae	16	Urban_Minimal	0	0	0	0	0	0	0	0	original	original
AA	1	10123	Sulawesi lowland rain forests	Reptiles	Animalia	2.5	Cropland_LightIntense	5.92e-12	5.52e-15	7.79e-12	7.28e-15	9.2e-10	8.6e-13	1.21e-09	1.13e-12	original	original
AA	1	10123	Sulawesi lowland rain forests	Reptiles	Animalia	4	Cropland_Minimal	5.86e-12	5.47e-15	7.72e-12	7.21e-15	9.05e-10	8.45e-13	1.19e-09	1.11e-12	original	original
AA	1	10123	Sulawesi lowland rain forests	Reptiles	Animalia	5	Managed_forest_Intense	2.05e-12	1.91e-15	2.69e-12	2.52e-15	3.18e-10	2.97e-13	4.19e-10	3.91e-13	proxy_intensity	proxy_intensity
AA	1	10123	Sulawesi lowland rain forests	Reptiles	Animalia	6	Managed_forest_Light	5.58e-13	5.21e-16	7.35e-13	6.86e-16	8.68e-11	8.1e-14	1.14e-10	1.07e-13	original	original
AA	1	10123	Sulawesi lowland rain forests	Reptiles	Animalia	7	Managed_forest_Minimal	1.01e-13	9.39e-17	1.33e-13	1.24e-16	1.55e-11	1.45e-14	2.05e-11	1.91e-14	original	original
AA	1	10123	Sulawesi lowland rain forests	Reptiles	Animalia	8.5	Pasture_LightIntense	6.09e-12	5.69e-15	8.02e-12	7.49e-15	9.47e-10	8.85e-13	1.25e-09	1.17e-12	original	original
AA	1	10123	Sulawesi lowland rain forests	Reptiles	Animalia	10	Pasture_Minimal	3.65e-12	3.41e-15	4.81e-12	4.5e-15	5.68e-10	5.31e-13	7.49e-10	6.99e-13	proxy_intensity	proxy_intensity
AA	1	10123	Sulawesi lowland rain forests	Reptiles	Animalia	11.5	Plantation_LightIntense	5.57e-12	5.2e-15	7.34e-12	6.85e-15	8.67e-10	8.09e-13	1.14e-09	1.07e-12	original	original
AA	1	10123	Sulawesi lowland rain forests	Reptiles	Animalia	13	Plantation_Minimal	5.42e-12	5.06e-15	7.14e-12	6.67e-15	8.38e-10	7.82e-13	1.1e-09	1.03e-12	original	original
AA	1	10123	Sulawesi lowland rain forests	Reptiles	Animalia	14	Urban_Intense	5.96e-12	5.57e-15	7.85e-12	7.33e-15	9.27e-10	8.66e-13	1.22e-09	1.14e-12	original	original
AA	1	10123	Sulawesi lowland rain forests	Reptiles	Animalia	15	Urban_Light	5.91e-12	5.52e-15	7.79e-12	7.27e-15	9.2e-10	8.59e-13	1.21e-09	1.13e-12	original	original
AA	1	10123	Sulawesi lowland rain forests	Reptiles	Animalia	16	Urban_Minimal	5.86e-12	5.47e-15	7.72e-12	7.21e-15	9.05e-10	8.45e-13	1.19e-09	1.11e-12	original	original
AA	1	10124	Sulawesi montane rain forests	Amphibians	Animalia	2.5	Cropland_LightIntense	9.27e-12	1.31e-14	1.09e-11	1.53e-14	1.44e-09	2.03e-12	1.69e-09	2.39e-12	original	original
AA	1	10124	Sulawesi montane rain forests	Amphibians	Animalia	4	Cropland_Minimal	4.79e-12	6.74e-15	5.62e-12	7.92e-15	7.44e-10	1.05e-12	8.75e-10	1.23e-12	proxy_intensity	proxy_intensity
AA	1	10124	Sulawesi montane rain forests	Amphibians	Animalia	5	Managed_forest_Intense	3.36e-12	4.73e-15	3.94e-12	5.55e-15	5.22e-10	7.35e-13	6.13e-10	8.64e-13	proxy_intensity	proxy_intensity
AA	1	10124	Sulawesi montane rain forests	Amphibians	Animalia	6	Managed_forest_Light	9.15e-13	1.29e-15	1.07e-12	1.51e-15	1.42e-10	2.01e-13	1.67e-10	2.36e-13	original	original
AA	1	10124	Sulawesi montane rain forests	Amphibians	Animalia	7	Managed_forest_Minimal	1.65e-13	2.32e-16	1.94e-13	2.73e-16	2.55e-11	3.59e-14	3e-11	4.22e-14	original	original
AA	1	10124	Sulawesi montane rain forests	Amphibians	Animalia	8.5	Pasture_LightIntense	9.68e-12	1.36e-14	1.14e-11	1.6e-14	1.51e-09	2.12e-12	1.77e-09	2.49e-12	original	original
AA	1	10124	Sulawesi montane rain forests	Amphibians	Animalia	10	Pasture_Minimal	5.81e-12	8.18e-15	6.82e-12	9.61e-15	9.04e-10	1.27e-12	1.06e-09	1.5e-12	proxy_intensity	proxy_intensity
AA	1	10124	Sulawesi montane rain forests	Amphibians	Animalia	11.5	Plantation_LightIntense	9.72e-12	1.37e-14	1.14e-11	1.61e-14	1.51e-09	2.13e-12	1.78e-09	2.5e-12	original	original
AA	1	10124	Sulawesi montane rain forests	Amphibians	Animalia	13	Plantation_Minimal	9.61e-12	1.35e-14	1.13e-11	1.59e-14	1.49e-09	2.09e-12	1.75e-09	2.46e-12	original	original
AA	1	10124	Sulawesi montane rain forests	Amphibians	Animalia	14	Urban_Intense	1.69e-11	2.38e-14	1.98e-11	2.79e-14	2.63e-09	3.7e-12	3.09e-09	4.35e-12	proxy_intensity	proxy_intensity
AA	1	10124	Sulawesi montane rain forests	Amphibians	Animalia	15	Urban_Light	9.26e-12	1.3e-14	1.09e-11	1.53e-14	1.44e-09	2.03e-12	1.69e-09	2.38e-12	original	original
AA	1	10124	Sulawesi montane rain forests	Amphibians	Animalia	16	Urban_Minimal	9.08e-12	1.28e-14	1.07e-11	1.5e-14	1.4e-09	1.98e-12	1.65e-09	2.32e-12	original	original
AA	1	10124	Sulawesi montane rain forests	Birds	Animalia	2.5	Cropland_LightIntense	5.41e-12	2.82e-14	6.45e-12	3.36e-14	8.37e-10	4.36e-12	9.99e-10	5.2e-12	original	original
AA	1	10124	Sulawesi montane rain forests	Birds	Animalia	4	Cropland_Minimal	2.79e-12	1.45e-14	3.33e-12	1.73e-14	4.32e-10	2.25e-12	5.15e-10	2.69e-12	proxy_intensity	proxy_intensity
AA	1	10124	Sulawesi montane rain forests	Birds	Animalia	5	Managed_forest_Intense	2.18e-12	1.14e-14	2.6e-12	1.36e-14	3.38e-10	1.76e-12	4.03e-10	2.1e-12	proxy_intensity	proxy_intensity
AA	1	10124	Sulawesi montane rain forests	Birds	Animalia	6	Managed_forest_Light	5.95e-13	3.1e-15	7.1e-13	3.7e-15	9.22e-11	4.8e-13	1.1e-10	5.73e-13	original	original
AA	1	10124	Sulawesi montane rain forests	Birds	Animalia	7	Managed_forest_Minimal	1.07e-13	5.59e-16	1.28e-13	6.67e-16	1.65e-11	8.61e-14	1.97e-11	1.03e-13	original	original
AA	1	10124	Sulawesi montane rain forests	Birds	Animalia	8.5	Pasture_LightIntense	6.12e-12	3.19e-14	7.3e-12	3.8e-14	9.47e-10	4.94e-12	1.13e-09	5.89e-12	original	original
AA	1	10124	Sulawesi montane rain forests	Birds	Animalia	10	Pasture_Minimal	3.67e-12	1.91e-14	4.38e-12	2.28e-14	5.68e-10	2.96e-12	6.78e-10	3.53e-12	proxy_intensity	proxy_intensity
AA	1	10124	Sulawesi montane rain forests	Birds	Animalia	11.5	Plantation_LightIntense	5.84e-12	3.05e-14	6.97e-12	3.63e-14	9.05e-10	4.72e-12	1.08e-09	5.62e-12	original	original
AA	1	10124	Sulawesi montane rain forests	Birds	Animalia	13	Plantation_Minimal	5.66e-12	2.95e-14	6.75e-12	3.52e-14	8.7e-10	4.54e-12	1.04e-09	5.41e-12	original	original
AA	1	10124	Sulawesi montane rain forests	Birds	Animalia	14	Urban_Intense	1.07e-11	5.59e-14	1.28e-11	6.67e-14	1.66e-09	8.66e-12	1.98e-09	1.03e-11	proxy_intensity	proxy_intensity
AA	1	10124	Sulawesi montane rain forests	Birds	Animalia	15	Urban_Light	5.88e-12	3.07e-14	7.01e-12	3.66e-14	9.11e-10	4.75e-12	1.09e-09	5.66e-12	original	original
AA	1	10124	Sulawesi montane rain forests	Birds	Animalia	16	Urban_Minimal	5.74e-12	2.99e-14	6.84e-12	3.57e-14	8.82e-10	4.6e-12	1.05e-09	5.49e-12	original	original
AA	1	10124	Sulawesi montane rain forests	Mammals	Animalia	2.5	Cropland_LightIntense	7.6e-12	9.34e-14	9e-12	1.11e-13	1.25e-09	1.54e-11	1.48e-09	1.82e-11	original	original
AA	1	10124	Sulawesi montane rain forests	Mammals	Animalia	4	Cropland_Minimal	3.92e-12	4.82e-14	4.64e-12	5.71e-14	6.46e-10	7.94e-12	7.64e-10	9.39e-12	proxy_intensity	proxy_intensity
AA	1	10124	Sulawesi montane rain forests	Mammals	Animalia	5	Managed_forest_Intense	2.73e-12	3.35e-14	3.23e-12	3.97e-14	4.49e-10	5.52e-12	5.31e-10	6.53e-12	proxy_intensity	proxy_intensity
AA	1	10124	Sulawesi montane rain forests	Mammals	Animalia	6	Managed_forest_Light	7.44e-13	9.15e-15	8.81e-13	1.08e-14	1.22e-10	1.5e-12	1.45e-10	1.78e-12	original	original
AA	1	10124	Sulawesi montane rain forests	Mammals	Animalia	7	Managed_forest_Minimal	1.34e-13	1.65e-15	1.59e-13	1.95e-15	2.19e-11	2.7e-13	2.6e-11	3.19e-13	original	original
AA	1	10124	Sulawesi montane rain forests	Mammals	Animalia	8.5	Pasture_LightIntense	7.85e-12	9.64e-14	9.29e-12	1.14e-13	1.29e-09	1.59e-11	1.53e-09	1.88e-11	original	original
AA	1	10124	Sulawesi montane rain forests	Mammals	Animalia	10	Pasture_Minimal	4.71e-12	5.79e-14	5.57e-12	6.85e-14	7.75e-10	9.52e-12	9.17e-10	1.13e-11	proxy_intensity	proxy_intensity
AA	1	10124	Sulawesi montane rain forests	Mammals	Animalia	11.5	Plantation_LightIntense	6.61e-12	8.12e-14	7.82e-12	9.61e-14	1.09e-09	1.34e-11	1.29e-09	1.58e-11	original	original
AA	1	10124	Sulawesi montane rain forests	Mammals	Animalia	13	Plantation_Minimal	6.21e-12	7.63e-14	7.35e-12	9.03e-14	1.01e-09	1.25e-11	1.2e-09	1.48e-11	original	original
AA	1	10124	Sulawesi montane rain forests	Mammals	Animalia	14	Urban_Intense	1.34e-11	1.65e-13	1.59e-11	1.96e-13	2.21e-09	2.72e-11	2.62e-09	3.22e-11	proxy_intensity	proxy_intensity
AA	1	10124	Sulawesi montane rain forests	Mammals	Animalia	15	Urban_Light	7.37e-12	9.06e-14	8.73e-12	1.07e-13	1.21e-09	1.49e-11	1.44e-09	1.76e-11	original	original
AA	1	10124	Sulawesi montane rain forests	Mammals	Animalia	16	Urban_Minimal	7.2e-12	8.84e-14	8.52e-12	1.05e-13	1.18e-09	1.45e-11	1.39e-09	1.71e-11	original	original
AA	1	10124	Sulawesi montane rain forests	Plants	Plantae	2	Cropland_Intense	1.51e-11	1.17e-14	1.77e-11	1.37e-14	2.23e-09	1.72e-12	2.61e-09	2.01e-12	original	original
AA	1	10124	Sulawesi montane rain forests	Plants	Plantae	3	Cropland_Light	1.01e-11	7.8e-15	1.18e-11	9.11e-15	1.49e-09	1.15e-12	1.74e-09	1.34e-12	original	original
AA	1	10124	Sulawesi montane rain forests	Plants	Plantae	4	Cropland_Minimal	8.93e-12	6.9e-15	1.04e-11	8.05e-15	1.32e-09	1.02e-12	1.54e-09	1.19e-12	proxy_intensity	proxy_intensity
AA	1	10124	Sulawesi montane rain forests	Plants	Plantae	5	Managed_forest_Intense	9.9e-12	7.65e-15	1.16e-11	8.93e-15	1.46e-09	1.13e-12	1.7e-09	1.32e-12	proxy_intensity	proxy_intensity
AA	1	10124	Sulawesi montane rain forests	Plants	Plantae	6	Managed_forest_Light	5.63e-12	4.35e-15	6.57e-12	5.08e-15	8.3e-10	6.41e-13	9.69e-10	7.49e-13	original	original
AA	1	10124	Sulawesi montane rain forests	Plants	Plantae	7	Managed_forest_Minimal	1.75e-12	1.35e-15	2.04e-12	1.58e-15	2.56e-10	1.98e-13	2.99e-10	2.31e-13	original	original
AA	1	10124	Sulawesi montane rain forests	Plants	Plantae	8	Pasture_Intense	1.01e-11	7.8e-15	1.18e-11	9.11e-15	1.49e-09	1.15e-12	1.74e-09	1.34e-12	original	original
AA	1	10124	Sulawesi montane rain forests	Plants	Plantae	9	Pasture_Light	6.99e-12	5.4e-15	8.16e-12	6.3e-15	1.03e-09	7.96e-13	1.2e-09	9.29e-13	original	original
AA	1	10124	Sulawesi montane rain forests	Plants	Plantae	10	Pasture_Minimal	1.36e-12	1.05e-15	1.59e-12	1.23e-15	2e-10	1.55e-13	2.34e-10	1.81e-13	proxy_intensity	proxy_intensity
AA	1	10124	Sulawesi montane rain forests	Plants	Plantae	11	Plantation_Intense	1.38e-11	1.06e-14	1.61e-11	1.24e-14	2.03e-09	1.57e-12	2.37e-09	1.83e-12	original	original
AA	1	10124	Sulawesi montane rain forests	Plants	Plantae	12.5	Plantation_MinimalLight	7.96e-12	6.15e-15	9.3e-12	7.18e-15	1.17e-09	9.06e-13	1.37e-09	1.06e-12	original	original
AA	1	10124	Sulawesi montane rain forests	Plants	Plantae	14	Urban_Intense	1.09e-11	8.4e-15	1.27e-11	9.81e-15	1.6e-09	1.24e-12	1.87e-09	1.45e-12	proxy_intensity	proxy_intensity
AA	1	10124	Sulawesi montane rain forests	Plants	Plantae	15	Urban_Light	3.88e-13	3e-16	4.53e-13	3.5e-16	5.73e-11	4.42e-14	6.68e-11	5.16e-14	original	original
AA	1	10124	Sulawesi montane rain forests	Plants	Plantae	16	Urban_Minimal	0	0	0	0	0	0	0	0	original	original
AA	1	10124	Sulawesi montane rain forests	Reptiles	Animalia	2.5	Cropland_LightIntense	9.34e-12	4.87e-15	1.1e-11	5.72e-15	1.45e-09	7.58e-13	1.71e-09	8.9e-13	original	original
AA	1	10124	Sulawesi montane rain forests	Reptiles	Animalia	4	Cropland_Minimal	4.82e-12	2.51e-15	5.66e-12	2.95e-15	7.5e-10	3.91e-13	8.81e-10	4.6e-13	proxy_intensity	proxy_intensity
AA	1	10124	Sulawesi montane rain forests	Reptiles	Animalia	5	Managed_forest_Intense	3.32e-12	1.73e-15	3.9e-12	2.04e-15	5.17e-10	2.7e-13	6.07e-10	3.17e-13	proxy_intensity	proxy_intensity
AA	1	10124	Sulawesi montane rain forests	Reptiles	Animalia	6	Managed_forest_Light	9.06e-13	4.73e-16	1.06e-12	5.55e-16	1.41e-10	7.35e-14	1.66e-10	8.64e-14	original	original
AA	1	10124	Sulawesi montane rain forests	Reptiles	Animalia	7	Managed_forest_Minimal	1.63e-13	8.52e-17	1.92e-13	1e-16	2.52e-11	1.32e-14	2.97e-11	1.55e-14	original	original
AA	1	10124	Sulawesi montane rain forests	Reptiles	Animalia	8.5	Pasture_LightIntense	9.74e-12	5.08e-15	1.14e-11	5.97e-15	1.52e-09	7.91e-13	1.78e-09	9.29e-13	original	original
AA	1	10124	Sulawesi montane rain forests	Reptiles	Animalia	10	Pasture_Minimal	5.85e-12	3.05e-15	6.87e-12	3.58e-15	9.1e-10	4.75e-13	1.07e-09	5.58e-13	proxy_intensity	proxy_intensity
AA	1	10124	Sulawesi montane rain forests	Reptiles	Animalia	11.5	Plantation_LightIntense	8.93e-12	4.66e-15	1.05e-11	5.48e-15	1.39e-09	7.25e-13	1.63e-09	8.52e-13	original	original
AA	1	10124	Sulawesi montane rain forests	Reptiles	Animalia	13	Plantation_Minimal	8.66e-12	4.52e-15	1.02e-11	5.31e-15	1.34e-09	6.99e-13	1.57e-09	8.21e-13	original	original
AA	1	10124	Sulawesi montane rain forests	Reptiles	Animalia	14	Urban_Intense	1.7e-11	8.87e-15	2e-11	1.04e-14	2.65e-09	1.38e-12	3.11e-09	1.62e-12	proxy_intensity	proxy_intensity
AA	1	10124	Sulawesi montane rain forests	Reptiles	Animalia	15	Urban_Light	9.33e-12	4.87e-15	1.1e-11	5.72e-15	1.45e-09	7.57e-13	1.7e-09	8.89e-13	original	original
AA	1	10124	Sulawesi montane rain forests	Reptiles	Animalia	16	Urban_Minimal	9.18e-12	4.79e-15	1.08e-11	5.63e-15	1.42e-09	7.4e-13	1.67e-09	8.7e-13	original	original
AA	1	10125	Trobriand Islands rain forests	Amphibians	Animalia	2.5	Cropland_LightIntense	2.01e-09	3.61e-12	2.73e-09	4.91e-12	3.1e-07	5.58e-10	4.21e-07	7.58e-10	proxy_intensity	proxy_intensity
AA	1	10125	Trobriand Islands rain forests	Amphibians	Animalia	4	Cropland_Minimal	1.03e-09	1.86e-12	1.41e-09	2.53e-12	1.6e-07	2.88e-10	2.17e-07	3.91e-10	original	original
AA	1	10125	Trobriand Islands rain forests	Amphibians	Animalia	5	Managed_forest_Intense	3.42e-10	6.16e-13	4.65e-10	8.37e-13	5.32e-08	9.58e-11	7.24e-08	1.3e-10	proxy_intensity	proxy_intensity
AA	1	10125	Trobriand Islands rain forests	Amphibians	Animalia	6	Managed_forest_Light	9.33e-11	1.68e-13	1.27e-10	2.28e-13	1.45e-08	2.61e-11	1.97e-08	3.55e-11	original	original
AA	1	10125	Trobriand Islands rain forests	Amphibians	Animalia	7	Managed_forest_Minimal	1.68e-11	3.03e-14	2.29e-11	4.12e-14	2.6e-09	4.68e-12	3.54e-09	6.37e-12	original	original
AA	1	10125	Trobriand Islands rain forests	Amphibians	Animalia	8.5	Pasture_LightIntense	2.56e-11	4.61e-14	4.04e-11	7.28e-14	4.8e-09	8.64e-12	7.7e-09	1.39e-11	proxy_type	proxy_type
AA	1	10125	Trobriand Islands rain forests	Amphibians	Animalia	10	Pasture_Minimal	1.54e-11	2.77e-14	2.43e-11	4.37e-14	2.88e-09	5.19e-12	4.62e-09	8.31e-12	proxy_type	proxy_type
AA	1	10125	Trobriand Islands rain forests	Amphibians	Animalia	11.5	Plantation_LightIntense	8.67e-11	1.56e-13	1.16e-10	2.09e-13	1.68e-08	3.02e-11	2.27e-08	4.09e-11	proxy_type	proxy_type
AA	1	10125	Trobriand Islands rain forests	Amphibians	Animalia	13	Plantation_Minimal	8.26e-12	1.49e-14	1.11e-11	1.99e-14	1.6e-09	2.88e-12	2.16e-09	3.9e-12	proxy_type	proxy_type
AA	1	10125	Trobriand Islands rain forests	Amphibians	Animalia	14	Urban_Intense	5.11e-11	9.19e-14	8.28e-11	1.49e-13	1.01e-08	1.82e-11	1.66e-08	2.99e-11	proxy_type	proxy_type
AA	1	10125	Trobriand Islands rain forests	Amphibians	Animalia	15	Urban_Light	2.8e-11	5.04e-14	4.54e-11	8.17e-14	5.53e-09	9.96e-12	9.1e-09	1.64e-11	proxy_type	proxy_type
AA	1	10125	Trobriand Islands rain forests	Amphibians	Animalia	16	Urban_Minimal	0	0	0	0	0	0	0	0	proxy_type	proxy_type
AA	1	10125	Trobriand Islands rain forests	Birds	Animalia	2.5	Cropland_LightIntense	1.23e-09	7.5e-13	1.72e-09	1.05e-12	1.89e-07	1.15e-10	2.64e-07	1.61e-10	proxy_intensity	proxy_intensity
AA	1	10125	Trobriand Islands rain forests	Birds	Animalia	4	Cropland_Minimal	6.35e-10	3.87e-13	8.86e-10	5.4e-13	9.76e-08	5.95e-11	1.36e-07	8.31e-11	original	original
AA	1	10125	Trobriand Islands rain forests	Birds	Animalia	5	Managed_forest_Intense	2.42e-10	1.47e-13	3.38e-10	2.06e-13	3.74e-08	2.28e-11	5.23e-08	3.19e-11	proxy_intensity	proxy_intensity
AA	1	10125	Trobriand Islands rain forests	Birds	Animalia	6	Managed_forest_Light	6.6e-11	4.02e-14	9.21e-11	5.62e-14	1.02e-08	6.23e-12	1.43e-08	8.7e-12	original	original
AA	1	10125	Trobriand Islands rain forests	Birds	Animalia	7	Managed_forest_Minimal	1.19e-11	7.25e-15	1.66e-11	1.01e-14	1.83e-09	1.12e-12	2.55e-09	1.56e-12	original	original
AA	1	10125	Trobriand Islands rain forests	Birds	Animalia	8.5	Pasture_LightIntense	1.79e-11	1.09e-14	2.85e-11	1.74e-14	3.21e-09	1.96e-12	5.25e-09	3.2e-12	proxy_type	proxy_type
AA	1	10125	Trobriand Islands rain forests	Birds	Animalia	10	Pasture_Minimal	1.07e-11	6.54e-15	1.71e-11	1.04e-14	1.92e-09	1.17e-12	3.15e-09	1.92e-12	proxy_type	proxy_type
AA	1	10125	Trobriand Islands rain forests	Birds	Animalia	11.5	Plantation_LightIntense	4.5e-11	2.75e-14	5.96e-11	3.64e-14	8.41e-09	5.13e-12	1.12e-08	6.83e-12	proxy_type	proxy_type
AA	1	10125	Trobriand Islands rain forests	Birds	Animalia	13	Plantation_Minimal	4.29e-12	2.62e-15	5.68e-12	3.46e-15	8.01e-10	4.88e-13	1.07e-09	6.5e-13	proxy_type	proxy_type
AA	1	10125	Trobriand Islands rain forests	Birds	Animalia	14	Urban_Intense	2.91e-11	1.78e-14	4.91e-11	2.99e-14	5.7e-09	3.47e-12	1e-08	6.1e-12	proxy_type	proxy_type
AA	1	10125	Trobriand Islands rain forests	Birds	Animalia	15	Urban_Light	1.6e-11	9.73e-15	2.69e-11	1.64e-14	3.12e-09	1.9e-12	5.48e-09	3.34e-12	proxy_type	proxy_type
AA	1	10125	Trobriand Islands rain forests	Birds	Animalia	16	Urban_Minimal	0	0	0	0	0	0	0	0	proxy_type	proxy_type
AA	1	10125	Trobriand Islands rain forests	Mammals	Animalia	2.5	Cropland_LightIntense	1.63e-09	3.84e-12	2.25e-09	5.28e-12	2.67e-07	6.27e-10	3.67e-07	8.64e-10	proxy_intensity	proxy_intensity
AA	1	10125	Trobriand Islands rain forests	Mammals	Animalia	4	Cropland_Minimal	8.42e-10	1.98e-12	1.16e-09	2.73e-12	1.38e-07	3.24e-10	1.9e-07	4.46e-10	original	original
AA	1	10125	Trobriand Islands rain forests	Mammals	Animalia	5	Managed_forest_Intense	2.78e-10	6.55e-13	3.83e-10	9.01e-13	4.58e-08	1.08e-10	6.31e-08	1.48e-10	proxy_intensity	proxy_intensity
AA	1	10125	Trobriand Islands rain forests	Mammals	Animalia	6	Managed_forest_Light	7.59e-11	1.79e-13	1.05e-10	2.46e-13	1.25e-08	2.94e-11	1.72e-08	4.05e-11	original	original
AA	1	10125	Trobriand Islands rain forests	Mammals	Animalia	7	Managed_forest_Minimal	1.37e-11	3.22e-14	1.88e-11	4.43e-14	2.24e-09	5.26e-12	3.08e-09	7.25e-12	original	original
AA	1	10125	Trobriand Islands rain forests	Mammals	Animalia	8.5	Pasture_LightIntense	2.04e-11	4.8e-14	3.34e-11	7.86e-14	3.88e-09	9.13e-12	6.55e-09	1.54e-11	proxy_type	proxy_type
AA	1	10125	Trobriand Islands rain forests	Mammals	Animalia	10	Pasture_Minimal	1.22e-11	2.88e-14	2.01e-11	4.72e-14	2.33e-09	5.48e-12	3.93e-09	9.25e-12	proxy_type	proxy_type
AA	1	10125	Trobriand Islands rain forests	Mammals	Animalia	11.5	Plantation_LightIntense	5.24e-11	1.23e-13	6.97e-11	1.64e-13	1.04e-08	2.44e-11	1.39e-08	3.27e-11	proxy_type	proxy_type
AA	1	10125	Trobriand Islands rain forests	Mammals	Animalia	13	Plantation_Minimal	4.99e-12	1.17e-14	6.64e-12	1.56e-14	9.87e-10	2.32e-12	1.32e-09	3.11e-12	proxy_type	proxy_type
AA	1	10125	Trobriand Islands rain forests	Mammals	Animalia	14	Urban_Intense	2.99e-11	7.03e-14	5.39e-11	1.27e-13	6.38e-09	1.5e-11	1.2e-08	2.82e-11	proxy_type	proxy_type
AA	1	10125	Trobriand Islands rain forests	Mammals	Animalia	15	Urban_Light	1.64e-11	3.85e-14	2.96e-11	6.96e-14	3.5e-09	8.23e-12	6.57e-09	1.54e-11	proxy_type	proxy_type
AA	1	10125	Trobriand Islands rain forests	Mammals	Animalia	16	Urban_Minimal	0	0	0	0	0	0	0	0	proxy_type	proxy_type
AA	1	10125	Trobriand Islands rain forests	Plants	Plantae	2	Cropland_Intense	1.52e-09	1.27e-13	2.05e-09	1.71e-13	2.23e-07	1.86e-11	3e-07	2.51e-11	proxy_intensity	proxy_intensity
AA	1	10125	Trobriand Islands rain forests	Plants	Plantae	3	Cropland_Light	1.02e-09	8.48e-14	1.37e-09	1.14e-13	1.49e-07	1.24e-11	2e-07	1.67e-11	proxy_intensity	proxy_intensity
AA	1	10125	Trobriand Islands rain forests	Plants	Plantae	4	Cropland_Minimal	8.99e-10	7.51e-14	1.21e-09	1.01e-13	1.32e-07	1.1e-11	1.77e-07	1.48e-11	original	original
AA	1	10125	Trobriand Islands rain forests	Plants	Plantae	5	Managed_forest_Intense	9.97e-10	8.32e-14	1.34e-09	1.12e-13	1.47e-07	1.23e-11	1.98e-07	1.65e-11	proxy_intensity	proxy_intensity
AA	1	10125	Trobriand Islands rain forests	Plants	Plantae	6	Managed_forest_Light	5.67e-10	4.73e-14	7.63e-10	6.37e-14	8.36e-08	6.98e-12	1.12e-07	9.39e-12	original	original
AA	1	10125	Trobriand Islands rain forests	Plants	Plantae	7	Managed_forest_Minimal	1.76e-10	1.47e-14	2.37e-10	1.98e-14	2.58e-08	2.15e-12	3.47e-08	2.89e-12	original	original
AA	1	10125	Trobriand Islands rain forests	Plants	Plantae	8	Pasture_Intense	3.47e-11	2.9e-15	5.02e-11	4.19e-15	5.77e-09	4.82e-13	8.49e-09	7.08e-13	proxy_type	proxy_type
AA	1	10125	Trobriand Islands rain forests	Plants	Plantae	9	Pasture_Light	2.4e-11	2.01e-15	3.48e-11	2.9e-15	4e-09	3.34e-13	5.87e-09	4.9e-13	proxy_type	proxy_type
AA	1	10125	Trobriand Islands rain forests	Plants	Plantae	10	Pasture_Minimal	4.67e-12	3.9e-16	6.76e-12	5.64e-16	7.77e-10	6.49e-14	1.14e-09	9.54e-14	proxy_type	proxy_type
AA	1	10125	Trobriand Islands rain forests	Plants	Plantae	11	Plantation_Intense	4.53e-11	3.78e-15	6.22e-11	5.19e-15	8.73e-09	7.28e-13	1.21e-08	1.01e-12	proxy_type	proxy_type
AA	1	10125	Trobriand Islands rain forests	Plants	Plantae	12.5	Plantation_MinimalLight	2.61e-11	2.18e-15	3.59e-11	3e-15	5.04e-09	4.21e-13	6.97e-09	5.82e-13	proxy_type	proxy_type
AA	1	10125	Trobriand Islands rain forests	Plants	Plantae	14	Urban_Intense	1.31e-10	1.09e-14	1.54e-10	1.28e-14	2.15e-08	1.8e-12	2.57e-08	2.15e-12	proxy_type	proxy_type
AA	1	10125	Trobriand Islands rain forests	Plants	Plantae	15	Urban_Light	4.66e-12	3.89e-16	5.49e-12	4.58e-16	7.68e-10	6.41e-14	9.2e-10	7.68e-14	proxy_type	proxy_type
AA	1	10125	Trobriand Islands rain forests	Plants	Plantae	16	Urban_Minimal	0	0	0	0	0	0	0	0	proxy_type	proxy_type
AA	1	10125	Trobriand Islands rain forests	Reptiles	Animalia	2.5	Cropland_LightIntense	2.01e-09	7.32e-13	2.73e-09	9.96e-13	3.1e-07	1.13e-10	4.21e-07	1.54e-10	proxy_intensity	proxy_intensity
AA	1	10125	Trobriand Islands rain forests	Reptiles	Animalia	4	Cropland_Minimal	1.03e-09	3.78e-13	1.41e-09	5.14e-13	1.6e-07	5.84e-11	2.17e-07	7.94e-11	original	original
AA	1	10125	Trobriand Islands rain forests	Reptiles	Animalia	5	Managed_forest_Intense	3.42e-10	1.25e-13	4.65e-10	1.7e-13	5.32e-08	1.94e-11	7.24e-08	2.64e-11	proxy_intensity	proxy_intensity
AA	1	10125	Trobriand Islands rain forests	Reptiles	Animalia	6	Managed_forest_Light	9.33e-11	3.41e-14	1.27e-10	4.63e-14	1.45e-08	5.3e-12	1.97e-08	7.21e-12	original	original
AA	1	10125	Trobriand Islands rain forests	Reptiles	Animalia	7	Managed_forest_Minimal	1.68e-11	6.15e-15	2.29e-11	8.36e-15	2.6e-09	9.5e-13	3.54e-09	1.29e-12	original	original
AA	1	10125	Trobriand Islands rain forests	Reptiles	Animalia	8.5	Pasture_LightIntense	3.01e-11	1.1e-14	4.88e-11	1.78e-14	5.49e-09	2.01e-12	9.16e-09	3.34e-12	proxy_type	proxy_type
AA	1	10125	Trobriand Islands rain forests	Reptiles	Animalia	10	Pasture_Minimal	1.81e-11	6.6e-15	2.93e-11	1.07e-14	3.3e-09	1.2e-12	5.49e-09	2.01e-12	proxy_type	proxy_type
AA	1	10125	Trobriand Islands rain forests	Reptiles	Animalia	11.5	Plantation_LightIntense	8.21e-11	3e-14	1.1e-10	4.01e-14	1.58e-08	5.78e-12	2.14e-08	7.8e-12	proxy_type	proxy_type
AA	1	10125	Trobriand Islands rain forests	Reptiles	Animalia	13	Plantation_Minimal	7.82e-12	2.86e-15	1.05e-11	3.82e-15	1.51e-09	5.5e-13	2.03e-09	7.43e-13	proxy_type	proxy_type
AA	1	10125	Trobriand Islands rain forests	Reptiles	Animalia	14	Urban_Intense	5.1e-11	1.86e-14	8.72e-11	3.19e-14	1.01e-08	3.67e-12	1.78e-08	6.5e-12	proxy_type	proxy_type
AA	1	10125	Trobriand Islands rain forests	Reptiles	Animalia	15	Urban_Light	2.79e-11	1.02e-14	4.78e-11	1.75e-14	5.52e-09	2.01e-12	9.76e-09	3.56e-12	proxy_type	proxy_type
AA	1	10125	Trobriand Islands rain forests	Reptiles	Animalia	16	Urban_Minimal	0	0	0	0	0	0	0	0	proxy_type	proxy_type
AA	1	10126	Vanuatu rain forests	Amphibians	Animalia	2.5	Cropland_LightIntense	4.1e-11	4.84e-14	6.23e-11	7.35e-14	7.59e-09	8.96e-12	1.17e-08	1.38e-11	proxy_type	proxy_gep
AA	1	10126	Vanuatu rain forests	Amphibians	Animalia	4	Cropland_Minimal	2.12e-11	2.5e-14	3.21e-11	3.79e-14	3.92e-09	4.62e-12	6.02e-09	7.11e-12	proxy_type	proxy_gep
AA	1	10126	Vanuatu rain forests	Amphibians	Animalia	5	Managed_forest_Intense	3.22e-11	3.8e-14	4.15e-11	4.9e-14	5.55e-09	6.56e-12	7.29e-09	8.6e-12	proxy_type	proxy_gep
AA	1	10126	Vanuatu rain forests	Amphibians	Animalia	6	Managed_forest_Light	8.77e-12	1.04e-14	1.13e-11	1.34e-14	1.51e-09	1.79e-12	1.99e-09	2.35e-12	proxy_type	proxy_gep
AA	1	10126	Vanuatu rain forests	Amphibians	Animalia	7	Managed_forest_Minimal	1.95e-12	2.3e-15	2.52e-12	2.97e-15	3.37e-10	3.97e-13	4.42e-10	5.21e-13	proxy_type	proxy_gep
AA	1	10126	Vanuatu rain forests	Amphibians	Animalia	8.5	Pasture_LightIntense	2.56e-11	3.02e-14	4.04e-11	4.77e-14	4.8e-09	5.67e-12	7.7e-09	9.08e-12	proxy_type	proxy_gep
AA	1	10126	Vanuatu rain forests	Amphibians	Animalia	10	Pasture_Minimal	1.54e-11	1.81e-14	2.43e-11	2.86e-14	2.88e-09	3.4e-12	4.62e-09	5.45e-12	proxy_type	proxy_gep
AA	1	10126	Vanuatu rain forests	Amphibians	Animalia	11.5	Plantation_LightIntense	8.67e-11	1.02e-13	1.16e-10	1.37e-13	1.68e-08	1.98e-11	2.27e-08	2.68e-11	proxy_type	proxy_gep
AA	1	10126	Vanuatu rain forests	Amphibians	Animalia	13	Plantation_Minimal	8.26e-12	9.74e-15	1.11e-11	1.31e-14	1.6e-09	1.89e-12	2.16e-09	2.55e-12	proxy_type	proxy_gep
AA	1	10126	Vanuatu rain forests	Amphibians	Animalia	14	Urban_Intense	5.11e-11	6.03e-14	8.28e-11	9.77e-14	1.01e-08	1.19e-11	1.66e-08	1.96e-11	proxy_type	proxy_gep
AA	1	10126	Vanuatu rain forests	Amphibians	Animalia	15	Urban_Light	2.8e-11	3.31e-14	4.54e-11	5.36e-14	5.53e-09	6.53e-12	9.1e-09	1.07e-11	proxy_type	proxy_gep
AA	1	10126	Vanuatu rain forests	Amphibians	Animalia	16	Urban_Minimal	0	0	0	0	0	0	0	0	proxy_type	proxy_gep
AA	1	10126	Vanuatu rain forests	Birds	Animalia	2.5	Cropland_LightIntense	5.53e-10	1.31e-12	8.79e-10	2.08e-12	8.5e-08	2.01e-10	1.35e-07	3.2e-10	proxy_intensity	proxy_intensity
AA	1	10126	Vanuatu rain forests	Birds	Animalia	4	Cropland_Minimal	2.85e-10	6.75e-13	4.54e-10	1.07e-12	4.39e-08	1.04e-10	6.98e-08	1.65e-10	original	original
AA	1	10126	Vanuatu rain forests	Birds	Animalia	5	Managed_forest_Intense	8.89e-11	2.1e-13	1.41e-10	3.34e-13	1.37e-08	3.23e-11	2.17e-08	5.14e-11	proxy_intensity	proxy_intensity
AA	1	10126	Vanuatu rain forests	Birds	Animalia	6	Managed_forest_Light	2.43e-11	5.73e-14	3.86e-11	9.12e-14	3.73e-09	8.82e-12	5.93e-09	1.4e-11	proxy_intensity	proxy_intensity
AA	1	10126	Vanuatu rain forests	Birds	Animalia	7	Managed_forest_Minimal	5.39e-12	1.27e-14	8.57e-12	2.03e-14	8.29e-10	1.96e-12	1.32e-09	3.12e-12	original	original
AA	1	10126	Vanuatu rain forests	Birds	Animalia	8.5	Pasture_LightIntense	3.24e-10	7.66e-13	5.15e-10	1.22e-12	5.02e-08	1.19e-10	7.98e-08	1.89e-10	original	original
AA	1	10126	Vanuatu rain forests	Birds	Animalia	10	Pasture_Minimal	1.94e-10	4.6e-13	3.09e-10	7.31e-13	3.01e-08	7.12e-11	4.79e-08	1.13e-10	proxy_intensity	proxy_intensity
AA	1	10126	Vanuatu rain forests	Birds	Animalia	11.5	Plantation_LightIntense	4.5e-11	1.06e-13	5.96e-11	1.41e-13	8.41e-09	1.99e-11	1.12e-08	2.65e-11	proxy_type	proxy_type
AA	1	10126	Vanuatu rain forests	Birds	Animalia	13	Plantation_Minimal	4.29e-12	1.01e-14	5.68e-12	1.34e-14	8.01e-10	1.89e-12	1.07e-09	2.52e-12	proxy_type	proxy_type
AA	1	10126	Vanuatu rain forests	Birds	Animalia	14	Urban_Intense	2.91e-11	6.88e-14	4.91e-11	1.16e-13	5.7e-09	1.35e-11	1e-08	2.36e-11	proxy_type	proxy_type
AA	1	10126	Vanuatu rain forests	Birds	Animalia	15	Urban_Light	1.6e-11	3.77e-14	2.69e-11	6.37e-14	3.12e-09	7.39e-12	5.48e-09	1.3e-11	proxy_type	proxy_type
AA	1	10126	Vanuatu rain forests	Birds	Animalia	16	Urban_Minimal	0	0	0	0	0	0	0	0	proxy_type	proxy_type
AA	1	10126	Vanuatu rain forests	Mammals	Animalia	2.5	Cropland_LightIntense	7.69e-10	1.11e-12	1.21e-09	1.75e-12	1.26e-07	1.81e-10	1.98e-07	2.86e-10	proxy_intensity	proxy_intensity
AA	1	10126	Vanuatu rain forests	Mammals	Animalia	4	Cropland_Minimal	3.97e-10	5.73e-13	6.26e-10	9.03e-13	6.49e-08	9.37e-11	1.02e-07	1.48e-10	original	original
AA	1	10126	Vanuatu rain forests	Mammals	Animalia	5	Managed_forest_Intense	1.15e-10	1.66e-13	1.81e-10	2.61e-13	1.87e-08	2.71e-11	2.95e-08	4.27e-11	proxy_intensity	proxy_intensity
AA	1	10126	Vanuatu rain forests	Mammals	Animalia	6	Managed_forest_Light	3.13e-11	4.51e-14	4.93e-11	7.12e-14	5.11e-09	7.38e-12	8.06e-09	1.16e-11	proxy_intensity	proxy_intensity
AA	1	10126	Vanuatu rain forests	Mammals	Animalia	7	Managed_forest_Minimal	6.95e-12	1e-14	1.1e-11	1.58e-14	1.14e-09	1.64e-12	1.79e-09	2.59e-12	original	original
AA	1	10126	Vanuatu rain forests	Mammals	Animalia	8.5	Pasture_LightIntense	4e-10	5.78e-13	6.31e-10	9.12e-13	6.59e-08	9.52e-11	1.04e-07	1.5e-10	original	original
AA	1	10126	Vanuatu rain forests	Mammals	Animalia	10	Pasture_Minimal	2.4e-10	3.47e-13	3.79e-10	5.47e-13	3.95e-08	5.71e-11	6.23e-08	9e-11	proxy_intensity	proxy_intensity
AA	1	10126	Vanuatu rain forests	Mammals	Animalia	11.5	Plantation_LightIntense	5.24e-11	7.57e-14	6.97e-11	1.01e-13	1.04e-08	1.5e-11	1.39e-08	2.01e-11	proxy_type	proxy_type
AA	1	10126	Vanuatu rain forests	Mammals	Animalia	13	Plantation_Minimal	4.99e-12	7.21e-15	6.64e-12	9.59e-15	9.87e-10	1.43e-12	1.32e-09	1.91e-12	proxy_type	proxy_type
AA	1	10126	Vanuatu rain forests	Mammals	Animalia	14	Urban_Intense	2.99e-11	4.31e-14	5.39e-11	7.79e-14	6.38e-09	9.22e-12	1.2e-08	1.73e-11	proxy_type	proxy_type
AA	1	10126	Vanuatu rain forests	Mammals	Animalia	15	Urban_Light	1.64e-11	2.37e-14	2.96e-11	4.27e-14	3.5e-09	5.06e-12	6.57e-09	9.49e-12	proxy_type	proxy_type
AA	1	10126	Vanuatu rain forests	Mammals	Animalia	16	Urban_Minimal	0	0	0	0	0	0	0	0	proxy_type	proxy_type
AA	1	10126	Vanuatu rain forests	Plants	Plantae	2	Cropland_Intense	6.54e-10	1e-13	1.02e-09	1.55e-13	9.58e-08	1.46e-11	1.49e-07	2.28e-11	proxy_intensity	proxy_intensity
AA	1	10126	Vanuatu rain forests	Plants	Plantae	3	Cropland_Light	4.36e-10	6.66e-14	6.79e-10	1.04e-13	6.39e-08	9.76e-12	9.94e-08	1.52e-11	proxy_intensity	proxy_intensity
AA	1	10126	Vanuatu rain forests	Plants	Plantae	4	Cropland_Minimal	3.86e-10	5.89e-14	6e-10	9.17e-14	5.65e-08	8.63e-12	8.79e-08	1.34e-11	original	original
AA	1	10126	Vanuatu rain forests	Plants	Plantae	5	Managed_forest_Intense	4.28e-10	6.54e-14	6.66e-10	1.02e-13	6.27e-08	9.57e-12	9.75e-08	1.49e-11	proxy_intensity	proxy_intensity
AA	1	10126	Vanuatu rain forests	Plants	Plantae	6	Managed_forest_Light	2.43e-10	3.72e-14	3.79e-10	5.78e-14	3.56e-08	5.44e-12	5.54e-08	8.47e-12	proxy_intensity	proxy_intensity
AA	1	10126	Vanuatu rain forests	Plants	Plantae	7	Managed_forest_Minimal	7.55e-11	1.15e-14	1.17e-10	1.79e-14	1.11e-08	1.69e-12	1.72e-08	2.63e-12	original	original
AA	1	10126	Vanuatu rain forests	Plants	Plantae	8	Pasture_Intense	4.36e-10	6.66e-14	6.79e-10	1.04e-13	6.43e-08	9.82e-12	1e-07	1.53e-11	proxy_intensity	proxy_intensity
AA	1	10126	Vanuatu rain forests	Plants	Plantae	9	Pasture_Light	3.02e-10	4.61e-14	4.7e-10	7.18e-14	4.45e-08	6.8e-12	6.93e-08	1.06e-11	original	original
AA	1	10126	Vanuatu rain forests	Plants	Plantae	10	Pasture_Minimal	5.87e-11	8.97e-15	9.14e-11	1.4e-14	8.66e-09	1.32e-12	1.35e-08	2.06e-12	proxy_intensity	proxy_intensity
AA	1	10126	Vanuatu rain forests	Plants	Plantae	11	Plantation_Intense	4.53e-11	6.91e-15	6.22e-11	9.5e-15	8.73e-09	1.33e-12	1.21e-08	1.84e-12	proxy_type	proxy_type
AA	1	10126	Vanuatu rain forests	Plants	Plantae	12.5	Plantation_MinimalLight	2.61e-11	3.99e-15	3.59e-11	5.49e-15	5.04e-09	7.7e-13	6.97e-09	1.07e-12	proxy_type	proxy_type
AA	1	10126	Vanuatu rain forests	Plants	Plantae	14	Urban_Intense	1.31e-10	1.99e-14	1.54e-10	2.35e-14	2.15e-08	3.29e-12	2.57e-08	3.93e-12	proxy_type	proxy_type
AA	1	10126	Vanuatu rain forests	Plants	Plantae	15	Urban_Light	4.66e-12	7.12e-16	5.49e-12	8.39e-16	7.68e-10	1.17e-13	9.2e-10	1.4e-13	proxy_type	proxy_type
AA	1	10126	Vanuatu rain forests	Plants	Plantae	16	Urban_Minimal	0	0	0	0	0	0	0	0	proxy_type	proxy_type
AA	1	10126	Vanuatu rain forests	Reptiles	Animalia	2.5	Cropland_LightIntense	9.85e-10	1.19e-12	1.55e-09	1.88e-12	1.52e-07	1.85e-10	2.4e-07	2.91e-10	proxy_intensity	proxy_intensity
AA	1	10126	Vanuatu rain forests	Reptiles	Animalia	4	Cropland_Minimal	5.08e-10	6.16e-13	8.02e-10	9.72e-13	7.85e-08	9.52e-11	1.24e-07	1.5e-10	original	original
AA	1	10126	Vanuatu rain forests	Reptiles	Animalia	5	Managed_forest_Intense	1.36e-10	1.65e-13	2.15e-10	2.61e-13	2.11e-08	2.55e-11	3.32e-08	4.03e-11	proxy_intensity	proxy_intensity
AA	1	10126	Vanuatu rain forests	Reptiles	Animalia	6	Managed_forest_Light	3.72e-11	4.51e-14	5.87e-11	7.11e-14	5.75e-09	6.97e-12	9.07e-09	1.1e-11	proxy_intensity	proxy_intensity
AA	1	10126	Vanuatu rain forests	Reptiles	Animalia	7	Managed_forest_Minimal	8.26e-12	1e-14	1.3e-11	1.58e-14	1.28e-09	1.55e-12	2.01e-09	2.44e-12	original	original
AA	1	10126	Vanuatu rain forests	Reptiles	Animalia	8.5	Pasture_LightIntense	5.08e-10	6.16e-13	8.02e-10	9.72e-13	7.91e-08	9.59e-11	1.25e-07	1.51e-10	original	original
AA	1	10126	Vanuatu rain forests	Reptiles	Animalia	10	Pasture_Minimal	3.05e-10	3.7e-13	4.81e-10	5.83e-13	4.74e-08	5.75e-11	7.48e-08	9.07e-11	proxy_intensity	proxy_intensity
AA	1	10126	Vanuatu rain forests	Reptiles	Animalia	11.5	Plantation_LightIntense	8.21e-11	9.96e-14	1.1e-10	1.33e-13	1.58e-08	1.92e-11	2.14e-08	2.59e-11	proxy_type	proxy_type
AA	1	10126	Vanuatu rain forests	Reptiles	Animalia	13	Plantation_Minimal	7.82e-12	9.48e-15	1.05e-11	1.27e-14	1.51e-09	1.83e-12	2.03e-09	2.47e-12	proxy_type	proxy_type
AA	1	10126	Vanuatu rain forests	Reptiles	Animalia	14	Urban_Intense	5.1e-11	6.18e-14	8.72e-11	1.06e-13	1.01e-08	1.22e-11	1.78e-08	2.16e-11	proxy_type	proxy_type
AA	1	10126	Vanuatu rain forests	Reptiles	Animalia	15	Urban_Light	2.79e-11	3.39e-14	4.78e-11	5.8e-14	5.52e-09	6.69e-12	9.76e-09	1.18e-11	proxy_type	proxy_type
AA	1	10126	Vanuatu rain forests	Reptiles	Animalia	16	Urban_Minimal	0	0	0	0	0	0	0	0	proxy_type	proxy_type
AA	1	10127	Vogelkop montane rain forests	Amphibians	Animalia	2.5	Cropland_LightIntense	4.1e-11	4.84e-14	6.23e-11	7.35e-14	7.59e-09	8.96e-12	1.17e-08	1.38e-11	proxy_type	proxy_type
AA	1	10127	Vogelkop montane rain forests	Amphibians	Animalia	4	Cropland_Minimal	2.12e-11	2.5e-14	3.21e-11	3.79e-14	3.92e-09	4.62e-12	6.02e-09	7.11e-12	proxy_type	proxy_type
AA	1	10127	Vogelkop montane rain forests	Amphibians	Animalia	5	Managed_forest_Intense	1.21e-09	1.43e-12	1.32e-09	1.56e-12	1.89e-07	2.23e-10	2.05e-07	2.42e-10	proxy_intensity	proxy_intensity
AA	1	10127	Vogelkop montane rain forests	Amphibians	Animalia	6	Managed_forest_Light	3.31e-10	3.91e-13	3.6e-10	4.25e-13	5.15e-08	6.08e-11	5.6e-08	6.61e-11	original	original
AA	1	10127	Vogelkop montane rain forests	Amphibians	Animalia	7	Managed_forest_Minimal	7.36e-11	8.69e-14	8e-11	9.44e-14	1.15e-08	1.35e-11	1.24e-08	1.47e-11	proxy_intensity	proxy_intensity
AA	1	10127	Vogelkop montane rain forests	Amphibians	Animalia	8.5	Pasture_LightIntense	2.56e-11	3.03e-14	4.04e-11	4.77e-14	4.8e-09	5.67e-12	7.7e-09	9.08e-12	proxy_type	proxy_type
AA	1	10127	Vogelkop montane rain forests	Amphibians	Animalia	10	Pasture_Minimal	1.54e-11	1.82e-14	2.43e-11	2.86e-14	2.88e-09	3.4e-12	4.62e-09	5.45e-12	proxy_type	proxy_type
AA	1	10127	Vogelkop montane rain forests	Amphibians	Animalia	11.5	Plantation_LightIntense	8.67e-11	1.02e-13	1.16e-10	1.37e-13	1.68e-08	1.98e-11	2.27e-08	2.68e-11	proxy_type	proxy_type
AA	1	10127	Vogelkop montane rain forests	Amphibians	Animalia	13	Plantation_Minimal	8.26e-12	9.75e-15	1.11e-11	1.31e-14	1.6e-09	1.89e-12	2.16e-09	2.56e-12	proxy_type	proxy_type
AA	1	10127	Vogelkop montane rain forests	Amphibians	Animalia	14	Urban_Intense	5.11e-11	6.03e-14	8.28e-11	9.77e-14	1.01e-08	1.19e-11	1.66e-08	1.96e-11	proxy_type	proxy_type
AA	1	10127	Vogelkop montane rain forests	Amphibians	Animalia	15	Urban_Light	2.8e-11	3.31e-14	4.54e-11	5.36e-14	5.53e-09	6.53e-12	9.1e-09	1.07e-11	proxy_type	proxy_type
AA	1	10127	Vogelkop montane rain forests	Amphibians	Animalia	16	Urban_Minimal	0	0	0	0	0	0	0	0	proxy_type	proxy_type
AA	1	10127	Vogelkop montane rain forests	Birds	Animalia	2.5	Cropland_LightIntense	3.1e-11	5.61e-14	4.68e-11	8.47e-14	5.47e-09	9.91e-12	8.44e-09	1.53e-11	proxy_type	proxy_type
AA	1	10127	Vogelkop montane rain forests	Birds	Animalia	4	Cropland_Minimal	1.6e-11	2.9e-14	2.41e-11	4.37e-14	2.82e-09	5.12e-12	4.35e-09	7.89e-12	proxy_type	proxy_type
AA	1	10127	Vogelkop montane rain forests	Birds	Animalia	5	Managed_forest_Intense	7.36e-10	1.33e-12	8.04e-10	1.46e-12	1.14e-07	2.06e-10	1.25e-07	2.26e-10	proxy_intensity	proxy_intensity
AA	1	10127	Vogelkop montane rain forests	Birds	Animalia	6	Managed_forest_Light	2.01e-10	3.64e-13	2.19e-10	3.98e-13	3.11e-08	5.63e-11	3.4e-08	6.16e-11	original	original
AA	1	10127	Vogelkop montane rain forests	Birds	Animalia	7	Managed_forest_Minimal	4.46e-11	8.08e-14	4.87e-11	8.83e-14	6.91e-09	1.25e-11	7.55e-09	1.37e-11	proxy_intensity	proxy_intensity
AA	1	10127	Vogelkop montane rain forests	Birds	Animalia	8.5	Pasture_LightIntense	1.79e-11	3.24e-14	2.85e-11	5.16e-14	3.21e-09	5.81e-12	5.25e-09	9.51e-12	proxy_type	proxy_type
AA	1	10127	Vogelkop montane rain forests	Birds	Animalia	10	Pasture_Minimal	1.07e-11	1.94e-14	1.71e-11	3.09e-14	1.92e-09	3.49e-12	3.15e-09	5.71e-12	proxy_type	proxy_type
AA	1	10127	Vogelkop montane rain forests	Birds	Animalia	11.5	Plantation_LightIntense	4.5e-11	8.16e-14	5.96e-11	1.08e-13	8.41e-09	1.52e-11	1.12e-08	2.03e-11	proxy_type	proxy_type
AA	1	10127	Vogelkop montane rain forests	Birds	Animalia	13	Plantation_Minimal	4.29e-12	7.77e-15	5.68e-12	1.03e-14	8.01e-10	1.45e-12	1.07e-09	1.93e-12	proxy_type	proxy_type
AA	1	10127	Vogelkop montane rain forests	Birds	Animalia	14	Urban_Intense	2.91e-11	5.28e-14	4.91e-11	8.9e-14	5.7e-09	1.03e-11	1e-08	1.81e-11	proxy_type	proxy_type
AA	1	10127	Vogelkop montane rain forests	Birds	Animalia	15	Urban_Light	1.6e-11	2.89e-14	2.69e-11	4.88e-14	3.12e-09	5.66e-12	5.48e-09	9.93e-12	proxy_type	proxy_type
AA	1	10127	Vogelkop montane rain forests	Birds	Animalia	16	Urban_Minimal	0	0	0	0	0	0	0	0	proxy_type	proxy_type
AA	1	10127	Vogelkop montane rain forests	Mammals	Animalia	2.5	Cropland_LightIntense	3.81e-11	7.78e-14	5.93e-11	1.21e-13	7.2e-09	1.47e-11	1.15e-08	2.34e-11	proxy_type	proxy_type
AA	1	10127	Vogelkop montane rain forests	Mammals	Animalia	4	Cropland_Minimal	1.97e-11	4.01e-14	3.06e-11	6.24e-14	3.71e-09	7.58e-12	5.93e-09	1.21e-11	proxy_type	proxy_type
AA	1	10127	Vogelkop montane rain forests	Mammals	Animalia	5	Managed_forest_Intense	9.76e-10	1.99e-12	1.06e-09	2.17e-12	1.61e-07	3.28e-10	1.75e-07	3.57e-10	proxy_intensity	proxy_intensity
AA	1	10127	Vogelkop montane rain forests	Mammals	Animalia	6	Managed_forest_Light	2.66e-10	5.43e-13	2.9e-10	5.92e-13	4.38e-08	8.94e-11	4.77e-08	9.74e-11	original	original
AA	1	10127	Vogelkop montane rain forests	Mammals	Animalia	7	Managed_forest_Minimal	5.92e-11	1.21e-13	6.45e-11	1.31e-13	9.74e-09	1.99e-11	1.06e-08	2.16e-11	proxy_intensity	proxy_intensity
AA	1	10127	Vogelkop montane rain forests	Mammals	Animalia	8.5	Pasture_LightIntense	2.04e-11	4.16e-14	3.34e-11	6.82e-14	3.88e-09	7.92e-12	6.55e-09	1.34e-11	proxy_type	proxy_type
AA	1	10127	Vogelkop montane rain forests	Mammals	Animalia	10	Pasture_Minimal	1.22e-11	2.5e-14	2.01e-11	4.09e-14	2.33e-09	4.75e-12	3.93e-09	8.02e-12	proxy_type	proxy_type
AA	1	10127	Vogelkop montane rain forests	Mammals	Animalia	11.5	Plantation_LightIntense	5.24e-11	1.07e-13	6.97e-11	1.42e-13	1.04e-08	2.11e-11	1.39e-08	2.83e-11	proxy_type	proxy_type
AA	1	10127	Vogelkop montane rain forests	Mammals	Animalia	13	Plantation_Minimal	4.99e-12	1.02e-14	6.64e-12	1.35e-14	9.87e-10	2.01e-12	1.32e-09	2.7e-12	proxy_type	proxy_type
AA	1	10127	Vogelkop montane rain forests	Mammals	Animalia	14	Urban_Intense	2.99e-11	6.09e-14	5.39e-11	1.1e-13	6.38e-09	1.3e-11	1.2e-08	2.44e-11	proxy_type	proxy_type
AA	1	10127	Vogelkop montane rain forests	Mammals	Animalia	15	Urban_Light	1.64e-11	3.34e-14	2.96e-11	6.03e-14	3.5e-09	7.14e-12	6.57e-09	1.34e-11	proxy_type	proxy_type
AA	1	10127	Vogelkop montane rain forests	Mammals	Animalia	16	Urban_Minimal	0	0	0	0	0	0	0	0	proxy_type	proxy_type
AA	1	10127	Vogelkop montane rain forests	Plants	Plantae	2	Cropland_Intense	6.09e-11	2.21e-14	8.97e-11	3.25e-14	1.05e-08	3.81e-12	1.57e-08	5.7e-12	proxy_type	proxy_type
AA	1	10127	Vogelkop montane rain forests	Plants	Plantae	3	Cropland_Light	4.06e-11	1.47e-14	5.98e-11	2.17e-14	7e-09	2.54e-12	1.05e-08	3.8e-12	proxy_type	proxy_type
AA	1	10127	Vogelkop montane rain forests	Plants	Plantae	4	Cropland_Minimal	3.59e-11	1.3e-14	5.29e-11	1.92e-14	6.19e-09	2.25e-12	9.26e-09	3.36e-12	proxy_type	proxy_type
AA	1	10127	Vogelkop montane rain forests	Plants	Plantae	5	Managed_forest_Intense	8.24e-10	2.99e-13	8.91e-10	3.23e-13	1.21e-07	4.41e-11	1.31e-07	4.76e-11	proxy_intensity	proxy_intensity
AA	1	10127	Vogelkop montane rain forests	Plants	Plantae	6	Managed_forest_Light	4.69e-10	1.7e-13	5.06e-10	1.84e-13	6.91e-08	2.51e-11	7.47e-08	2.71e-11	original	original
AA	1	10127	Vogelkop montane rain forests	Plants	Plantae	7	Managed_forest_Minimal	1.45e-10	5.27e-14	1.57e-10	5.7e-14	2.14e-08	7.77e-12	2.32e-08	8.4e-12	proxy_intensity	proxy_intensity
AA	1	10127	Vogelkop montane rain forests	Plants	Plantae	8	Pasture_Intense	3.47e-11	1.26e-14	5.02e-11	1.82e-14	5.77e-09	2.09e-12	8.49e-09	3.08e-12	proxy_type	proxy_type
AA	1	10127	Vogelkop montane rain forests	Plants	Plantae	9	Pasture_Light	2.4e-11	8.72e-15	3.48e-11	1.26e-14	4e-09	1.45e-12	5.87e-09	2.13e-12	proxy_type	proxy_type
AA	1	10127	Vogelkop montane rain forests	Plants	Plantae	10	Pasture_Minimal	4.67e-12	1.69e-15	6.76e-12	2.45e-15	7.77e-10	2.82e-13	1.14e-09	4.14e-13	proxy_type	proxy_type
AA	1	10127	Vogelkop montane rain forests	Plants	Plantae	11	Plantation_Intense	4.53e-11	1.64e-14	6.22e-11	2.26e-14	8.73e-09	3.16e-12	1.21e-08	4.38e-12	proxy_type	proxy_type
AA	1	10127	Vogelkop montane rain forests	Plants	Plantae	12.5	Plantation_MinimalLight	2.61e-11	9.48e-15	3.59e-11	1.3e-14	5.04e-09	1.83e-12	6.97e-09	2.53e-12	proxy_type	proxy_type
AA	1	10127	Vogelkop montane rain forests	Plants	Plantae	14	Urban_Intense	1.31e-10	4.73e-14	1.54e-10	5.57e-14	2.15e-08	7.8e-12	2.57e-08	9.34e-12	proxy_type	proxy_type
AA	1	10127	Vogelkop montane rain forests	Plants	Plantae	15	Urban_Light	4.66e-12	1.69e-15	5.49e-12	1.99e-15	7.68e-10	2.79e-13	9.2e-10	3.33e-13	proxy_type	proxy_type
AA	1	10127	Vogelkop montane rain forests	Plants	Plantae	16	Urban_Minimal	0	0	0	0	0	0	0	0	proxy_type	proxy_type
AA	1	10127	Vogelkop montane rain forests	Reptiles	Animalia	2.5	Cropland_LightIntense	5.51e-11	1.03e-14	8.44e-11	1.57e-14	1.01e-08	1.87e-12	1.57e-08	2.93e-12	proxy_type	proxy_type
AA	1	10127	Vogelkop montane rain forests	Reptiles	Animalia	4	Cropland_Minimal	2.84e-11	5.3e-15	4.36e-11	8.12e-15	5.19e-09	9.68e-13	8.12e-09	1.51e-12	proxy_type	proxy_type
AA	1	10127	Vogelkop montane rain forests	Reptiles	Animalia	5	Managed_forest_Intense	1.21e-09	2.26e-13	1.32e-09	2.46e-13	1.89e-07	3.52e-11	2.05e-07	3.83e-11	proxy_intensity	proxy_intensity
AA	1	10127	Vogelkop montane rain forests	Reptiles	Animalia	6	Managed_forest_Light	3.31e-10	6.18e-14	3.6e-10	6.71e-14	5.15e-08	9.61e-12	5.6e-08	1.04e-11	original	original
AA	1	10127	Vogelkop montane rain forests	Reptiles	Animalia	7	Managed_forest_Minimal	7.36e-11	1.37e-14	8e-11	1.49e-14	1.15e-08	2.14e-12	1.24e-08	2.32e-12	proxy_intensity	proxy_intensity
AA	1	10127	Vogelkop montane rain forests	Reptiles	Animalia	8.5	Pasture_LightIntense	3.01e-11	5.61e-15	4.88e-11	9.1e-15	5.49e-09	1.02e-12	9.16e-09	1.71e-12	proxy_type	proxy_type
AA	1	10127	Vogelkop montane rain forests	Reptiles	Animalia	10	Pasture_Minimal	1.81e-11	3.37e-15	2.93e-11	5.46e-15	3.3e-09	6.14e-13	5.49e-09	1.02e-12	proxy_type	proxy_type
AA	1	10127	Vogelkop montane rain forests	Reptiles	Animalia	11.5	Plantation_LightIntense	8.21e-11	1.53e-14	1.1e-10	2.05e-14	1.58e-08	2.95e-12	2.14e-08	3.98e-12	proxy_type	proxy_type
AA	1	10127	Vogelkop montane rain forests	Reptiles	Animalia	13	Plantation_Minimal	7.82e-12	1.46e-15	1.05e-11	1.95e-15	1.51e-09	2.81e-13	2.03e-09	3.79e-13	proxy_type	proxy_type
AA	1	10127	Vogelkop montane rain forests	Reptiles	Animalia	14	Urban_Intense	5.1e-11	9.5e-15	8.72e-11	1.63e-14	1.01e-08	1.88e-12	1.78e-08	3.32e-12	proxy_type	proxy_type
AA	1	10127	Vogelkop montane rain forests	Reptiles	Animalia	15	Urban_Light	2.79e-11	5.21e-15	4.78e-11	8.92e-15	5.52e-09	1.03e-12	9.76e-09	1.82e-12	proxy_type	proxy_type
AA	1	10127	Vogelkop montane rain forests	Reptiles	Animalia	16	Urban_Minimal	0	0	0	0	0	0	0	0	proxy_type	proxy_type
AA	1	10128	Vogelkop-Aru lowland rain forests	Amphibians	Animalia	2.5	Cropland_LightIntense	4.93e-11	1.34e-13	5.29e-11	1.43e-13	7.67e-09	2.08e-11	8.23e-09	2.23e-11	original	original
AA	1	10128	Vogelkop-Aru lowland rain forests	Amphibians	Animalia	4	Cropland_Minimal	4.91e-11	1.33e-13	5.27e-11	1.43e-13	7.6e-09	2.06e-11	8.15e-09	2.21e-11	original	original
AA	1	10128	Vogelkop-Aru lowland rain forests	Amphibians	Animalia	5	Managed_forest_Intense	1.66e-11	4.49e-14	1.78e-11	4.82e-14	2.58e-09	6.99e-12	2.77e-09	7.5e-12	proxy_intensity	proxy_intensity
AA	1	10128	Vogelkop-Aru lowland rain forests	Amphibians	Animalia	6	Managed_forest_Light	4.52e-12	1.22e-14	4.85e-12	1.31e-14	7.04e-10	1.91e-12	7.55e-10	2.04e-12	original	original
AA	1	10128	Vogelkop-Aru lowland rain forests	Amphibians	Animalia	7	Managed_forest_Minimal	8.16e-13	2.21e-15	8.75e-13	2.37e-15	1.26e-10	3.41e-13	1.35e-10	3.66e-13	original	original
AA	1	10128	Vogelkop-Aru lowland rain forests	Amphibians	Animalia	8.5	Pasture_LightIntense	8.19e-11	2.22e-13	8.79e-11	2.38e-13	1.27e-08	3.43e-11	1.36e-08	3.68e-11	proxy_intensity	proxy_intensity
AA	1	10128	Vogelkop-Aru lowland rain forests	Amphibians	Animalia	10	Pasture_Minimal	4.91e-11	1.33e-13	5.27e-11	1.43e-13	7.6e-09	2.06e-11	8.15e-09	2.21e-11	original	original
AA	1	10128	Vogelkop-Aru lowland rain forests	Amphibians	Animalia	11.5	Plantation_LightIntense	4.77e-11	1.29e-13	5.12e-11	1.39e-13	7.42e-09	2.01e-11	7.96e-09	2.16e-11	original	original
AA	1	10128	Vogelkop-Aru lowland rain forests	Amphibians	Animalia	13	Plantation_Minimal	4.54e-12	1.23e-14	4.87e-12	1.32e-14	7.07e-10	1.91e-12	7.58e-10	2.05e-12	proxy_intensity	proxy_intensity
AA	1	10128	Vogelkop-Aru lowland rain forests	Amphibians	Animalia	14	Urban_Intense	8.68e-11	2.35e-13	9.31e-11	2.52e-13	1.35e-08	3.66e-11	1.45e-08	3.92e-11	proxy_intensity	proxy_intensity
AA	1	10128	Vogelkop-Aru lowland rain forests	Amphibians	Animalia	15	Urban_Light	4.76e-11	1.29e-13	5.11e-11	1.38e-13	7.41e-09	2.01e-11	7.95e-09	2.15e-11	original	original
AA	1	10128	Vogelkop-Aru lowland rain forests	Amphibians	Animalia	16	Urban_Minimal	0	0	0	0	0	0	0	0	proxy_intensity	proxy_intensity
AA	1	10128	Vogelkop-Aru lowland rain forests	Birds	Animalia	2.5	Cropland_LightIntense	2.89e-11	8.1e-14	3.13e-11	8.75e-14	4.48e-09	1.25e-11	4.84e-09	1.35e-11	original	original
AA	1	10128	Vogelkop-Aru lowland rain forests	Birds	Animalia	4	Cropland_Minimal	2.84e-11	7.94e-14	3.07e-11	8.58e-14	4.37e-09	1.22e-11	4.72e-09	1.32e-11	original	original
AA	1	10128	Vogelkop-Aru lowland rain forests	Birds	Animalia	5	Managed_forest_Intense	1.04e-11	2.91e-14	1.12e-11	3.15e-14	1.61e-09	4.51e-12	1.74e-09	4.87e-12	proxy_intensity	proxy_intensity
AA	1	10128	Vogelkop-Aru lowland rain forests	Birds	Animalia	6	Managed_forest_Light	2.84e-12	7.94e-15	3.07e-12	8.58e-15	4.4e-10	1.23e-12	4.75e-10	1.33e-12	original	original
AA	1	10128	Vogelkop-Aru lowland rain forests	Birds	Animalia	7	Managed_forest_Minimal	5.12e-13	1.43e-15	5.53e-13	1.55e-15	7.88e-11	2.2e-13	8.5e-11	2.38e-13	original	original
AA	1	10128	Vogelkop-Aru lowland rain forests	Birds	Animalia	8.5	Pasture_LightIntense	5.08e-11	1.42e-13	5.48e-11	1.53e-13	7.81e-09	2.18e-11	8.43e-09	2.36e-11	proxy_intensity	proxy_intensity
AA	1	10128	Vogelkop-Aru lowland rain forests	Birds	Animalia	10	Pasture_Minimal	3.05e-11	8.52e-14	3.29e-11	9.2e-14	4.68e-09	1.31e-11	5.06e-09	1.42e-11	original	original
AA	1	10128	Vogelkop-Aru lowland rain forests	Birds	Animalia	11.5	Plantation_LightIntense	2.83e-11	7.92e-14	3.06e-11	8.55e-14	4.38e-09	1.23e-11	4.73e-09	1.32e-11	original	original
AA	1	10128	Vogelkop-Aru lowland rain forests	Birds	Animalia	13	Plantation_Minimal	2.7e-12	7.54e-15	2.91e-12	8.15e-15	4.17e-10	1.17e-12	4.51e-10	1.26e-12	proxy_intensity	proxy_intensity
AA	1	10128	Vogelkop-Aru lowland rain forests	Birds	Animalia	14	Urban_Intense	5.23e-11	1.46e-13	5.65e-11	1.58e-13	8.1e-09	2.27e-11	8.75e-09	2.45e-11	proxy_intensity	proxy_intensity
AA	1	10128	Vogelkop-Aru lowland rain forests	Birds	Animalia	15	Urban_Light	2.87e-11	8.03e-14	3.1e-11	8.67e-14	4.44e-09	1.24e-11	4.8e-09	1.34e-11	original	original
AA	1	10128	Vogelkop-Aru lowland rain forests	Birds	Animalia	16	Urban_Minimal	0	0	0	0	0	0	0	0	proxy_intensity	proxy_intensity
AA	1	10128	Vogelkop-Aru lowland rain forests	Mammals	Animalia	2.5	Cropland_LightIntense	4.12e-11	1.11e-13	4.43e-11	1.2e-13	6.77e-09	1.83e-11	7.29e-09	1.97e-11	original	original
AA	1	10128	Vogelkop-Aru lowland rain forests	Mammals	Animalia	4	Cropland_Minimal	4.12e-11	1.11e-13	4.43e-11	1.2e-13	6.73e-09	1.82e-11	7.24e-09	1.96e-11	original	original
AA	1	10128	Vogelkop-Aru lowland rain forests	Mammals	Animalia	5	Managed_forest_Intense	1.36e-11	3.69e-14	1.46e-11	3.96e-14	2.24e-09	6.06e-12	2.41e-09	6.52e-12	proxy_intensity	proxy_intensity
AA	1	10128	Vogelkop-Aru lowland rain forests	Mammals	Animalia	6	Managed_forest_Light	3.71e-12	1.01e-14	3.99e-12	1.08e-14	6.11e-10	1.65e-12	6.57e-10	1.78e-12	original	original
AA	1	10128	Vogelkop-Aru lowland rain forests	Mammals	Animalia	7	Managed_forest_Minimal	6.69e-13	1.81e-15	7.2e-13	1.95e-15	1.09e-10	2.96e-13	1.18e-10	3.19e-13	original	original
AA	1	10128	Vogelkop-Aru lowland rain forests	Mammals	Animalia	8.5	Pasture_LightIntense	6.86e-11	1.86e-13	7.38e-11	2e-13	1.12e-08	3.04e-11	1.21e-08	3.27e-11	proxy_intensity	proxy_intensity
AA	1	10128	Vogelkop-Aru lowland rain forests	Mammals	Animalia	10	Pasture_Minimal	4.12e-11	1.11e-13	4.43e-11	1.2e-13	6.73e-09	1.82e-11	7.24e-09	1.96e-11	original	original
AA	1	10128	Vogelkop-Aru lowland rain forests	Mammals	Animalia	11.5	Plantation_LightIntense	3.08e-11	8.35e-14	3.32e-11	8.98e-14	5.07e-09	1.37e-11	5.46e-09	1.48e-11	original	original
AA	1	10128	Vogelkop-Aru lowland rain forests	Mammals	Animalia	13	Plantation_Minimal	2.94e-12	7.95e-15	3.16e-12	8.55e-15	4.83e-10	1.31e-12	5.2e-10	1.41e-12	proxy_intensity	proxy_intensity
AA	1	10128	Vogelkop-Aru lowland rain forests	Mammals	Animalia	14	Urban_Intense	6.59e-11	1.79e-13	7.09e-11	1.92e-13	1.09e-08	2.94e-11	1.17e-08	3.16e-11	proxy_intensity	proxy_intensity
AA	1	10128	Vogelkop-Aru lowland rain forests	Mammals	Animalia	15	Urban_Light	3.62e-11	9.79e-14	3.89e-11	1.05e-13	5.95e-09	1.61e-11	6.4e-09	1.73e-11	original	original
AA	1	10128	Vogelkop-Aru lowland rain forests	Mammals	Animalia	16	Urban_Minimal	0	0	0	0	0	0	0	0	proxy_intensity	proxy_intensity
AA	1	10128	Vogelkop-Aru lowland rain forests	Plants	Plantae	2	Cropland_Intense	1e-10	7.36e-14	1.07e-10	7.88e-14	1.48e-08	1.08e-11	1.58e-08	1.16e-11	proxy_intensity	proxy_intensity
AA	1	10128	Vogelkop-Aru lowland rain forests	Plants	Plantae	3	Cropland_Light	6.68e-11	4.91e-14	7.15e-11	5.25e-14	9.85e-09	7.23e-12	1.05e-08	7.74e-12	original	original
AA	1	10128	Vogelkop-Aru lowland rain forests	Plants	Plantae	4	Cropland_Minimal	5.91e-11	4.34e-14	6.32e-11	4.65e-14	8.65e-09	6.36e-12	9.26e-09	6.8e-12	original	original
AA	1	10128	Vogelkop-Aru lowland rain forests	Plants	Plantae	5	Managed_forest_Intense	6.55e-11	4.81e-14	7.01e-11	5.15e-14	9.66e-09	7.09e-12	1.03e-08	7.59e-12	proxy_intensity	proxy_intensity
AA	1	10128	Vogelkop-Aru lowland rain forests	Plants	Plantae	6	Managed_forest_Light	3.73e-11	2.74e-14	3.99e-11	2.93e-14	5.49e-09	4.03e-12	5.88e-09	4.32e-12	original	original
AA	1	10128	Vogelkop-Aru lowland rain forests	Plants	Plantae	7	Managed_forest_Minimal	1.16e-11	8.49e-15	1.24e-11	9.09e-15	1.69e-09	1.24e-12	1.81e-09	1.33e-12	original	original
AA	1	10128	Vogelkop-Aru lowland rain forests	Plants	Plantae	8	Pasture_Intense	6.68e-11	4.91e-14	7.15e-11	5.25e-14	9.78e-09	7.19e-12	1.05e-08	7.69e-12	proxy_intensity	proxy_intensity
AA	1	10128	Vogelkop-Aru lowland rain forests	Plants	Plantae	9	Pasture_Light	4.62e-11	3.4e-14	4.95e-11	3.64e-14	6.77e-09	4.97e-12	7.25e-09	5.32e-12	proxy_intensity	proxy_intensity
AA	1	10128	Vogelkop-Aru lowland rain forests	Plants	Plantae	10	Pasture_Minimal	8.99e-12	6.61e-15	9.62e-12	7.07e-15	1.32e-09	9.67e-13	1.41e-09	1.04e-12	original	original
AA	1	10128	Vogelkop-Aru lowland rain forests	Plants	Plantae	11	Plantation_Intense	9.12e-11	6.7e-14	9.76e-11	7.17e-14	1.34e-08	9.88e-12	1.44e-08	1.06e-11	original	original
AA	1	10128	Vogelkop-Aru lowland rain forests	Plants	Plantae	12.5	Plantation_MinimalLight	5.27e-11	3.87e-14	5.64e-11	4.14e-14	7.76e-09	5.7e-12	8.31e-09	6.1e-12	proxy_intensity	proxy_intensity
AA	1	10128	Vogelkop-Aru lowland rain forests	Plants	Plantae	14	Urban_Intense	7.19e-11	5.28e-14	7.7e-11	5.66e-14	1.06e-08	7.79e-12	1.14e-08	8.34e-12	proxy_intensity	proxy_intensity
AA	1	10128	Vogelkop-Aru lowland rain forests	Plants	Plantae	15	Urban_Light	2.57e-12	1.89e-15	2.75e-12	2.02e-15	3.79e-10	2.78e-13	4.05e-10	2.98e-13	original	original
AA	1	10128	Vogelkop-Aru lowland rain forests	Plants	Plantae	16	Urban_Minimal	0	0	0	0	0	0	0	0	proxy_intensity	proxy_intensity
AA	1	10128	Vogelkop-Aru lowland rain forests	Reptiles	Animalia	2.5	Cropland_LightIntense	4.91e-11	6.09e-14	5.27e-11	6.54e-14	7.65e-09	9.48e-12	8.2e-09	1.02e-11	original	original
AA	1	10128	Vogelkop-Aru lowland rain forests	Reptiles	Animalia	4	Cropland_Minimal	4.91e-11	6.09e-14	5.27e-11	6.54e-14	7.6e-09	9.42e-12	8.15e-09	1.01e-11	original	original
AA	1	10128	Vogelkop-Aru lowland rain forests	Reptiles	Animalia	5	Managed_forest_Intense	1.62e-11	2.01e-14	1.74e-11	2.16e-14	2.53e-09	3.13e-12	2.71e-09	3.36e-12	proxy_intensity	proxy_intensity
AA	1	10128	Vogelkop-Aru lowland rain forests	Reptiles	Animalia	6	Managed_forest_Light	4.43e-12	5.5e-15	4.75e-12	5.9e-15	6.89e-10	8.55e-13	7.4e-10	9.17e-13	original	original
AA	1	10128	Vogelkop-Aru lowland rain forests	Reptiles	Animalia	7	Managed_forest_Minimal	7.99e-13	9.91e-16	8.57e-13	1.06e-15	1.23e-10	1.53e-13	1.33e-10	1.64e-13	original	original
AA	1	10128	Vogelkop-Aru lowland rain forests	Reptiles	Animalia	8.5	Pasture_LightIntense	8.19e-11	1.02e-13	8.79e-11	1.09e-13	1.27e-08	1.57e-11	1.36e-08	1.68e-11	proxy_intensity	proxy_intensity
AA	1	10128	Vogelkop-Aru lowland rain forests	Reptiles	Animalia	10	Pasture_Minimal	4.91e-11	6.09e-14	5.27e-11	6.54e-14	7.6e-09	9.42e-12	8.15e-09	1.01e-11	original	original
AA	1	10128	Vogelkop-Aru lowland rain forests	Reptiles	Animalia	11.5	Plantation_LightIntense	4.74e-11	5.88e-14	5.08e-11	6.3e-14	7.37e-09	9.14e-12	7.91e-09	9.81e-12	original	original
AA	1	10128	Vogelkop-Aru lowland rain forests	Reptiles	Animalia	13	Plantation_Minimal	4.51e-12	5.6e-15	4.84e-12	6e-15	7.02e-10	8.71e-13	7.53e-10	9.34e-13	proxy_intensity	proxy_intensity
AA	1	10128	Vogelkop-Aru lowland rain forests	Reptiles	Animalia	14	Urban_Intense	8.76e-11	1.09e-13	9.4e-11	1.17e-13	1.36e-08	1.69e-11	1.46e-08	1.81e-11	proxy_intensity	proxy_intensity
AA	1	10128	Vogelkop-Aru lowland rain forests	Reptiles	Animalia	15	Urban_Light	4.8e-11	5.96e-14	5.16e-11	6.39e-14	7.48e-09	9.27e-12	8.02e-09	9.95e-12	original	original
AA	1	10128	Vogelkop-Aru lowland rain forests	Reptiles	Animalia	16	Urban_Minimal	0	0	0	0	0	0	0	0	proxy_intensity	proxy_intensity
AA	2	10201	Lesser Sundas deciduous forests	Amphibians	Animalia	2.5	Cropland_LightIntense	1.57e-11	1.15e-14	2.83e-11	2.07e-14	1.69e-09	1.24e-12	3.03e-09	2.22e-12	original	original
AA	2	10201	Lesser Sundas deciduous forests	Amphibians	Animalia	4	Cropland_Minimal	8.1e-12	5.95e-15	1.46e-11	1.07e-14	8.7e-10	6.38e-13	1.57e-09	1.15e-12	proxy_intensity	proxy_intensity
AA	2	10201	Lesser Sundas deciduous forests	Amphibians	Animalia	5	Managed_forest_Intense	6.53e-12	4.79e-15	1.18e-11	8.62e-15	7.01e-10	5.14e-13	1.26e-09	9.25e-13	proxy_intensity	proxy_intensity
AA	2	10201	Lesser Sundas deciduous forests	Amphibians	Animalia	6	Managed_forest_Light	1.78e-12	1.31e-15	3.21e-12	2.35e-15	1.91e-10	1.4e-13	3.44e-10	2.52e-13	original	original
AA	2	10201	Lesser Sundas deciduous forests	Amphibians	Animalia	7	Managed_forest_Minimal	3.21e-13	2.36e-16	5.78e-13	4.24e-16	3.42e-11	2.51e-14	6.16e-11	4.52e-14	original	original
AA	2	10201	Lesser Sundas deciduous forests	Amphibians	Animalia	8.5	Pasture_LightIntense	1.69e-11	1.24e-14	3.04e-11	2.23e-14	1.81e-09	1.33e-12	3.26e-09	2.39e-12	original	original
AA	2	10201	Lesser Sundas deciduous forests	Amphibians	Animalia	10	Pasture_Minimal	1.65e-11	1.21e-14	2.96e-11	2.17e-14	1.76e-09	1.29e-12	3.16e-09	2.32e-12	original	original
AA	2	10201	Lesser Sundas deciduous forests	Amphibians	Animalia	11.5	Plantation_LightIntense	1.71e-11	1.26e-14	3.08e-11	2.26e-14	1.84e-09	1.35e-12	3.31e-09	2.42e-12	original	original
AA	2	10201	Lesser Sundas deciduous forests	Amphibians	Animalia	13	Plantation_Minimal	1.63e-12	1.2e-15	2.93e-12	2.15e-15	1.75e-10	1.28e-13	3.15e-10	2.31e-13	proxy_intensity	proxy_intensity
AA	2	10201	Lesser Sundas deciduous forests	Amphibians	Animalia	14	Urban_Intense	1.64e-11	1.2e-14	2.95e-11	2.16e-14	1.76e-09	1.29e-12	3.16e-09	2.32e-12	original	original
AA	2	10201	Lesser Sundas deciduous forests	Amphibians	Animalia	15	Urban_Light	1.56e-11	1.15e-14	2.82e-11	2.07e-14	1.68e-09	1.23e-12	3.02e-09	2.22e-12	original	original
AA	2	10201	Lesser Sundas deciduous forests	Amphibians	Animalia	16	Urban_Minimal	1.48e-11	1.09e-14	2.67e-11	1.96e-14	1.58e-09	1.16e-12	2.84e-09	2.09e-12	original	original
AA	2	10201	Lesser Sundas deciduous forests	Birds	Animalia	2.5	Cropland_LightIntense	7.09e-12	2.71e-14	1.13e-11	4.31e-14	7.58e-10	2.89e-12	1.21e-09	4.6e-12	original	original
AA	2	10201	Lesser Sundas deciduous forests	Birds	Animalia	4	Cropland_Minimal	3.66e-12	1.4e-14	5.82e-12	2.22e-14	3.91e-10	1.49e-12	6.22e-10	2.38e-12	proxy_intensity	proxy_intensity
AA	2	10201	Lesser Sundas deciduous forests	Birds	Animalia	5	Managed_forest_Intense	3.04e-12	1.16e-14	4.84e-12	1.85e-14	3.25e-10	1.24e-12	5.17e-10	1.97e-12	proxy_intensity	proxy_intensity
AA	2	10201	Lesser Sundas deciduous forests	Birds	Animalia	6	Managed_forest_Light	8.29e-13	3.17e-15	1.32e-12	5.04e-15	8.85e-11	3.38e-13	1.41e-10	5.38e-13	original	original
AA	2	10201	Lesser Sundas deciduous forests	Birds	Animalia	7	Managed_forest_Minimal	1.5e-13	5.71e-16	2.38e-13	9.08e-16	1.59e-11	6.06e-14	2.52e-11	9.64e-14	original	original
AA	2	10201	Lesser Sundas deciduous forests	Birds	Animalia	8.5	Pasture_LightIntense	8.4e-12	3.21e-14	1.34e-11	5.1e-14	8.97e-10	3.42e-12	1.43e-09	5.45e-12	original	original
AA	2	10201	Lesser Sundas deciduous forests	Birds	Animalia	10	Pasture_Minimal	8.29e-12	3.16e-14	1.32e-11	5.03e-14	8.79e-10	3.36e-12	1.4e-09	5.34e-12	original	original
AA	2	10201	Lesser Sundas deciduous forests	Birds	Animalia	11.5	Plantation_LightIntense	7.82e-12	2.98e-14	1.24e-11	4.75e-14	8.35e-10	3.19e-12	1.33e-09	5.07e-12	original	original
AA	2	10201	Lesser Sundas deciduous forests	Birds	Animalia	13	Plantation_Minimal	7.44e-13	2.84e-15	1.18e-12	4.52e-15	7.95e-11	3.04e-13	1.26e-10	4.83e-13	proxy_intensity	proxy_intensity
AA	2	10201	Lesser Sundas deciduous forests	Birds	Animalia	14	Urban_Intense	8.11e-12	3.1e-14	1.29e-11	4.93e-14	8.66e-10	3.31e-12	1.38e-09	5.26e-12	original	original
AA	2	10201	Lesser Sundas deciduous forests	Birds	Animalia	15	Urban_Light	7.88e-12	3.01e-14	1.25e-11	4.78e-14	8.41e-10	3.21e-12	1.34e-09	5.11e-12	original	original
AA	2	10201	Lesser Sundas deciduous forests	Birds	Animalia	16	Urban_Minimal	7.61e-12	2.91e-14	1.21e-11	4.62e-14	8.08e-10	3.08e-12	1.28e-09	4.91e-12	original	original
AA	2	10201	Lesser Sundas deciduous forests	Mammals	Animalia	2.5	Cropland_LightIntense	1.33e-11	3.71e-14	2.4e-11	6.72e-14	1.5e-09	4.21e-12	2.73e-09	7.63e-12	original	original
AA	2	10201	Lesser Sundas deciduous forests	Mammals	Animalia	4	Cropland_Minimal	6.84e-12	1.92e-14	1.24e-11	3.47e-14	7.76e-10	2.17e-12	1.41e-09	3.94e-12	proxy_intensity	proxy_intensity
AA	2	10201	Lesser Sundas deciduous forests	Mammals	Animalia	5	Managed_forest_Intense	5.22e-12	1.46e-14	9.46e-12	2.65e-14	5.93e-10	1.66e-12	1.07e-09	3.01e-12	proxy_intensity	proxy_intensity
AA	2	10201	Lesser Sundas deciduous forests	Mammals	Animalia	6	Managed_forest_Light	1.42e-12	3.99e-15	2.58e-12	7.22e-15	1.62e-10	4.53e-13	2.93e-10	8.2e-13	original	original
AA	2	10201	Lesser Sundas deciduous forests	Mammals	Animalia	7	Managed_forest_Minimal	2.57e-13	7.19e-16	4.65e-13	1.3e-15	2.9e-11	8.11e-14	5.25e-11	1.47e-13	original	original
AA	2	10201	Lesser Sundas deciduous forests	Mammals	Animalia	8.5	Pasture_LightIntense	1.31e-11	3.66e-14	2.37e-11	6.63e-14	1.48e-09	4.16e-12	2.69e-09	7.53e-12	original	original
AA	2	10201	Lesser Sundas deciduous forests	Mammals	Animalia	10	Pasture_Minimal	1.27e-11	3.56e-14	2.3e-11	6.44e-14	1.43e-09	4.01e-12	2.59e-09	7.26e-12	original	original
AA	2	10201	Lesser Sundas deciduous forests	Mammals	Animalia	11.5	Plantation_LightIntense	9.83e-12	2.75e-14	1.78e-11	4.98e-14	1.12e-09	3.12e-12	2.02e-09	5.66e-12	original	original
AA	2	10201	Lesser Sundas deciduous forests	Mammals	Animalia	13	Plantation_Minimal	9.36e-13	2.62e-15	1.7e-12	4.75e-15	1.06e-10	2.97e-13	1.92e-10	5.39e-13	proxy_intensity	proxy_intensity
AA	2	10201	Lesser Sundas deciduous forests	Mammals	Animalia	14	Urban_Intense	1.26e-11	3.53e-14	2.28e-11	6.4e-14	1.43e-09	4.01e-12	2.59e-09	7.26e-12	original	original
AA	2	10201	Lesser Sundas deciduous forests	Mammals	Animalia	15	Urban_Light	1.19e-11	3.34e-14	2.16e-11	6.05e-14	1.35e-09	3.79e-12	2.45e-09	6.86e-12	original	original
AA	2	10201	Lesser Sundas deciduous forests	Mammals	Animalia	16	Urban_Minimal	1.12e-11	3.12e-14	2.02e-11	5.66e-14	1.26e-09	3.52e-12	2.28e-09	6.38e-12	original	original
AA	2	10201	Lesser Sundas deciduous forests	Plants	Plantae	2	Cropland_Intense	2.05e-11	3.57e-15	3.6e-11	6.26e-15	2.09e-09	3.63e-13	3.66e-09	6.36e-13	original	original
AA	2	10201	Lesser Sundas deciduous forests	Plants	Plantae	3	Cropland_Light	1.37e-11	2.38e-15	2.4e-11	4.17e-15	1.39e-09	2.42e-13	2.44e-09	4.24e-13	original	original
AA	2	10201	Lesser Sundas deciduous forests	Plants	Plantae	4	Cropland_Minimal	1.21e-11	2.1e-15	2.13e-11	3.69e-15	1.23e-09	2.14e-13	2.16e-09	3.75e-13	proxy_intensity	proxy_intensity
AA	2	10201	Lesser Sundas deciduous forests	Plants	Plantae	5	Managed_forest_Intense	1.34e-11	2.33e-15	2.36e-11	4.09e-15	1.37e-09	2.37e-13	2.4e-09	4.16e-13	proxy_intensity	proxy_intensity
AA	2	10201	Lesser Sundas deciduous forests	Plants	Plantae	6	Managed_forest_Light	7.64e-12	1.33e-15	1.34e-11	2.33e-15	7.77e-10	1.35e-13	1.36e-09	2.37e-13	original	original
AA	2	10201	Lesser Sundas deciduous forests	Plants	Plantae	7	Managed_forest_Minimal	2.37e-12	4.12e-16	4.16e-12	7.22e-16	2.39e-10	4.16e-14	4.2e-10	7.29e-14	original	original
AA	2	10201	Lesser Sundas deciduous forests	Plants	Plantae	8	Pasture_Intense	1.37e-11	2.38e-15	2.4e-11	4.17e-15	1.39e-09	2.42e-13	2.44e-09	4.24e-13	original	original
AA	2	10201	Lesser Sundas deciduous forests	Plants	Plantae	9	Pasture_Light	9.48e-12	1.65e-15	1.66e-11	2.89e-15	9.64e-10	1.67e-13	1.69e-09	2.94e-13	original	original
AA	2	10201	Lesser Sundas deciduous forests	Plants	Plantae	10	Pasture_Minimal	1.84e-12	3.2e-16	3.23e-12	5.62e-16	1.86e-10	3.23e-14	3.27e-10	5.67e-14	original	original
AA	2	10201	Lesser Sundas deciduous forests	Plants	Plantae	11	Plantation_Intense	1.87e-11	3.25e-15	3.28e-11	5.7e-15	1.9e-09	3.3e-13	3.34e-09	5.79e-13	proxy_intensity	proxy_intensity
AA	2	10201	Lesser Sundas deciduous forests	Plants	Plantae	12.5	Plantation_MinimalLight	1.08e-11	1.88e-15	1.89e-11	3.29e-15	1.1e-09	1.91e-13	1.93e-09	3.35e-13	original	original
AA	2	10201	Lesser Sundas deciduous forests	Plants	Plantae	14	Urban_Intense	1.47e-11	2.56e-15	2.59e-11	4.49e-15	1.5e-09	2.6e-13	2.63e-09	4.57e-13	original	original
AA	2	10201	Lesser Sundas deciduous forests	Plants	Plantae	15	Urban_Light	5.27e-13	9.15e-17	9.24e-13	1.61e-16	5.36e-11	9.3e-15	9.4e-11	1.63e-14	original	original
AA	2	10201	Lesser Sundas deciduous forests	Plants	Plantae	16	Urban_Minimal	0	0	0	0	0	0	0	0	original	original
AA	2	10201	Lesser Sundas deciduous forests	Reptiles	Animalia	2.5	Cropland_LightIntense	1.61e-11	9.62e-15	2.9e-11	1.73e-14	1.73e-09	1.03e-12	3.11e-09	1.86e-12	original	original
AA	2	10201	Lesser Sundas deciduous forests	Reptiles	Animalia	4	Cropland_Minimal	8.32e-12	4.96e-15	1.5e-11	8.93e-15	8.93e-10	5.33e-13	1.61e-09	9.59e-13	proxy_intensity	proxy_intensity
AA	2	10201	Lesser Sundas deciduous forests	Reptiles	Animalia	5	Managed_forest_Intense	5.56e-12	3.32e-15	1e-11	5.97e-15	5.97e-10	3.56e-13	1.07e-09	6.41e-13	proxy_intensity	proxy_intensity
AA	2	10201	Lesser Sundas deciduous forests	Reptiles	Animalia	6	Managed_forest_Light	1.52e-12	9.05e-16	2.73e-12	1.63e-15	1.63e-10	9.71e-14	2.93e-10	1.75e-13	original	original
AA	2	10201	Lesser Sundas deciduous forests	Reptiles	Animalia	7	Managed_forest_Minimal	2.74e-13	1.63e-16	4.92e-13	2.94e-16	2.92e-11	1.74e-14	5.25e-11	3.13e-14	original	original
AA	2	10201	Lesser Sundas deciduous forests	Reptiles	Animalia	8.5	Pasture_LightIntense	1.66e-11	9.89e-15	2.98e-11	1.78e-14	1.78e-09	1.06e-12	3.2e-09	1.91e-12	original	original
AA	2	10201	Lesser Sundas deciduous forests	Reptiles	Animalia	10	Pasture_Minimal	1.65e-11	9.86e-15	2.98e-11	1.78e-14	1.76e-09	1.05e-12	3.17e-09	1.89e-12	original	original
AA	2	10201	Lesser Sundas deciduous forests	Reptiles	Animalia	11.5	Plantation_LightIntense	1.45e-11	8.67e-15	2.62e-11	1.56e-14	1.56e-09	9.3e-13	2.81e-09	1.67e-12	original	original
AA	2	10201	Lesser Sundas deciduous forests	Reptiles	Animalia	13	Plantation_Minimal	1.38e-12	8.26e-16	2.49e-12	1.49e-15	1.49e-10	8.86e-14	2.67e-10	1.59e-13	proxy_intensity	proxy_intensity
AA	2	10201	Lesser Sundas deciduous forests	Reptiles	Animalia	14	Urban_Intense	1.58e-11	9.45e-15	2.85e-11	1.7e-14	1.7e-09	1.01e-12	3.06e-09	1.83e-12	original	original
AA	2	10201	Lesser Sundas deciduous forests	Reptiles	Animalia	15	Urban_Light	1.56e-11	9.33e-15	2.81e-11	1.68e-14	1.68e-09	1e-12	3.02e-09	1.8e-12	original	original
AA	2	10201	Lesser Sundas deciduous forests	Reptiles	Animalia	16	Urban_Minimal	1.54e-11	9.18e-15	2.77e-11	1.65e-14	1.64e-09	9.79e-13	2.95e-09	1.76e-12	original	original
AA	2	10202	New Caledonia dry forests	Amphibians	Animalia	2.5	Cropland_LightIntense	2.83e-11	3.64e-15	6.9e-11	8.87e-15	4.81e-09	6.18e-13	1.18e-08	1.51e-12	proxy_type	proxy_gep
AA	2	10202	New Caledonia dry forests	Amphibians	Animalia	4	Cropland_Minimal	1.46e-11	1.88e-15	3.56e-11	4.58e-15	2.48e-09	3.19e-13	6.08e-09	7.82e-13	proxy_type	proxy_gep
AA	2	10202	New Caledonia dry forests	Amphibians	Animalia	5	Managed_forest_Intense	1.06e-11	1.36e-15	2.5e-11	3.22e-15	1.82e-09	2.34e-13	4.3e-09	5.53e-13	proxy_type	proxy_gep
AA	2	10202	New Caledonia dry forests	Amphibians	Animalia	6	Managed_forest_Light	2.89e-12	3.71e-16	6.83e-12	8.78e-16	4.97e-10	6.39e-14	1.17e-09	1.51e-13	proxy_type	proxy_gep
AA	2	10202	New Caledonia dry forests	Amphibians	Animalia	7	Managed_forest_Minimal	6.41e-13	8.25e-17	1.52e-12	1.95e-16	1.1e-10	1.42e-14	2.61e-10	3.35e-14	proxy_type	proxy_gep
AA	2	10202	New Caledonia dry forests	Amphibians	Animalia	8.5	Pasture_LightIntense	2.48e-11	3.19e-15	6.14e-11	7.89e-15	4.17e-09	5.36e-13	1.04e-08	1.34e-12	proxy_type	proxy_gep
AA	2	10202	New Caledonia dry forests	Amphibians	Animalia	10	Pasture_Minimal	1.49e-11	1.91e-15	3.68e-11	4.73e-15	2.5e-09	3.21e-13	6.25e-09	8.03e-13	proxy_type	proxy_gep
AA	2	10202	New Caledonia dry forests	Amphibians	Animalia	11.5	Plantation_LightIntense	1.02e-11	1.31e-15	2.14e-11	2.75e-15	1.64e-09	2.11e-13	3.49e-09	4.48e-13	proxy_type	proxy_gep
AA	2	10202	New Caledonia dry forests	Amphibians	Animalia	13	Plantation_Minimal	9.73e-13	1.25e-16	2.04e-12	2.62e-16	1.57e-10	2.01e-14	3.32e-10	4.27e-14	proxy_type	proxy_gep
AA	2	10202	New Caledonia dry forests	Amphibians	Animalia	14	Urban_Intense	3.78e-11	4.86e-15	1.07e-10	1.37e-14	6.56e-09	8.44e-13	1.87e-08	2.4e-12	proxy_type	proxy_gep
AA	2	10202	New Caledonia dry forests	Amphibians	Animalia	15	Urban_Light	2.07e-11	2.67e-15	5.86e-11	7.53e-15	3.6e-09	4.63e-13	1.02e-08	1.32e-12	proxy_type	proxy_gep
AA	2	10202	New Caledonia dry forests	Amphibians	Animalia	16	Urban_Minimal	0	0	0	0	0	0	0	0	proxy_type	proxy_gep
AA	2	10202	New Caledonia dry forests	Birds	Animalia	2.5	Cropland_LightIntense	1.82e-11	1.2e-14	4.43e-11	2.92e-14	3.09e-09	2.03e-12	7.6e-09	5e-12	proxy_type	proxy_type
AA	2	10202	New Caledonia dry forests	Birds	Animalia	4	Cropland_Minimal	9.38e-12	6.17e-15	2.29e-11	1.5e-14	1.6e-09	1.05e-12	3.92e-09	2.58e-12	proxy_type	proxy_type
AA	2	10202	New Caledonia dry forests	Birds	Animalia	5	Managed_forest_Intense	6.23e-12	4.1e-15	6.8e-12	4.48e-15	6.66e-10	4.38e-13	7.27e-10	4.78e-13	proxy_intensity	proxy_intensity
AA	2	10202	New Caledonia dry forests	Birds	Animalia	6	Managed_forest_Light	1.7e-12	1.12e-15	1.86e-12	1.22e-15	1.82e-10	1.19e-13	1.98e-10	1.3e-13	original	original
AA	2	10202	New Caledonia dry forests	Birds	Animalia	7	Managed_forest_Minimal	3.07e-13	2.02e-16	3.35e-13	2.2e-16	3.25e-11	2.14e-14	3.55e-11	2.34e-14	original	original
AA	2	10202	New Caledonia dry forests	Birds	Animalia	8.5	Pasture_LightIntense	1.86e-11	1.23e-14	2.04e-11	1.34e-14	1.99e-09	1.31e-12	2.17e-09	1.43e-12	original	original
AA	2	10202	New Caledonia dry forests	Birds	Animalia	10	Pasture_Minimal	1.12e-11	7.36e-15	1.22e-11	8.03e-15	1.2e-09	7.86e-13	1.3e-09	8.58e-13	proxy_intensity	proxy_intensity
AA	2	10202	New Caledonia dry forests	Birds	Animalia	11.5	Plantation_LightIntense	4.68e-12	3.08e-15	9.22e-12	6.06e-15	7.56e-10	4.97e-13	1.51e-09	9.96e-13	proxy_type	proxy_type
AA	2	10202	New Caledonia dry forests	Birds	Animalia	13	Plantation_Minimal	4.46e-13	2.93e-16	8.78e-13	5.78e-16	7.2e-11	4.74e-14	1.44e-10	9.48e-14	proxy_type	proxy_type
AA	2	10202	New Caledonia dry forests	Birds	Animalia	14	Urban_Intense	3.15e-11	2.07e-14	3.44e-11	2.26e-14	3.36e-09	2.21e-12	3.67e-09	2.41e-12	proxy_intensity	proxy_intensity
AA	2	10202	New Caledonia dry forests	Birds	Animalia	15	Urban_Light	1.73e-11	1.14e-14	1.88e-11	1.24e-14	1.84e-09	1.21e-12	2.01e-09	1.32e-12	original	original
AA	2	10202	New Caledonia dry forests	Birds	Animalia	16	Urban_Minimal	0	0	0	0	0	0	0	0	proxy_intensity	proxy_intensity
AA	2	10202	New Caledonia dry forests	Mammals	Animalia	2.5	Cropland_LightIntense	2.09e-11	4.18e-15	5.53e-11	1.1e-14	3.75e-09	7.48e-13	9.98e-09	1.99e-12	proxy_type	proxy_type
AA	2	10202	New Caledonia dry forests	Mammals	Animalia	4	Cropland_Minimal	1.08e-11	2.16e-15	2.85e-11	5.69e-15	1.93e-09	3.86e-13	5.15e-09	1.03e-12	proxy_type	proxy_type
AA	2	10202	New Caledonia dry forests	Mammals	Animalia	5	Managed_forest_Intense	1.03e-11	2.05e-15	1.14e-11	2.29e-15	1.17e-09	2.33e-13	1.3e-09	2.59e-13	proxy_intensity	proxy_intensity
AA	2	10202	New Caledonia dry forests	Mammals	Animalia	6	Managed_forest_Light	2.81e-12	5.6e-16	3.12e-12	6.23e-16	3.19e-10	6.36e-14	3.54e-10	7.07e-14	original	original
AA	2	10202	New Caledonia dry forests	Mammals	Animalia	7	Managed_forest_Minimal	5.06e-13	1.01e-16	5.63e-13	1.12e-16	5.71e-11	1.14e-14	6.35e-11	1.27e-14	original	original
AA	2	10202	New Caledonia dry forests	Mammals	Animalia	8.5	Pasture_LightIntense	3.11e-11	6.21e-15	3.46e-11	6.91e-15	3.53e-09	7.05e-13	3.93e-09	7.84e-13	original	original
AA	2	10202	New Caledonia dry forests	Mammals	Animalia	10	Pasture_Minimal	1.87e-11	3.73e-15	2.08e-11	4.15e-15	2.12e-09	4.23e-13	2.36e-09	4.71e-13	proxy_intensity	proxy_intensity
AA	2	10202	New Caledonia dry forests	Mammals	Animalia	11.5	Plantation_LightIntense	5.15e-12	1.03e-15	1.2e-11	2.39e-15	8.75e-10	1.75e-13	2.08e-09	4.16e-13	proxy_type	proxy_type
AA	2	10202	New Caledonia dry forests	Mammals	Animalia	13	Plantation_Minimal	4.91e-13	9.8e-17	1.14e-12	2.28e-16	8.34e-11	1.66e-14	1.98e-10	3.96e-14	proxy_type	proxy_type
AA	2	10202	New Caledonia dry forests	Mammals	Animalia	14	Urban_Intense	5e-11	9.98e-15	5.56e-11	1.11e-14	5.68e-09	1.13e-12	6.31e-09	1.26e-12	proxy_intensity	proxy_intensity
AA	2	10202	New Caledonia dry forests	Mammals	Animalia	15	Urban_Light	2.74e-11	5.47e-15	3.05e-11	6.09e-15	3.11e-09	6.21e-13	3.46e-09	6.91e-13	original	original
AA	2	10202	New Caledonia dry forests	Mammals	Animalia	16	Urban_Minimal	0	0	0	0	0	0	0	0	proxy_intensity	proxy_intensity
AA	2	10202	New Caledonia dry forests	Plants	Plantae	2	Cropland_Intense	3.23e-11	6.19e-14	8.08e-11	1.55e-13	5.13e-09	9.84e-12	1.3e-08	2.49e-11	proxy_type	proxy_type
AA	2	10202	New Caledonia dry forests	Plants	Plantae	3	Cropland_Light	2.15e-11	4.13e-14	5.39e-11	1.03e-13	3.42e-09	6.56e-12	8.65e-09	1.66e-11	proxy_type	proxy_type
AA	2	10202	New Caledonia dry forests	Plants	Plantae	4	Cropland_Minimal	1.9e-11	3.65e-14	4.77e-11	9.15e-14	3.03e-09	5.81e-12	7.66e-09	1.47e-11	proxy_type	proxy_type
AA	2	10202	New Caledonia dry forests	Plants	Plantae	5	Managed_forest_Intense	6.85e-11	1.31e-13	8.37e-11	1.61e-13	6.97e-09	1.34e-11	8.51e-09	1.63e-11	proxy_intensity	proxy_intensity
AA	2	10202	New Caledonia dry forests	Plants	Plantae	6	Managed_forest_Light	3.9e-11	7.47e-14	4.76e-11	9.13e-14	3.96e-09	7.6e-12	4.84e-09	9.28e-12	original	original
AA	2	10202	New Caledonia dry forests	Plants	Plantae	7	Managed_forest_Minimal	1.21e-11	2.32e-14	1.48e-11	2.83e-14	1.22e-09	2.34e-12	1.49e-09	2.86e-12	original	original
AA	2	10202	New Caledonia dry forests	Plants	Plantae	8	Pasture_Intense	6.99e-11	1.34e-13	8.54e-11	1.64e-13	7.1e-09	1.36e-11	8.68e-09	1.66e-11	proxy_intensity	proxy_intensity
AA	2	10202	New Caledonia dry forests	Plants	Plantae	9	Pasture_Light	4.84e-11	9.28e-14	5.91e-11	1.13e-13	4.92e-09	9.43e-12	6.01e-09	1.15e-11	original	original
AA	2	10202	New Caledonia dry forests	Plants	Plantae	10	Pasture_Minimal	9.4e-12	1.8e-14	1.15e-11	2.2e-14	9.56e-10	1.83e-12	1.17e-09	2.24e-12	proxy_intensity	proxy_intensity
AA	2	10202	New Caledonia dry forests	Plants	Plantae	11	Plantation_Intense	7e-12	1.34e-14	1.78e-11	3.42e-14	1.02e-09	1.95e-12	2.69e-09	5.17e-12	proxy_type	proxy_type
AA	2	10202	New Caledonia dry forests	Plants	Plantae	12.5	Plantation_MinimalLight	4.04e-12	7.75e-15	1.03e-11	1.98e-14	5.87e-10	1.13e-12	1.56e-09	2.98e-12	proxy_type	proxy_type
AA	2	10202	New Caledonia dry forests	Plants	Plantae	14	Urban_Intense	7.52e-11	1.44e-13	9.19e-11	1.76e-13	7.65e-09	1.47e-11	9.35e-09	1.79e-11	proxy_intensity	proxy_intensity
AA	2	10202	New Caledonia dry forests	Plants	Plantae	15	Urban_Light	2.69e-12	5.15e-15	3.28e-12	6.3e-15	2.73e-10	5.24e-13	3.34e-10	6.4e-13	original	original
AA	2	10202	New Caledonia dry forests	Plants	Plantae	16	Urban_Minimal	0	0	0	0	0	0	0	0	proxy_intensity	proxy_intensity
AA	2	10202	New Caledonia dry forests	Reptiles	Animalia	2.5	Cropland_LightIntense	2.8e-11	1.21e-13	6.85e-11	2.96e-13	4.75e-09	2.05e-11	1.17e-08	5.05e-11	proxy_type	proxy_type
AA	2	10202	New Caledonia dry forests	Reptiles	Animalia	4	Cropland_Minimal	1.45e-11	6.24e-14	3.54e-11	1.53e-13	2.45e-09	1.06e-11	6.04e-09	2.61e-11	proxy_type	proxy_type
AA	2	10202	New Caledonia dry forests	Reptiles	Animalia	5	Managed_forest_Intense	2.52e-11	1.09e-13	3.11e-11	1.34e-13	2.7e-09	1.17e-11	3.34e-09	1.44e-11	proxy_intensity	proxy_intensity
AA	2	10202	New Caledonia dry forests	Reptiles	Animalia	6	Managed_forest_Light	6.87e-12	2.96e-14	8.49e-12	3.66e-14	7.37e-10	3.18e-12	9.11e-10	3.93e-12	original	original
AA	2	10202	New Caledonia dry forests	Reptiles	Animalia	7	Managed_forest_Minimal	1.24e-12	5.34e-15	1.53e-12	6.6e-15	1.32e-10	5.69e-13	1.63e-10	7.04e-13	original	original
AA	2	10202	New Caledonia dry forests	Reptiles	Animalia	8.5	Pasture_LightIntense	7.61e-11	3.28e-13	9.41e-11	4.06e-13	8.17e-09	3.52e-11	1.01e-08	4.36e-11	original	original
AA	2	10202	New Caledonia dry forests	Reptiles	Animalia	10	Pasture_Minimal	4.57e-11	1.97e-13	5.65e-11	2.44e-13	4.9e-09	2.11e-11	6.06e-09	2.61e-11	proxy_intensity	proxy_intensity
AA	2	10202	New Caledonia dry forests	Reptiles	Animalia	11.5	Plantation_LightIntense	8.56e-12	3.69e-14	1.93e-11	8.33e-14	1.38e-09	5.93e-12	3.16e-09	1.36e-11	proxy_type	proxy_type
AA	2	10202	New Caledonia dry forests	Reptiles	Animalia	13	Plantation_Minimal	8.15e-13	3.52e-15	1.84e-12	7.93e-15	1.31e-10	5.65e-13	3.01e-10	1.3e-12	proxy_type	proxy_type
AA	2	10202	New Caledonia dry forests	Reptiles	Animalia	14	Urban_Intense	1.35e-10	5.83e-13	1.67e-10	7.21e-13	1.45e-08	6.26e-11	1.79e-08	7.74e-11	proxy_intensity	proxy_intensity
AA	2	10202	New Caledonia dry forests	Reptiles	Animalia	15	Urban_Light	7.42e-11	3.2e-13	9.17e-11	3.95e-13	7.96e-09	3.43e-11	9.84e-09	4.24e-11	original	original
AA	2	10202	New Caledonia dry forests	Reptiles	Animalia	16	Urban_Minimal	0	0	0	0	0	0	0	0	proxy_intensity	proxy_intensity
AA	2	10203	Sumba deciduous forests	Amphibians	Animalia	2.5	Cropland_LightIntense	3.57e-11	1.74e-15	1.2e-10	5.85e-15	3.83e-09	1.87e-13	1.28e-08	6.28e-13	original	original
AA	2	10203	Sumba deciduous forests	Amphibians	Animalia	4	Cropland_Minimal	3.19e-11	1.56e-15	1.07e-10	5.23e-15	3.4e-09	1.66e-13	1.14e-08	5.57e-13	original	original
AA	2	10203	Sumba deciduous forests	Amphibians	Animalia	5	Managed_forest_Intense	1.43e-11	6.97e-16	4.78e-11	2.34e-15	1.52e-09	7.43e-14	5.1e-09	2.49e-13	proxy_intensity	proxy_intensity
AA	2	10203	Sumba deciduous forests	Amphibians	Animalia	6	Managed_forest_Light	3.89e-12	1.9e-16	1.3e-11	6.38e-16	4.14e-10	2.03e-14	1.39e-09	6.8e-14	proxy_intensity	proxy_intensity
AA	2	10203	Sumba deciduous forests	Amphibians	Animalia	7	Managed_forest_Minimal	8.64e-13	4.22e-17	2.9e-12	1.42e-16	9.21e-11	4.5e-15	3.09e-10	1.51e-14	original	original
AA	2	10203	Sumba deciduous forests	Amphibians	Animalia	8.5	Pasture_LightIntense	3.45e-11	1.69e-15	1.16e-10	5.66e-15	3.7e-09	1.81e-13	1.24e-08	6.07e-13	original	original
AA	2	10203	Sumba deciduous forests	Amphibians	Animalia	10	Pasture_Minimal	2.07e-11	1.01e-15	6.94e-11	3.39e-15	2.22e-09	1.09e-13	7.45e-09	3.64e-13	proxy_intensity	proxy_intensity
AA	2	10203	Sumba deciduous forests	Amphibians	Animalia	11.5	Plantation_LightIntense	1.02e-11	5e-16	2.14e-11	1.05e-15	1.64e-09	8.04e-14	3.49e-09	1.7e-13	proxy_type	proxy_type
AA	2	10203	Sumba deciduous forests	Amphibians	Animalia	13	Plantation_Minimal	9.73e-13	4.76e-17	2.04e-12	9.96e-17	1.57e-10	7.66e-15	3.32e-10	1.62e-14	proxy_type	proxy_type
AA	2	10203	Sumba deciduous forests	Amphibians	Animalia	14	Urban_Intense	3.78e-11	1.85e-15	1.07e-10	5.22e-15	6.56e-09	3.21e-13	1.87e-08	9.14e-13	proxy_type	proxy_type
AA	2	10203	Sumba deciduous forests	Amphibians	Animalia	15	Urban_Light	2.07e-11	1.01e-15	5.86e-11	2.86e-15	3.6e-09	1.76e-13	1.02e-08	5.01e-13	proxy_type	proxy_type
AA	2	10203	Sumba deciduous forests	Amphibians	Animalia	16	Urban_Minimal	0	0	0	0	0	0	0	0	proxy_type	proxy_type
AA	2	10203	Sumba deciduous forests	Birds	Animalia	2.5	Cropland_LightIntense	1.77e-11	3.72e-14	5.72e-11	1.2e-13	1.89e-09	3.97e-12	6.11e-09	1.28e-11	original	original
AA	2	10203	Sumba deciduous forests	Birds	Animalia	4	Cropland_Minimal	1.65e-11	3.46e-14	5.32e-11	1.12e-13	1.75e-09	3.67e-12	5.65e-09	1.18e-11	original	original
AA	2	10203	Sumba deciduous forests	Birds	Animalia	5	Managed_forest_Intense	6.27e-12	1.31e-14	2.02e-11	4.24e-14	6.66e-10	1.39e-12	2.15e-09	4.5e-12	proxy_intensity	proxy_intensity
AA	2	10203	Sumba deciduous forests	Birds	Animalia	6	Managed_forest_Light	1.71e-12	3.59e-15	5.52e-12	1.16e-14	1.82e-10	3.8e-13	5.85e-10	1.23e-12	proxy_intensity	proxy_intensity
AA	2	10203	Sumba deciduous forests	Birds	Animalia	7	Managed_forest_Minimal	3.8e-13	7.97e-16	1.23e-12	2.57e-15	4.03e-11	8.45e-14	1.3e-10	2.73e-13	original	original
AA	2	10203	Sumba deciduous forests	Birds	Animalia	8.5	Pasture_LightIntense	2.06e-11	4.33e-14	6.66e-11	1.4e-13	2.21e-09	4.62e-12	7.11e-09	1.49e-11	original	original
AA	2	10203	Sumba deciduous forests	Birds	Animalia	10	Pasture_Minimal	1.24e-11	2.6e-14	4e-11	8.37e-14	1.32e-09	2.77e-12	4.27e-09	8.94e-12	proxy_intensity	proxy_intensity
AA	2	10203	Sumba deciduous forests	Birds	Animalia	11.5	Plantation_LightIntense	4.68e-12	9.81e-15	9.22e-12	1.93e-14	7.56e-10	1.58e-12	1.51e-09	3.17e-12	proxy_type	proxy_type
AA	2	10203	Sumba deciduous forests	Birds	Animalia	13	Plantation_Minimal	4.46e-13	9.34e-16	8.78e-13	1.84e-15	7.2e-11	1.51e-13	1.44e-10	3.02e-13	proxy_type	proxy_type
AA	2	10203	Sumba deciduous forests	Birds	Animalia	14	Urban_Intense	2.49e-11	5.23e-14	7.17e-11	1.5e-13	4.29e-09	8.98e-12	1.25e-08	2.62e-11	proxy_type	proxy_type
AA	2	10203	Sumba deciduous forests	Birds	Animalia	15	Urban_Light	1.37e-11	2.87e-14	3.93e-11	8.24e-14	2.35e-09	4.92e-12	6.85e-09	1.44e-11	proxy_type	proxy_type
AA	2	10203	Sumba deciduous forests	Birds	Animalia	16	Urban_Minimal	0	0	0	0	0	0	0	0	proxy_type	proxy_type
AA	2	10203	Sumba deciduous forests	Mammals	Animalia	2.5	Cropland_LightIntense	2.74e-11	3.67e-15	9.58e-11	1.29e-14	3.1e-09	4.17e-13	1.09e-08	1.46e-12	original	original
AA	2	10203	Sumba deciduous forests	Mammals	Animalia	4	Cropland_Minimal	2.59e-11	3.48e-15	9.08e-11	1.22e-14	2.92e-09	3.92e-13	1.02e-08	1.37e-12	original	original
AA	2	10203	Sumba deciduous forests	Mammals	Animalia	5	Managed_forest_Intense	9.1e-12	1.22e-15	3.19e-11	4.28e-15	1.03e-09	1.38e-13	3.59e-09	4.82e-13	proxy_intensity	proxy_intensity
AA	2	10203	Sumba deciduous forests	Mammals	Animalia	6	Managed_forest_Light	2.48e-12	3.33e-16	8.69e-12	1.17e-15	2.8e-10	3.75e-14	9.8e-10	1.31e-13	proxy_intensity	proxy_intensity
AA	2	10203	Sumba deciduous forests	Mammals	Animalia	7	Managed_forest_Minimal	5.51e-13	7.4e-17	1.93e-12	2.59e-16	6.22e-11	8.34e-15	2.18e-10	2.92e-14	original	original
AA	2	10203	Sumba deciduous forests	Mammals	Animalia	8.5	Pasture_LightIntense	2.87e-11	3.85e-15	1e-10	1.35e-14	3.25e-09	4.36e-13	1.14e-08	1.53e-12	original	original
AA	2	10203	Sumba deciduous forests	Mammals	Animalia	10	Pasture_Minimal	1.72e-11	2.31e-15	6.02e-11	8.08e-15	1.95e-09	2.62e-13	6.84e-09	9.17e-13	proxy_intensity	proxy_intensity
AA	2	10203	Sumba deciduous forests	Mammals	Animalia	11.5	Plantation_LightIntense	5.15e-12	6.92e-16	1.2e-11	1.61e-15	8.75e-10	1.17e-13	2.08e-09	2.8e-13	proxy_type	proxy_type
AA	2	10203	Sumba deciduous forests	Mammals	Animalia	13	Plantation_Minimal	4.91e-13	6.59e-17	1.14e-12	1.53e-16	8.34e-11	1.12e-14	1.98e-10	2.66e-14	proxy_type	proxy_type
AA	2	10203	Sumba deciduous forests	Mammals	Animalia	14	Urban_Intense	2.32e-11	3.11e-15	7.33e-11	9.83e-15	4.16e-09	5.58e-13	1.35e-08	1.81e-12	proxy_type	proxy_type
AA	2	10203	Sumba deciduous forests	Mammals	Animalia	15	Urban_Light	1.27e-11	1.71e-15	4.02e-11	5.39e-15	2.28e-09	3.06e-13	7.39e-09	9.91e-13	proxy_type	proxy_type
AA	2	10203	Sumba deciduous forests	Mammals	Animalia	16	Urban_Minimal	0	0	0	0	0	0	0	0	proxy_type	proxy_type
AA	2	10203	Sumba deciduous forests	Plants	Plantae	2	Cropland_Intense	5.87e-11	1.08e-15	1.81e-10	3.33e-15	5.97e-09	1.1e-13	1.84e-08	3.39e-13	original	original
AA	2	10203	Sumba deciduous forests	Plants	Plantae	3	Cropland_Light	3.91e-11	7.22e-16	1.2e-10	2.22e-15	3.98e-09	7.34e-14	1.22e-08	2.26e-13	proxy_intensity	proxy_intensity
AA	2	10203	Sumba deciduous forests	Plants	Plantae	4	Cropland_Minimal	3.46e-11	6.38e-16	1.07e-10	1.97e-15	3.5e-09	6.45e-14	1.08e-08	1.99e-13	original	original
AA	2	10203	Sumba deciduous forests	Plants	Plantae	5	Managed_forest_Intense	3.84e-11	7.08e-16	1.18e-10	2.18e-15	3.88e-09	7.15e-14	1.19e-08	2.2e-13	proxy_intensity	proxy_intensity
AA	2	10203	Sumba deciduous forests	Plants	Plantae	6	Managed_forest_Light	2.18e-11	4.02e-16	6.72e-11	1.24e-15	2.2e-09	4.06e-14	6.79e-09	1.25e-13	proxy_intensity	proxy_intensity
AA	2	10203	Sumba deciduous forests	Plants	Plantae	7	Managed_forest_Minimal	6.77e-12	1.25e-16	2.09e-11	3.85e-16	6.84e-10	1.26e-14	2.11e-09	3.88e-14	original	original
AA	2	10203	Sumba deciduous forests	Plants	Plantae	8	Pasture_Intense	3.91e-11	7.22e-16	1.2e-10	2.22e-15	3.98e-09	7.34e-14	1.22e-08	2.26e-13	original	original
AA	2	10203	Sumba deciduous forests	Plants	Plantae	9	Pasture_Light	2.71e-11	5e-16	8.34e-11	1.54e-15	2.75e-09	5.08e-14	8.48e-09	1.56e-13	original	original
AA	2	10203	Sumba deciduous forests	Plants	Plantae	10	Pasture_Minimal	5.27e-12	9.71e-17	1.62e-11	2.99e-16	5.35e-10	9.88e-15	1.65e-09	3.04e-14	proxy_intensity	proxy_intensity
AA	2	10203	Sumba deciduous forests	Plants	Plantae	11	Plantation_Intense	7e-12	1.29e-16	1.78e-11	3.29e-16	1.02e-09	1.87e-14	2.69e-09	4.97e-14	proxy_type	proxy_type
AA	2	10203	Sumba deciduous forests	Plants	Plantae	12.5	Plantation_MinimalLight	4.04e-12	7.45e-17	1.03e-11	1.9e-16	5.87e-10	1.08e-14	1.56e-09	2.87e-14	proxy_type	proxy_type
AA	2	10203	Sumba deciduous forests	Plants	Plantae	14	Urban_Intense	2.13e-11	3.94e-16	5.3e-11	9.77e-16	3.38e-09	6.23e-14	8.6e-09	1.59e-13	proxy_type	proxy_type
AA	2	10203	Sumba deciduous forests	Plants	Plantae	15	Urban_Light	7.62e-13	1.41e-17	1.89e-12	3.49e-17	1.21e-10	2.22e-15	3.07e-10	5.67e-15	proxy_type	proxy_type
AA	2	10203	Sumba deciduous forests	Plants	Plantae	16	Urban_Minimal	0	0	0	0	0	0	0	0	proxy_type	proxy_type
AA	2	10203	Sumba deciduous forests	Reptiles	Animalia	2.5	Cropland_LightIntense	3.35e-11	1.6e-15	1.13e-10	5.4e-15	3.6e-09	1.72e-13	1.21e-08	5.8e-13	original	original
AA	2	10203	Sumba deciduous forests	Reptiles	Animalia	4	Cropland_Minimal	3.33e-11	1.59e-15	1.12e-10	5.36e-15	3.55e-09	1.7e-13	1.2e-08	5.72e-13	original	original
AA	2	10203	Sumba deciduous forests	Reptiles	Animalia	5	Managed_forest_Intense	9.28e-12	4.43e-16	3.13e-11	1.49e-15	9.89e-10	4.73e-14	3.34e-09	1.59e-13	proxy_intensity	proxy_intensity
AA	2	10203	Sumba deciduous forests	Reptiles	Animalia	6	Managed_forest_Light	2.53e-12	1.21e-16	8.53e-12	4.08e-16	2.7e-10	1.29e-14	9.1e-10	4.34e-14	proxy_intensity	proxy_intensity
AA	2	10203	Sumba deciduous forests	Reptiles	Animalia	7	Managed_forest_Minimal	5.63e-13	2.69e-17	1.9e-12	9.06e-17	6e-11	2.86e-15	2.02e-10	9.65e-15	original	original
AA	2	10203	Sumba deciduous forests	Reptiles	Animalia	8.5	Pasture_LightIntense	3.46e-11	1.65e-15	1.17e-10	5.57e-15	3.71e-09	1.77e-13	1.25e-08	5.98e-13	original	original
AA	2	10203	Sumba deciduous forests	Reptiles	Animalia	10	Pasture_Minimal	2.08e-11	9.91e-16	7e-11	3.34e-15	2.23e-09	1.06e-13	7.51e-09	3.59e-13	proxy_intensity	proxy_intensity
AA	2	10203	Sumba deciduous forests	Reptiles	Animalia	11.5	Plantation_LightIntense	8.56e-12	4.09e-16	1.93e-11	9.22e-16	1.38e-09	6.57e-14	3.16e-09	1.51e-13	proxy_type	proxy_type
AA	2	10203	Sumba deciduous forests	Reptiles	Animalia	13	Plantation_Minimal	8.15e-13	3.9e-17	1.84e-12	8.78e-17	1.31e-10	6.26e-15	3.01e-10	1.44e-14	proxy_type	proxy_type
AA	2	10203	Sumba deciduous forests	Reptiles	Animalia	14	Urban_Intense	4.1e-11	1.96e-15	1.13e-10	5.4e-15	6.88e-09	3.29e-13	1.95e-08	9.32e-13	proxy_type	proxy_type
AA	2	10203	Sumba deciduous forests	Reptiles	Animalia	15	Urban_Light	2.25e-11	1.07e-15	6.2e-11	2.96e-15	3.77e-09	1.8e-13	1.07e-08	5.11e-13	proxy_type	proxy_type
AA	2	10203	Sumba deciduous forests	Reptiles	Animalia	16	Urban_Minimal	0	0	0	0	0	0	0	0	proxy_type	proxy_type
AA	2	10204	Timor and Wetar deciduous forests	Amphibians	Animalia	2.5	Cropland_LightIntense	1.35e-11	1.53e-15	2.44e-11	2.77e-15	1.45e-09	1.65e-13	2.62e-09	2.97e-13	original	original
AA	2	10204	Timor and Wetar deciduous forests	Amphibians	Animalia	4	Cropland_Minimal	1.24e-11	1.41e-15	2.24e-11	2.54e-15	1.32e-09	1.5e-13	2.39e-09	2.71e-13	original	original
AA	2	10204	Timor and Wetar deciduous forests	Amphibians	Animalia	5	Managed_forest_Intense	6.16e-12	6.98e-16	1.11e-11	1.26e-15	6.61e-10	7.49e-14	1.19e-09	1.35e-13	proxy_intensity	proxy_intensity
AA	2	10204	Timor and Wetar deciduous forests	Amphibians	Animalia	6	Managed_forest_Light	1.68e-12	1.9e-16	3.03e-12	3.44e-16	1.8e-10	2.04e-14	3.25e-10	3.69e-14	original	original
AA	2	10204	Timor and Wetar deciduous forests	Amphibians	Animalia	7	Managed_forest_Minimal	3.03e-13	3.43e-17	5.47e-13	6.2e-17	3.23e-11	3.66e-15	5.83e-11	6.61e-15	original	original
AA	2	10204	Timor and Wetar deciduous forests	Amphibians	Animalia	8.5	Pasture_LightIntense	1.32e-11	1.49e-15	2.38e-11	2.7e-15	1.41e-09	1.6e-13	2.55e-09	2.89e-13	original	original
AA	2	10204	Timor and Wetar deciduous forests	Amphibians	Animalia	10	Pasture_Minimal	7.91e-12	8.96e-16	1.43e-11	1.62e-15	8.49e-10	9.62e-14	1.53e-09	1.74e-13	proxy_intensity	proxy_intensity
AA	2	10204	Timor and Wetar deciduous forests	Amphibians	Animalia	11.5	Plantation_LightIntense	1.36e-11	1.55e-15	2.46e-11	2.79e-15	1.46e-09	1.66e-13	2.64e-09	2.99e-13	original	original
AA	2	10204	Timor and Wetar deciduous forests	Amphibians	Animalia	13	Plantation_Minimal	1.3e-12	1.47e-16	2.35e-12	2.66e-16	1.39e-10	1.58e-14	2.52e-10	2.85e-14	proxy_intensity	proxy_intensity
AA	2	10204	Timor and Wetar deciduous forests	Amphibians	Animalia	14	Urban_Intense	1.44e-11	1.63e-15	2.59e-11	2.94e-15	1.54e-09	1.75e-13	2.78e-09	3.15e-13	original	original
AA	2	10204	Timor and Wetar deciduous forests	Amphibians	Animalia	15	Urban_Light	7.88e-12	8.93e-16	1.42e-11	1.61e-15	8.45e-10	9.58e-14	1.53e-09	1.73e-13	proxy_intensity	proxy_intensity
AA	2	10204	Timor and Wetar deciduous forests	Amphibians	Animalia	16	Urban_Minimal	0	0	0	0	0	0	0	0	proxy_intensity	proxy_intensity
AA	2	10204	Timor and Wetar deciduous forests	Birds	Animalia	2.5	Cropland_LightIntense	4.83e-12	1.47e-14	7.13e-12	2.17e-14	5.15e-10	1.57e-12	7.62e-10	2.32e-12	original	original
AA	2	10204	Timor and Wetar deciduous forests	Birds	Animalia	4	Cropland_Minimal	4.53e-12	1.38e-14	6.7e-12	2.04e-14	4.81e-10	1.46e-12	7.11e-10	2.16e-12	original	original
AA	2	10204	Timor and Wetar deciduous forests	Birds	Animalia	5	Managed_forest_Intense	2.04e-12	6.22e-15	3.02e-12	9.19e-15	2.18e-10	6.64e-13	3.22e-10	9.81e-13	proxy_intensity	proxy_intensity
AA	2	10204	Timor and Wetar deciduous forests	Birds	Animalia	6	Managed_forest_Light	5.57e-13	1.7e-15	8.23e-13	2.51e-15	5.95e-11	1.81e-13	8.79e-11	2.68e-13	original	original
AA	2	10204	Timor and Wetar deciduous forests	Birds	Animalia	7	Managed_forest_Minimal	1e-13	3.06e-16	1.48e-13	4.52e-16	1.07e-11	3.24e-14	1.57e-11	4.79e-14	original	original
AA	2	10204	Timor and Wetar deciduous forests	Birds	Animalia	8.5	Pasture_LightIntense	5.54e-12	1.69e-14	8.19e-12	2.49e-14	5.91e-10	1.8e-12	8.74e-10	2.66e-12	original	original
AA	2	10204	Timor and Wetar deciduous forests	Birds	Animalia	10	Pasture_Minimal	3.32e-12	1.01e-14	4.91e-12	1.5e-14	3.55e-10	1.08e-12	5.25e-10	1.6e-12	proxy_intensity	proxy_intensity
AA	2	10204	Timor and Wetar deciduous forests	Birds	Animalia	11.5	Plantation_LightIntense	5.33e-12	1.62e-14	7.88e-12	2.4e-14	5.69e-10	1.73e-12	8.42e-10	2.56e-12	original	original
AA	2	10204	Timor and Wetar deciduous forests	Birds	Animalia	13	Plantation_Minimal	5.08e-13	1.55e-15	7.51e-13	2.28e-15	5.42e-11	1.65e-13	8.02e-11	2.44e-13	proxy_intensity	proxy_intensity
AA	2	10204	Timor and Wetar deciduous forests	Birds	Animalia	14	Urban_Intense	5.4e-12	1.64e-14	7.98e-12	2.43e-14	5.77e-10	1.76e-12	8.52e-10	2.59e-12	original	original
AA	2	10204	Timor and Wetar deciduous forests	Birds	Animalia	15	Urban_Light	2.96e-12	9.01e-15	4.38e-12	1.33e-14	3.16e-10	9.63e-13	4.67e-10	1.42e-12	proxy_intensity	proxy_intensity
AA	2	10204	Timor and Wetar deciduous forests	Birds	Animalia	16	Urban_Minimal	0	0	0	0	0	0	0	0	proxy_intensity	proxy_intensity
AA	2	10204	Timor and Wetar deciduous forests	Mammals	Animalia	2.5	Cropland_LightIntense	9e-12	1.45e-14	1.48e-11	2.38e-14	1.02e-09	1.64e-12	1.68e-09	2.7e-12	original	original
AA	2	10204	Timor and Wetar deciduous forests	Mammals	Animalia	4	Cropland_Minimal	8.62e-12	1.39e-14	1.42e-11	2.28e-14	9.72e-10	1.56e-12	1.6e-09	2.57e-12	original	original
AA	2	10204	Timor and Wetar deciduous forests	Mammals	Animalia	5	Managed_forest_Intense	3.56e-12	5.73e-15	5.85e-12	9.42e-15	4.04e-10	6.51e-13	6.64e-10	1.07e-12	proxy_intensity	proxy_intensity
AA	2	10204	Timor and Wetar deciduous forests	Mammals	Animalia	6	Managed_forest_Light	9.71e-13	1.56e-15	1.6e-12	2.57e-15	1.1e-10	1.77e-13	1.81e-10	2.92e-13	original	original
AA	2	10204	Timor and Wetar deciduous forests	Mammals	Animalia	7	Managed_forest_Minimal	1.75e-13	2.82e-16	2.88e-13	4.63e-16	1.97e-11	3.18e-14	3.25e-11	5.23e-14	original	original
AA	2	10204	Timor and Wetar deciduous forests	Mammals	Animalia	8.5	Pasture_LightIntense	9.12e-12	1.47e-14	1.5e-11	2.41e-14	1.03e-09	1.67e-12	1.7e-09	2.74e-12	original	original
AA	2	10204	Timor and Wetar deciduous forests	Mammals	Animalia	10	Pasture_Minimal	5.47e-12	8.81e-15	8.99e-12	1.45e-14	6.21e-10	1e-12	1.02e-09	1.64e-12	proxy_intensity	proxy_intensity
AA	2	10204	Timor and Wetar deciduous forests	Mammals	Animalia	11.5	Plantation_LightIntense	6.66e-12	1.07e-14	1.1e-11	1.76e-14	7.56e-10	1.22e-12	1.24e-09	2e-12	original	original
AA	2	10204	Timor and Wetar deciduous forests	Mammals	Animalia	13	Plantation_Minimal	6.35e-13	1.02e-15	1.04e-12	1.68e-15	7.2e-11	1.16e-13	1.18e-10	1.91e-13	proxy_intensity	proxy_intensity
AA	2	10204	Timor and Wetar deciduous forests	Mammals	Animalia	14	Urban_Intense	8.92e-12	1.44e-14	1.47e-11	2.36e-14	1.01e-09	1.63e-12	1.67e-09	2.68e-12	original	original
AA	2	10204	Timor and Wetar deciduous forests	Mammals	Animalia	15	Urban_Light	4.89e-12	7.88e-15	8.05e-12	1.3e-14	5.55e-10	8.94e-13	9.13e-10	1.47e-12	proxy_intensity	proxy_intensity
AA	2	10204	Timor and Wetar deciduous forests	Mammals	Animalia	16	Urban_Minimal	0	0	0	0	0	0	0	0	proxy_intensity	proxy_intensity
AA	2	10204	Timor and Wetar deciduous forests	Plants	Plantae	2	Cropland_Intense	1.89e-11	8.96e-16	3.59e-11	1.7e-15	1.92e-09	9.11e-14	3.65e-09	1.73e-13	original	original
AA	2	10204	Timor and Wetar deciduous forests	Plants	Plantae	3	Cropland_Light	1.26e-11	5.97e-16	2.39e-11	1.13e-15	1.28e-09	6.07e-14	2.43e-09	1.15e-13	original	original
AA	2	10204	Timor and Wetar deciduous forests	Plants	Plantae	4	Cropland_Minimal	1.11e-11	5.28e-16	2.12e-11	1e-15	1.13e-09	5.34e-14	2.14e-09	1.01e-13	original	original
AA	2	10204	Timor and Wetar deciduous forests	Plants	Plantae	5	Managed_forest_Intense	1.24e-11	5.86e-16	2.35e-11	1.11e-15	1.26e-09	5.96e-14	2.38e-09	1.13e-13	proxy_intensity	proxy_intensity
AA	2	10204	Timor and Wetar deciduous forests	Plants	Plantae	6	Managed_forest_Light	7.03e-12	3.33e-16	1.33e-11	6.33e-16	7.14e-10	3.39e-14	1.36e-09	6.43e-14	original	original
AA	2	10204	Timor and Wetar deciduous forests	Plants	Plantae	7	Managed_forest_Minimal	2.18e-12	1.03e-16	4.14e-12	1.96e-16	2.2e-10	1.04e-14	4.18e-10	1.98e-14	original	original
AA	2	10204	Timor and Wetar deciduous forests	Plants	Plantae	8	Pasture_Intense	1.26e-11	5.97e-16	2.39e-11	1.13e-15	1.28e-09	6.07e-14	2.43e-09	1.15e-13	original	original
AA	2	10204	Timor and Wetar deciduous forests	Plants	Plantae	9	Pasture_Light	8.72e-12	4.14e-16	1.66e-11	7.85e-16	8.87e-10	4.2e-14	1.68e-09	7.98e-14	original	original
AA	2	10204	Timor and Wetar deciduous forests	Plants	Plantae	10	Pasture_Minimal	1.7e-12	8.04e-17	3.22e-12	1.53e-16	1.72e-10	8.17e-15	3.27e-10	1.55e-14	proxy_intensity	proxy_intensity
AA	2	10204	Timor and Wetar deciduous forests	Plants	Plantae	11	Plantation_Intense	1.72e-11	8.16e-16	3.27e-11	1.55e-15	1.75e-09	8.29e-14	3.32e-09	1.57e-13	original	original
AA	2	10204	Timor and Wetar deciduous forests	Plants	Plantae	12.5	Plantation_MinimalLight	9.93e-12	4.71e-16	1.89e-11	8.94e-16	1.01e-09	4.79e-14	1.92e-09	9.09e-14	proxy_intensity	proxy_intensity
AA	2	10204	Timor and Wetar deciduous forests	Plants	Plantae	14	Urban_Intense	1.36e-11	6.43e-16	2.58e-11	1.22e-15	1.38e-09	6.54e-14	2.62e-09	1.24e-13	original	original
AA	2	10204	Timor and Wetar deciduous forests	Plants	Plantae	15	Urban_Light	4.85e-13	2.3e-17	9.2e-13	4.36e-17	4.93e-11	2.34e-15	9.35e-11	4.43e-15	proxy_intensity	proxy_intensity
AA	2	10204	Timor and Wetar deciduous forests	Plants	Plantae	16	Urban_Minimal	0	0	0	0	0	0	0	0	proxy_intensity	proxy_intensity
AA	2	10204	Timor and Wetar deciduous forests	Reptiles	Animalia	2.5	Cropland_LightIntense	1.31e-11	1.09e-14	2.37e-11	1.97e-14	1.41e-09	1.17e-12	2.54e-09	2.12e-12	original	original
AA	2	10204	Timor and Wetar deciduous forests	Reptiles	Animalia	4	Cropland_Minimal	1.31e-11	1.09e-14	2.36e-11	1.97e-14	1.39e-09	1.16e-12	2.51e-09	2.1e-12	original	original
AA	2	10204	Timor and Wetar deciduous forests	Reptiles	Animalia	5	Managed_forest_Intense	4.4e-12	3.67e-15	7.94e-12	6.62e-15	4.72e-10	3.94e-13	8.52e-10	7.11e-13	proxy_intensity	proxy_intensity
AA	2	10204	Timor and Wetar deciduous forests	Reptiles	Animalia	6	Managed_forest_Light	1.2e-12	1e-15	2.17e-12	1.81e-15	1.29e-10	1.07e-13	2.32e-10	1.94e-13	original	original
AA	2	10204	Timor and Wetar deciduous forests	Reptiles	Animalia	7	Managed_forest_Minimal	2.16e-13	1.8e-16	3.9e-13	3.26e-16	2.31e-11	1.92e-14	4.16e-11	3.47e-14	original	original
AA	2	10204	Timor and Wetar deciduous forests	Reptiles	Animalia	8.5	Pasture_LightIntense	1.33e-11	1.11e-14	2.4e-11	2e-14	1.43e-09	1.19e-12	2.58e-09	2.15e-12	original	original
AA	2	10204	Timor and Wetar deciduous forests	Reptiles	Animalia	10	Pasture_Minimal	7.98e-12	6.66e-15	1.44e-11	1.2e-14	8.56e-10	7.14e-13	1.55e-09	1.29e-12	proxy_intensity	proxy_intensity
AA	2	10204	Timor and Wetar deciduous forests	Reptiles	Animalia	11.5	Plantation_LightIntense	1.27e-11	1.06e-14	2.3e-11	1.92e-14	1.37e-09	1.14e-12	2.47e-09	2.06e-12	original	original
AA	2	10204	Timor and Wetar deciduous forests	Reptiles	Animalia	13	Plantation_Minimal	1.21e-12	1.01e-15	2.19e-12	1.83e-15	1.3e-10	1.09e-13	2.35e-10	1.96e-13	proxy_intensity	proxy_intensity
AA	2	10204	Timor and Wetar deciduous forests	Reptiles	Animalia	14	Urban_Intense	1.28e-11	1.07e-14	2.31e-11	1.93e-14	1.38e-09	1.15e-12	2.48e-09	2.07e-12	original	original
AA	2	10204	Timor and Wetar deciduous forests	Reptiles	Animalia	15	Urban_Light	7.03e-12	5.87e-15	1.27e-11	1.06e-14	7.54e-10	6.29e-13	1.36e-09	1.14e-12	proxy_intensity	proxy_intensity
AA	2	10204	Timor and Wetar deciduous forests	Reptiles	Animalia	16	Urban_Minimal	0	0	0	0	0	0	0	0	proxy_intensity	proxy_intensity
AA	4	10401	Chatham Island temperate forests	Amphibians	Animalia	2.5	Cropland_LightIntense	1.17e-11	2.48e-17	2.02e-11	4.27e-17	9.17e-09	1.94e-14	1.59e-08	3.37e-14	proxy_type	proxy_gep
AA	4	10401	Chatham Island temperate forests	Amphibians	Animalia	4	Cropland_Minimal	6.05e-12	1.28e-17	1.04e-11	2.21e-17	4.73e-09	1e-14	8.22e-09	1.74e-14	proxy_type	proxy_gep
AA	4	10401	Chatham Island temperate forests	Amphibians	Animalia	5	Managed_forest_Intense	6.12e-12	1.29e-17	1.01e-11	2.13e-17	4.76e-09	1.01e-14	7.92e-09	1.67e-14	proxy_type	proxy_gep
AA	4	10401	Chatham Island temperate forests	Amphibians	Animalia	6	Managed_forest_Light	1.67e-12	3.53e-18	2.74e-12	5.8e-18	1.3e-09	2.74e-15	2.16e-09	4.57e-15	proxy_type	proxy_gep
AA	4	10401	Chatham Island temperate forests	Amphibians	Animalia	7	Managed_forest_Minimal	3.71e-13	7.84e-19	6.09e-13	1.29e-18	2.88e-10	6.09e-16	4.8e-10	1.01e-15	proxy_type	proxy_gep
AA	4	10401	Chatham Island temperate forests	Amphibians	Animalia	8.5	Pasture_LightIntense	1.06e-11	2.24e-17	1.64e-11	3.47e-17	7.34e-09	1.55e-14	1.18e-08	2.5e-14	proxy_type	proxy_gep
AA	4	10401	Chatham Island temperate forests	Amphibians	Animalia	10	Pasture_Minimal	6.35e-12	1.34e-17	9.84e-12	2.08e-17	4.41e-09	9.31e-15	7.1e-09	1.5e-14	proxy_type	proxy_gep
AA	4	10401	Chatham Island temperate forests	Amphibians	Animalia	11.5	Plantation_LightIntense	2.54e-11	5.38e-17	3.64e-11	7.7e-17	1.77e-08	3.75e-14	2.59e-08	5.47e-14	proxy_type	proxy_gep
AA	4	10401	Chatham Island temperate forests	Amphibians	Animalia	13	Plantation_Minimal	2.42e-12	5.12e-18	3.47e-12	7.34e-18	1.69e-09	3.57e-15	2.47e-09	5.21e-15	proxy_type	proxy_gep
AA	4	10401	Chatham Island temperate forests	Amphibians	Animalia	14	Urban_Intense	1.79e-11	3.78e-17	3.19e-11	6.74e-17	1.41e-08	2.98e-14	2.53e-08	5.35e-14	proxy_type	proxy_gep
AA	4	10401	Chatham Island temperate forests	Amphibians	Animalia	15	Urban_Light	9.81e-12	2.07e-17	1.75e-11	3.69e-17	7.74e-09	1.64e-14	1.39e-08	2.93e-14	proxy_type	proxy_gep
AA	4	10401	Chatham Island temperate forests	Amphibians	Animalia	16	Urban_Minimal	0	0	0	0	0	0	0	0	proxy_type	proxy_gep
AA	4	10401	Chatham Island temperate forests	Birds	Animalia	2.5	Cropland_LightIntense	1.04e-11	9.09e-15	2.02e-11	1.77e-14	8.36e-09	7.29e-12	1.63e-08	1.42e-11	proxy_type	proxy_type
AA	4	10401	Chatham Island temperate forests	Birds	Animalia	4	Cropland_Minimal	5.38e-12	4.69e-15	1.04e-11	9.11e-15	4.32e-09	3.76e-12	8.43e-09	7.35e-12	proxy_type	proxy_type
AA	4	10401	Chatham Island temperate forests	Birds	Animalia	5	Managed_forest_Intense	1.05e-11	9.15e-15	1.23e-11	1.07e-14	8.42e-09	7.34e-12	9.84e-09	8.58e-12	proxy_type	proxy_type
[truncated: 49,151 more rows]

## Sheet: land use categories
Cropland_LightIntense
Cropland_Minimal
Managed_forest_Intense
Managed_forest_Light
Managed_forest_Minimal
Pasture_LightIntense
Pasture_Minimal
Plantation_LightIntense
Plantation_Minimal
Urban_Intense
Urban_Light
Urban_Minimal

## Sheet: area_casestudy
spice	m2/FU fresh	requirement fresh	m2/FU dried end product	yield lower boundary [kg/ha]	m2/FU lower boundary	m2/FU dried end product lower boundary	yield upper boundary [kg/ha]	m2/FU upper boundary	m2/FU dried end product upper boundary	yield median	m2/FU median	m2/FU dried end product median
capsicum	0.115494	4	0.461976	1482	3.93612	15.7445	4973	1.173	4.692	2501	2.3324	9.3296
cardamom, conventional	10	4.5	45	447.9	22.3264	100.469	1048	9.54198	42.9389	512	19.5312	87.8906
cinnamon, conventional	7.27273	1.33	9.67273	529	18.9036	25.1418	1771	5.64653	7.50988	669	14.9477	19.8804
cinnamon, organic	5.55556	1.33	7.38889	529	18.9036	25.1418	1771	5.64653	7.50988	669	14.9477	19.8804
cloves, conventional	2.82008	1.33	3.75071	310	32.2581	42.9032	1226	8.15661	10.8483	926.4	10.7945	14.3566
cloves, organic	3.90625	1.33	5.19531	310	32.2581	42.9032	1226	8.15661	10.8483	926.4	10.7945	14.3566
cumin	15.4083	1.05	16.1787	778	39.096	41.0508	1253	24.2751	25.4888	1008	30.1753	31.684
ginger, conventional	0.700935	1	0.700935	4981	1.50572	1.50572	12344	0.607583	0.607583	9920	0.756048	0.756048
ginger, organic	0.8	7	5.6	4981	1.50572	10.5401	12344	0.607583	4.25308	9920	0.756048	5.29234
mace, conventional	25.4001	2.5	63.5001	447.9	22.3264	55.816	1048	9.54198	23.855	512	19.5312	48.8281
nutmeg, conventional	4.7619	1.3	6.19048	447.9	22.3264	29.0243	1048	9.54198	12.4046	512	19.5312	25.3906
pepper	4	5.27	21.08	589	16.9779	89.4737	2244	4.45633	23.4848	915	10.929	57.5956
saffron	571.429	5	2857.14	17.6	568.182	2840.91	22.7	440.529	2202.64	20	500	2500
turmeric, conventional	0.423729	1	0.423729	7976	0.940321	0.940321	29050	0.258176	0.258176	17400	0.431034	0.431034
turmeric, organic	1	5	5	7976	0.940321	4.7016	29050	0.258176	1.29088	17400	0.431034	2.15517
vanilla, conventional	28.5714	5.88	168	190	52.6316	309.474	654	15.2905	89.9083	348	28.7356	168.966
vanilla, organic	8.33333	4	33.3333	190	52.6316	210.526	654	15.2905	61.1621	348	28.7356	114.943

## Sheet: area_median_yield
spice	m2/FU fresh	requirement fresh	m2/FU dried end product	yield lower boundary [kg/ha]	m2/FU lower boundary	m2/FU dried end product lower boundary	yield upper boundary [kg/ha]	m2/FU upper boundary	m2/FU dried end product upper boundary	yield median	m2/FU median	m2/FU dried end product median
capsicum	0.115494	4	15.7445	1482	3.93612	15.7445	4973	1.173	4.692	2501	2.3324	9.3296	llllllllllllllllllllllllllllllllllllllllllllllllllllllllllllllllllmmmmmmmmmmmmmmmmmmmmmmmmmmmmmmmmmmmmmmmmmmmmmmmmmmmmmmmmmmmmmmmmmmmmmmmmmmmmmmmmmmmmmmmmmmmmmmmmmmmmmmmmmmmmmmmmmmmmmmmmmmmmmmmmmmmmmmmmmmmmmmmmmmmmmmmmmmmmmm
cardamom, conventional	10	4.5	100.469	447.9	22.3264	100.469	1048	9.54198	42.9389	512	19.5312	87.8906
cinnamon, conventional	7.27273	1.33	25.1418	529	18.9036	25.1418	1771	5.64653	7.50988	669	14.9477	19.8804
cinnamon, organic	5.55556	1.33	25.1418	529	18.9036	25.1418	1771	5.64653	7.50988	669	14.9477	19.8804
cloves, conventional	2.82008	1.33	42.9032	310	32.2581	42.9032	1226	8.15661	10.8483	926.4	10.7945	14.3566
cloves, organic	3.90625	1.33	42.9032	310	32.2581	42.9032	1226	8.15661	10.8483	926.4	10.7945	14.3566
cumin	15.4083	1.05	41.0508	778	39.096	41.0508	1253	24.2751	25.4888	1008	30.1753	31.684
ginger, conventional	0.700935	1	1.50572	4981	1.50572	1.50572	12344	0.607583	0.607583	9920	0.756048	0.756048
ginger, organic	0.8	7	10.5401	4981	1.50572	10.5401	12344	0.607583	4.25308	9920	0.756048	5.29234
mace, conventional	25.4001	2.5	55.816	447.9	22.3264	55.816	1048	9.54198	23.855	512	19.5312	48.8281
nutmeg, conventional	4.7619	1.3	29.0243	447.9	22.3264	29.0243	1048	9.54198	12.4046	512	19.5312	25.3906
pepper	4	5.27	89.4737	589	16.9779	89.4737	2244	4.45633	23.4848	915	10.929	57.5956
saffron	571.429	5	2840.91	17.6	568.182	2840.91	22.7	440.529	2202.64	20	500	2500
turmeric, conventional	0.423729	1	0.940321	7976	0.940321	0.940321	29050	0.258176	0.258176	17400	0.431034	0.431034
turmeric, organic	1	5	4.7016	7976	0.940321	4.7016	29050	0.258176	1.29088	17400	0.431034	2.15517
vanilla, conventional	28.5714	5.88	309.474	190	52.6316	309.474	654	15.2905	89.9083	348	28.7356	168.966
vanilla, organic	8.33333	4	210.526	190	52.6316	210.526	654	15.2905	61.1621	348	28.7356	114.943
			insert here what m2/FU you want to calculate for biodiv

## Sheet: ReCiPe
Damage category	Unit	capsicum	cardamom	cinnamon, conventional	cinnamon, organic	cloves, conventional	cloves, organic	cumin	ginger, conventional	ginger, organic	mace	nutmeg	pepper	saffron	turmeric, conventional	turmeric, organic	vanilla, conventional	vanilla, organic
Ecosystems	species/year	1.36579e-07	6.54285e-07	1.4206e-07	5.51266e-08	7.93045e-08	4.43418e-08	3.64558e-07	1.83269e-08	9.86782e-08	9.37497e-08	9.11529e-08	1.77713e-07	2.63044e-05	1.29055e-08	7.02483e-08	1.63199e-06	2.85427e-07

[truncated: 6 more sheets: ReCiPe_contributions, ReCiPe_levels, LC_Impact, contributions, LCImpact_levels, tra_occ_data]
