# Supplementary material for: From Farm to Flavor: Carbon and Biodiversity Footprint of the Global Spice Market
Source: Environ Sci Technol. 2026 Apr 7;60(15):11421–33. doi: 10.1021/acs.est.5c04846 (PMC13104020; doi:10.1021/acs.est.5c04846)
Supplement: Supplementary file 6 [file es5c04846_si_007.xlsx]

## Sheet: ReadMe
Monte Carlo Simulaiton
This Excel file provides the results of the Monte Carlo Simulation on the EF3.1 and LC-Impact LCA Assessment. - Overview: summarizes all relevant results

## Sheet: overview
spice	cultivation	impact	Unit	Mean	Median	standard deviation	CV	2.50%	97.50%	SEM	runs	data	RHW	RHW check
nutmeg	conventional	climate change	kg CO2 eq	7.69	7.66	0.685	0.089	6.46	9.16	0.00685	10000	yes	0.175553	high uncertainty
nutmeg	conventional	acidification	mol H+ eq	0.066	0.0656	0.00606	0.0919	0.055	0.0785	6.06e-05	10000	yes	0.17803	high uncertainty
nutmeg	conventional	land use	Pt	548	547	59.3	0.108	437	669	0.593	10000	yes	0.211679	high uncertainty
nutmeg	conventional	water use	m3 depriv.	44.1	48.5	75.7	1.71	-119	181	0.757	10000	yes	3.40136	high uncertainty
capsicum	conventional	LC-Impact - ecosystem quality	PDF*year	1.33e-13	1.71e-13	7.69e-13	5.81	-1.47e-12	1.54e-12	7.69e-15	10000	yes	11.3158	high uncertainty
ginger	organic	climate change	kg CO2 eq	9.8	9.69	1.09	0.112	7.99	12.2	0.0109	10000	yes	0.214796	high uncertainty
ginger	organic	acidification	mol H+ eq	0.058	0.0576	0.00606	0.105	0.0472	0.0712	6.06e-05	10000	yes	0.206897	high uncertainty
ginger	organic	land use	Pt	598	596	83.6	0.14	441	771	0.836	10000	yes	0.27592	high uncertainty
ginger	organic	water use	m3 depriv.	0.000237	6.95	93.6	395000	-207	165	0.936	10000	yes	784810	high uncertainty
cardamom	conventional	LC-Impact - ecosystem quality	PDF*year	5.33e-13	5.77e-13	8.82e-13	1.65	-1.38e-12	2.17e-12	8.82e-15	10000	yes	3.33021	high uncertainty
cumin	conventional	climate change	kg CO2 eq	12.2	12.2	0.802	0.0658	10.7	13.8	0.00802	10000	yes	0.127049	high uncertainty
cumin	conventional	acidification	mol H+ eq	0.0559	0.0556	0.00528	0.0944	0.0463	0.067	5.28e-05	10000	yes	0.185152	high uncertainty
cumin	conventional	land use	Pt	402	394	78.4	0.195	273	579	0.784	10000	yes	0.380597	high uncertainty
cumin	conventional	water use	m3 depriv.	50.4	54.5	56.9	1.13	-75	152	0.569	10000	yes	2.25198	high uncertainty
cinnamon	conventional	LC-Impact - ecosystem quality	PDF*year	7.25e-14	8.75e-14	1.82e-13	2.52	-3.49e-13	3.91e-13	5.77e-15	10000	yes	5.10345	high uncertainty
capsicum	conventional	climate change	kg CO2 eq	16.5	16.4	1.55	0.0942	13.7	19.8	0.0155	10000	yes	0.184848	high uncertainty
capsicum	conventional	acidification	mol H+ eq	0.265	0.262	0.0329	0.124	0.209	0.337	0.000329	10000	yes	0.241509	high uncertainty
capsicum	conventional	land use	Pt	243	247	852	3.51	-1440	1990	8.52	10000	yes	7.05761	high uncertainty
capsicum	conventional	water use	m3 depriv.	11.9	21.1	144	12.2	-300	270	1.44	10000	yes	23.9496	high uncertainty
cinnamon	organic	LC-Impact - ecosystem quality	PDF*year	4.1e-14	7.09e-14	3.38e-13	8.24	-7.04e-13	6.32e-13	1.07e-14	10000	yes	16.2927	high uncertainty
pepper	conventional	climate change	kg CO2 eq	20.8	19.9	5.11	0.245	13.7	32.9	0.161	10000	yes	0.461538	high uncertainty
pepper	conventional	acidification	mol H+ eq	0.135	0.132	0.0222	0.164	0.103	0.188	0.000702	10000	yes	0.314815	high uncertainty
pepper	conventional	land use	Pt	1750	1750	141	0.0809	1490	2030	4.47	10000	yes	0.154286	high uncertainty
pepper	conventional	water use	m3 depriv.	23.6	31.4	207	8.77	-417	410	6.55	10000	yes	17.5212	high uncertainty
cloves	conventional	LC-Impact - ecosystem quality	PDF*year	1.05e-13	1.37e-13	4.47e-13	4.25	-8.26e-13	8.99e-13	1.41e-14	10000	yes	8.21429	high uncertainty
mace	conventional	climate change	kg CO2 eq	2.79	2.77	0.287	0.103	2.28	3.41	0.00287	10000	yes	0.202509	high uncertainty
mace	conventional	acidification	mol H+ eq	0.0188	0.0186	0.00226	0.12	0.0149	0.0237	2.26e-05	10000	yes	0.234043	high uncertainty
mace	conventional	land use	Pt	941	939	86.4	0.0918	779	1120	0.864	10000	yes	0.18119	high uncertainty
mace	conventional	water use	m3 depriv.	5.03	6.95	36.9	7.34	-76.2	72.3	0.369	10000	yes	14.7614	high uncertainty
cloves	organic	LC-Impact - ecosystem quality	PDF*year	4.33e-14	6.24e-14	2.94e-13	6.78	-5.79e-13	5.53e-13	9.29e-15	10000	yes	13.0716	high uncertainty
saffron	conventional	climate change	kg CO2 eq	120	120	8.01	0.0667	105	136	0.253	10000	yes	0.129167	high uncertainty
saffron	conventional	acidification	mol H+ eq	0.573	0.57	0.0546	0.0953	0.47	0.686	0.00173	10000	yes	0.188482	high uncertainty
saffron	conventional	land use	Pt	23700	23600	2690	0.114	18900	29100	85.1	10000	yes	0.21519	high uncertainty
saffron	conventional	water use	m3 depriv.	639	651	329	0.514	-67.3	1250	10.4	10000	yes	1.03075	high uncertainty
cumin	conventional	LC-Impact - ecosystem quality	PDF*year	7.13e-14	8.63e-14	2.73e-13	3.82	-5.31e-13	5.56e-13	2.73e-15	10000	yes	7.62272	high uncertainty
cardamom	conventional	climate change	kg CO2 eq	25.9	25.2	4.11	0.159	19.9	36	0.0411	10000	yes	0.310811	high uncertainty
cardamom	conventional	acidification	mol H+ eq	0.346	0.344	0.0355	0.102	0.283	0.423	0.000355	10000	yes	0.202312	high uncertainty
cardamom	conventional	land use	Pt	1040	1010	978	0.943	-844	3090	9.78	10000	yes	1.89135	high uncertainty
cardamom	conventional	water use	m3 depriv.	734	736	235	0.321	242	1190	2.35	10000	yes	0.645777	high uncertainty
ginger	organic	LC-Impact - ecosystem quality	PDF*year	1.16e-13	1.42e-13	4.67e-13	4.04	-8.98e-13	9.55e-13	4.67e-15	10000	yes	7.98707	high uncertainty
vanilla	conventional	climate change	kg CO2 eq	41.6	40.8	6.06	0.146	31.9	55.6	0.192	10000	yes	0.284856	high uncertainty
vanilla	conventional	acidification	mol H+ eq	0.366	0.361	0.0458	0.125	0.292	0.466	0.00145	10000	yes	0.237705	high uncertainty
vanilla	conventional	land use	Pt	12500	12200	1970	0.157	9880	17900	62.3	10000	yes	0.3208	high uncertainty
vanilla	conventional	water use	m3 depriv.	380	402	349	0.918	-321	1050	11	10000	yes	1.80395	high uncertainty
ginger	conventional	LC-Impact - ecosystem quality	PDF*year	4.21e-14	4.46e-14	4.22e-14	1	-5e-14	1.21e-13	1.33e-15	10000	yes	2.03088	high uncertainty
vanilla	organic	climate change	kg CO2 eq	16.6	16	3.68	0.222	11.1	25.5	0.0368	10000	yes	0.433735	high uncertainty
vanilla	organic	acidification	mol H+ eq	0.0804	0.0779	0.0164	0.204	0.0555	0.12	0.000164	10000	yes	0.401119	high uncertainty
vanilla	organic	land use	Pt	3060	3050	268	0.0874	2570	3620	2.68	10000	yes	0.171569	high uncertainty
vanilla	organic	water use	m3 depriv.	1.38	6.67	92.2	66.8	-202	163	0.922	10000	yes	132.246	high uncertainty
mace	conventional	LC-Impact - ecosystem quality	PDF*year	4.21e-14	5.4e-14	1.89e-13	4.49	-3.57e-13	3.78e-13	1.89e-15	10000	yes	8.72922	high uncertainty
cinnamon	conventional	climate change	kg CO2 eq	12.2	12.1	1.3	0.107	9.86	14.9	0.0412	10000	yes	0.206557	high uncertainty
cinnamon	conventional	acidification	mol H+ eq	0.17	0.168	0.0205	0.121	0.134	0.214	0.000648	10000	yes	0.235294	high uncertainty
cinnamon	conventional	land use	Pt	746	744	76	0.102	610	905	2.4	10000	yes	0.197721	high uncertainty
cinnamon	conventional	water use	m3 depriv.	12.2	15.2	40.1	3.29	-75.7	85	1.27	10000	yes	6.58607	high uncertainty
nutmeg	conventional	LC-Impact - ecosystem quality	PDF*year	5.92e-14	8.41e-14	3.62e-13	6.12	-7.26e-13	7.09e-13	3.62e-15	10000	yes	12.1199	high uncertainty
cinnamon	organic	climate change	kg CO2 eq	6.72	6.7	0.611	0.091	5.62	8.08	0.0193	10000	yes	0.183036	high uncertainty
cinnamon	organic	acidification	mol H+ eq	0.0487	0.0482	0.00599	0.123	0.038	0.0621	0.000189	10000	yes	0.247433	high uncertainty
cinnamon	organic	land use	Pt	214	214	19.3	0.0903	180	254	0.611	10000	yes	0.172897	high uncertainty
cinnamon	organic	water use	m3 depriv.	1.92	7.58	67.6	35.1	-148	123	2.14	10000	yes	70.5729	high uncertainty
pepper	conventional	LC-Impact - ecosystem quality	PDF*year	1.93e-13	2.51e-13	8.44e-13	436	-1.63e-12	1.72e-12	8.44e-15	10000	yes	8.67876	high uncertainty
cloves	conventional	climate change	kg CO2 eq	10.1	10	0.789	0.0784	8.7	11.7	0.0249	10000	yes	0.148515	high uncertainty
cloves	conventional	acidification	mol H+ eq	0.0737	0.0735	0.00605	0.0821	0.0625	0.0857	0.000191	10000	yes	0.157395	high uncertainty
cloves	conventional	land use	Pt	337	334	32.4	0.0962	282	409	1.02	10000	yes	0.188427	high uncertainty
cloves	conventional	water use	m3 depriv.	92.8	102	96.5	1.04	-124	257	3.05	10000	yes	2.0528	high uncertainty
saffron	conventional	LC-Impact - ecosystem quality	PDF*year	5.9e-12	6.05e-12	1.57e-12	0.266	2.88e-12	8.83e-12	4.96e-14	10000	yes	0.504237	high uncertainty
cloves	organic	climate change	kg CO2 eq	5.8	5.77	0.563	0.097	4.8	6.99	0.0178	10000	yes	0.188793	high uncertainty
cloves	organic	acidification	mol H+ eq	0.0424	0.0421	0.0049	0.116	0.0332	0.0529	0.000155	10000	yes	0.232311	high uncertainty
cloves	organic	land use	Pt	159	158	15.1	0.0948	132	190	0.476	10000	yes	0.18239	high uncertainty
cloves	organic	water use	m3 depriv.	1.67	5.63	59.6	35.7	-135	111	1.89	10000	yes	73.6527	high uncertainty
turmeric	conventional	LC-Impact - ecosystem quality	PDF*year	9.49e-15	1.18e-14	2.74e-14	2.89	-4.4e-14	5.72e-14	8.68e-16	10000	yes	5.33193	high uncertainty
turmeric	conventional	climate change	kg CO2 eq	1.26	1.24	0.202	0.16	0.943	1.74	0.00202	10000	yes	0.31627	high uncertainty
turmeric	conventional	acidification	mol H+ eq	0.0135	0.013	0.00324	0.24	0.00888	0.0213	3.24e-05	10000	yes	0.46	high uncertainty
turmeric	conventional	land use	Pt	38.8	38.6	3.25	0.0837	33	45.8	0.0325	10000	yes	0.164948	high uncertainty
turmeric	conventional	water use	m3 depriv.	10	10.4	6.55	0.652	-3.93	21.9	0.0655	10000	yes	1.2915	high uncertainty
turmeric	organic	LC-Impact - ecosystem quality	PDF*year	1.15e-13	1.43e-13	3.71e-13	3.21	-6.39e-13	7.96e-13	1.17e-14	10000	yes	6.23913	high uncertainty
turmeric	organic	climate change	kg CO2 eq	6.58	6.55	0.624	0.0948	5.47	7.93	0.0197	10000	yes	0.18693	high uncertainty
turmeric	organic	acidification	mol H+ eq	0.0444	0.0442	0.00504	0.113	0.0354	0.0545	0.000159	10000	yes	0.21509	high uncertainty
turmeric	organic	land use	Pt	462	462	41.1	0.0889	389	552	1.3	10000	yes	0.176407	high uncertainty
turmeric	organic	water use	m3 depriv.	0.682	5.62	71.4	105	-152	135	2.26	10000	yes	210.411	high uncertainty
vanilla	conventional	LC-Impact - ecosystem quality	PDF*year	2.61e-12	2.69e-12	1.78e-12	0.681	-1.41e-12	5.81e-12	5.61e-14	10000	yes	1.38314	high uncertainty
ginger	conventional	climate change	kg CO2 eq	1.45	1.43	0.177	0.122	1.16	1.85	0.00177	10000	yes	0.237931	high uncertainty
ginger	conventional	acidification	mol H+ eq	0.0104	0.0101	0.00191	0.184	0.00749	0.0149	1.91e-05	10000	yes	0.35625	high uncertainty
ginger	conventional	land use	Pt	73.6	73.2	13.2	0.179	48.8	101	0.132	10000	yes	0.35462	high uncertainty
ginger	conventional	water use	m3 depriv.	9.66	10.4	9.7	1.01	-11.1	27	0.097	10000	yes	1.97205	high uncertainty
vanilla	organic	LC-Impact - ecosystem quality	PDF*year	5.55e-13	0.379	4.76e-13	0.858	-4.57e-13	0.12	4.76e-15	10000	yes	1.08108e+11	high uncertainty

## Sheet: cloves_LCI
Damage category	Unit	Mean	Median	SD	CV	0.025	0.975	SEM
Ecosystems quality	PDF.year	1.05e-13	1.37e-13	4.47e-13	4.25	-8.26e-13	8.99e-13	1.41e-14
Ecotoxicity	PDF.m3.d	1290000	1240000	374000	0.29	677000	2090000	11800
Human health	DALY	4.89e-05	3.04e-05	0.00113	23	-0.00222	0.00231	3.56e-05
Mineral resource scarcity	kg ore	0.463	0.454	0.077	0.166	0.346	0.635	0.00244
Confidence interval:	95
Impact category	Unit	Mean	Median	SD	CV	0.025	0.975	SEM
Acidification, TE, marginal	PDF.year	2.63e-15	2.61e-15	2.64e-16	0.1	2.16e-15	3.2e-15	8.35e-18
Climate change, AE, marg./av.	PDF.year	5.48e-15	5.47e-15	4.38e-16	0.08	4.66e-15	6.38e-15	1.39e-17
Climate change, HH, marg./av.	DALY	1.41e-05	1.4e-05	1.13e-06	0.08	1.2e-05	1.64e-05	3.56e-08
Climate change, TE, marg./av.	PDF.year	1.76e-14	1.76e-14	1.41e-15	0.08	1.5e-14	2.05e-14	4.46e-17
Ecotoxicity, freshwater, average	PDF.m3.d	11000	10600	3480	0.316	5130	18800	110
Ecotoxicity, marine, average	PDF.m3.d	1280000	1230000	372000	0.29	670000	2070000	11800
Ecotoxicity, terrestrial, average	PDF.m3.d	240	198	1010	4.22	-1720	2300	32
Freshwater eutrophication, FE, avg	PDF.year	4.81e-15	4.5e-15	1.61e-15	0.335	2.67e-15	8.69e-15	5.11e-17
Human toxicity, cancer, average	DALY	2.19e-05	2.1e-05	1.99e-05	0.907	-1.51e-05	6.25e-05	6.29e-07
Human toxicity, non-cancer, average	DALY	-1.14e-05	-3.15e-05	0.00111	-97.5	-0.00226	0.00221	3.5e-05
Ionising radiation, HH, average	DALY	4.24e-09	2.39e-09	6.45e-09	1.52	5.52e-10	2.03e-08	2.04e-10
Land stress, TE, average	PDF.year	1.41e-14	1.41e-14	1.33e-15	0.0942	1.17e-14	1.69e-14	4.2e-17
Marine eutrophication, ME, average	PDF.year	7.16e-19	7.09e-19	8.17e-20	0.114	5.7e-19	8.94e-19	2.58e-21
Mineral scarcity, average	kg ore	0.463	0.454	0.077	0.166	0.346	0.635	0.00244
Ozone depletion, HH, average	DALY	2.4e-09	2.33e-09	4.78e-10	0.199	1.65e-09	3.49e-09	1.51e-11
Ozone formation, HH, average	DALY	2.59e-08	2.56e-08	2.92e-09	0.112	2.07e-08	3.23e-08	9.22e-11
Ozone formation, TE, average	PDF.year	3.04e-17	3.02e-17	3.39e-18	0.112	2.41e-17	3.76e-17	1.07e-19
Particulate matter, HH, average	DALY	1.04e-05	1.03e-05	1.01e-06	0.0965	8.54e-06	1.25e-05	3.18e-08
Water stress, AE, marginal	PDF.year	6.06e-14	9.15e-14	4.47e-13	7.38	-8.72e-13	8.53e-13	1.41e-14
Water stress, HH, average	DALY	1.38e-05	1.36e-05	2.51e-06	0.182	9.59e-06	1.95e-05	7.93e-08
Confidence interval:	95

## Sheet: clovesEF
Damage category	Unit	Mean	Median	SD	CV	0.025	0.975	SEM
Acidification	mol H+ eq	0.0737	0.0735	0.00605	0.0821	0.0625	0.0857	0.000191
Climate change	kg CO2 eq	10.1	10	0.789	0.0784	8.7	11.7	0.0249
Ecotoxicity, freshwater	CTUe	1740	1720	487	0.28	806	2750	15.4
Eutrophication, freshwater	kg P eq	0.00199	0.00178	0.000979	0.493	0.000811	0.00471	3.1e-05
Eutrophication, marine	kg N eq	0.012	0.0118	0.00125	0.105	0.00986	0.0147	3.95e-05
Eutrophication, terrestrial	mol N eq	0.196	0.196	0.0167	0.085	0.165	0.232	0.000528
Human toxicity, cancer	CTUh	6.06e-09	7.54e-09	1.5e-07	24.8	-2.83e-07	2.98e-07	4.75e-09
Human toxicity, non-cancer	CTUh	1.46e-06	2.04e-06	3.33e-05	22.8	-6.65e-05	6.49e-05	1.05e-06
Ionising radiation	kBq U-235 eq	0.358	0.244	0.355	0.992	0.125	1.27	0.0112
Land use	Pt	337	334	32.4	0.0962	282	409	1.02
Ozone depletion	kg CFC11 eq	3.52e-06	3.26e-06	1.31e-06	0.371	1.72e-06	6.72e-06	4.13e-08
Particulate matter	disease inc.	8.76e-07	8.57e-07	1.5e-07	0.171	6.59e-07	1.23e-06	4.74e-09
Photochemical ozone formation	kg NMVOC eq	0.0398	0.0395	0.00464	0.117	0.0322	0.0495	0.000147
Resource use, fossils	MJ	109	108	11.1	0.101	90.4	133	0.35
Resource use, minerals and metals	kg Sb eq	0.00012	0.000116	2.58e-05	0.214	7.87e-05	0.000178	8.16e-07
Water use	m3 depriv.	92.8	102	96.5	1.04	-124	257	3.05
Confidence interval:	95
Impact category	Unit	Mean	Median	SD	CV	0.025	0.975	SEM
Acidification	mol H+ eq	0.0737	0.0735	0.00605	0.0821	0.0625	0.0857	0.000191
Climate change	kg CO2 eq	10.1	10	0.789	0.0784	8.7	11.7	0.0249
Climate change - Biogenic	kg CO2 eq	0.0303	0.03	0.00403	0.133	0.0232	0.0389	0.000127
Climate change - Fossil	kg CO2 eq	8.6	8.57	0.75	0.0871	7.31	10.2	0.0237
Climate change - Land use and LU change	kg CO2 eq	1.43	1.42	0.107	0.0751	1.24	1.66	0.00339
Ecotoxicity, freshwater	CTUe	1740	1720	487	0.28	806	2750	15.4
Ecotoxicity, freshwater - inorganics	CTUe	57.5	46.6	451	7.83	-869	973	14.2
Ecotoxicity, freshwater - organics	CTUe	1680	1670	192	0.114	1340	2080	6.07
Eutrophication, freshwater	kg P eq	0.00199	0.00178	0.000979	0.493	0.000811	0.00471	3.1e-05
Eutrophication, marine	kg N eq	0.012	0.0118	0.00125	0.105	0.00986	0.0147	3.95e-05
Eutrophication, terrestrial	mol N eq	0.196	0.196	0.0167	0.085	0.165	0.232	0.000528
Human toxicity, cancer	CTUh	6.06e-09	7.54e-09	1.5e-07	24.8	-2.83e-07	2.98e-07	4.75e-09
Human toxicity, cancer - inorganics	CTUh	4.7e-09	6.16e-09	1.5e-07	31.9	-2.84e-07	2.96e-07	4.75e-09
Human toxicity, cancer - organics	CTUh	1.35e-09	1.34e-09	1.81e-10	0.134	1.05e-09	1.73e-09	5.73e-12
Human toxicity, non-cancer	CTUh	1.46e-06	2.04e-06	3.33e-05	22.8	-6.65e-05	6.49e-05	1.05e-06
Human toxicity, non-cancer - inorganics	CTUh	1.45e-06	2.03e-06	3.33e-05	22.9	-6.65e-05	6.49e-05	1.05e-06
Human toxicity, non-cancer - organics	CTUh	5.75e-09	5.69e-09	7.24e-10	0.126	4.51e-09	7.3e-09	2.29e-11
Ionising radiation	kBq U-235 eq	0.358	0.244	0.355	0.992	0.125	1.27	0.0112
Land use	Pt	337	334	32.4	0.0962	282	409	1.02
Ozone depletion	kg CFC11 eq	3.52e-06	3.26e-06	1.31e-06	0.371	1.72e-06	6.72e-06	4.13e-08
Particulate matter	disease inc.	8.76e-07	8.57e-07	1.5e-07	0.171	6.59e-07	1.23e-06	4.74e-09
Photochemical ozone formation	kg NMVOC eq	0.0398	0.0395	0.00464	0.117	0.0322	0.0495	0.000147
Resource use, fossils	MJ	109	108	11.1	0.101	90.4	133	0.35
Resource use, minerals and metals	kg Sb eq	0.00012	0.000116	2.58e-05	0.214	7.87e-05	0.000178	8.16e-07
Water use	m3 depriv.	92.8	102	96.5	1.04	-124	257	3.05
Confidence interval:	95

## Sheet: turmeric_LCI
Damage category	Unit	Mean	Median	SD	CV	0.025	0.975	SEM
Ecosystems quality	PDF.year	9.49e-15	1.18e-14	2.74e-14	2.89	-4.4e-14	5.72e-14	8.68e-16
Ecotoxicity	PDF.m3.d	210000	203000	58400	0.278	113000	346000	1850
Human health	DALY	5.85e-06	3.63e-06	0.000128	21.8	-0.000272	0.000266	4.04e-06
Mineral resource scarcity	kg ore	0.0665	0.0649	0.0122	0.183	0.0472	0.095	0.000384
Confidence interval:	95

## Sheet: ginger_LCI
Damage category	Unit	Mean	Median	SD	CV	0.025	0.975	SEM
Ecosystems quality	PDF.year	4.21e-14	4.46e-14	4.22e-14	1	-5e-14	1.21e-13	1.33e-15
Ecotoxicity	PDF.m3.d	262000	251000	81200	0.309	136000	455000	2570
Human health	DALY	4.3e-06	1.04e-05	0.000166	38.7	-0.000336	0.000339	5.26e-06
Mineral resource scarcity	kg ore	0.0787	0.0773	0.0132	0.168	0.057	0.111	0.000418
Confidence interval:	95

## Sheet: tur_org_LCI
Damage category	Unit	Mean	Median	SD	CV	0.025	0.975	SEM
Ecosystems quality	PDF.year	1.15e-13	1.43e-13	3.71e-13	3.21	-6.39e-13	7.96e-13	1.17e-14
Ecotoxicity	PDF.m3.d	1140000	1120000	348000	0.304	624000	1810000	11000
Human health	DALY	5.77e-05	8.32e-05	0.000905	15.7	-0.00167	0.00183	2.86e-05
Mineral resource scarcity	kg ore	0.266	0.26	0.0441	0.166	0.2	0.369	0.0014
Confidence interval:	95
Impact category	Unit	Mean	Median	SD	CV	0.025	0.975	SEM
Acidification, TE, marginal	PDF.year	2.04e-15	2.02e-15	2.4e-16	0.118	1.63e-15	2.57e-15	7.59e-18
Climate change, AE, marg./av.	PDF.year	3.59e-15	3.57e-15	3.33e-16	0.0928	3e-15	4.27e-15	1.05e-17
Climate change, HH, marg./av.	DALY	9.22e-06	9.16e-06	8.56e-07	0.0928	7.7e-06	1.1e-05	2.71e-08
Climate change, TE, marg./av.	PDF.year	1.16e-14	1.15e-14	1.07e-15	0.0928	9.65e-15	1.37e-14	3.39e-17
Ecotoxicity, freshwater, average	PDF.m3.d	9470	9200	2710	0.287	4880	15500	85.8
Ecotoxicity, marine, average	PDF.m3.d	1140000	1110000	346000	0.305	618000	1790000	10900
Ecotoxicity, terrestrial, average	PDF.m3.d	210	210	860	4.11	-1490	1970	27.2
Freshwater eutrophication, FE, avg	PDF.year	5.54e-15	5.2e-15	2e-15	0.361	3.06e-15	1.02e-14	6.34e-17
Human toxicity, cancer, average	DALY	1.59e-05	1.56e-05	1.55e-05	0.976	-1.32e-05	4.79e-05	4.9e-07
Human toxicity, non-cancer, average	DALY	2.48e-05	4.75e-05	0.000891	35.9	-0.00167	0.00177	2.82e-05
Ionising radiation, HH, average	DALY	4.86e-09	2.48e-09	7.81e-09	1.61	5.33e-10	2.6e-08	2.47e-10
Land stress, TE, average	PDF.year	8.15e-14	8.15e-14	5.38e-15	0.066	7.16e-14	9.29e-14	1.7e-16
Marine eutrophication, ME, average	PDF.year	2.66e-18	2.45e-18	9.4e-19	0.353	1.46e-18	4.97e-18	2.97e-20
Mineral scarcity, average	kg ore	0.266	0.26	0.0441	0.166	0.2	0.369	0.0014
Ozone depletion, HH, average	DALY	1.12e-09	1.07e-09	2.79e-10	0.248	7.37e-10	1.84e-09	8.81e-12
Ozone formation, HH, average	DALY	2.07e-08	2.03e-08	2.9e-09	0.14	1.6e-08	2.68e-08	9.18e-11
Ozone formation, TE, average	PDF.year	2.4e-17	2.35e-17	3.33e-18	0.139	1.88e-17	3.12e-17	1.05e-19
Particulate matter, HH, average	DALY	7.75e-06	7.68e-06	8.73e-07	0.113	6.27e-06	9.75e-06	2.76e-08
Water stress, AE, marginal	PDF.year	1.11e-14	3.96e-14	3.71e-13	33.4	-7.4e-13	6.92e-13	1.17e-14
Water stress, HH, average	DALY	2.31e-08	6.65e-08	3.86e-07	16.8	-8.13e-07	7.59e-07	1.22e-08
Confidence interval:	95

## Sheet: tur_org_EF
Damage category	Unit	Mean	Median	SD	CV	0.025	0.975	SEM
Acidification	mol H+ eq	0.0444	0.0442	0.00504	0.113	0.0354	0.0545	0.000159
Climate change	kg CO2 eq	6.58	6.55	0.624	0.0948	5.47	7.93	0.0197
Ecotoxicity, freshwater	CTUe	45.7	59.6	363	7.94	-680	736	11.5
Eutrophication, freshwater	kg P eq	0.00208	0.0018	0.00111	0.531	0.000831	0.00511	3.5e-05
Eutrophication, marine	kg N eq	0.00981	0.00971	0.00126	0.128	0.00758	0.0125	3.97e-05
Eutrophication, terrestrial	mol N eq	0.0969	0.096	0.0128	0.132	0.0754	0.126	0.000404
Human toxicity, cancer	CTUh	7.07e-09	1.06e-08	1.16e-07	16.4	-2.17e-07	2.39e-07	3.67e-09
Human toxicity, non-cancer	CTUh	1.54e-06	2.25e-06	2.65e-05	17.2	-4.87e-05	5.53e-05	8.38e-07
Ionising radiation	kBq U-235 eq	0.389	0.253	0.475	1.22	0.117	1.53	0.015
Land use	Pt	462	462	41.1	0.0889	389	552	1.3
Ozone depletion	kg CFC11 eq	2.06e-06	1.94e-06	7.29e-07	0.353	1e-06	3.91e-06	2.31e-08
Particulate matter	disease inc.	5.55e-07	5.42e-07	1.07e-07	0.192	3.92e-07	7.98e-07	3.37e-09
Photochemical ozone formation	kg NMVOC eq	0.0304	0.03	0.00392	0.129	0.024	0.0392	0.000124
Resource use, fossils	MJ	79.5	78.4	8.83	0.111	64	100	0.279
Resource use, minerals and metals	kg Sb eq	7.79e-05	7.6e-05	1.52e-05	0.195	5.34e-05	0.000115	4.81e-07
Water use	m3 depriv.	0.682	5.62	71.4	105	-152	135	2.26
Confidence interval:	95
Impact category	Unit	Mean	Median	SD	CV	0.025	0.975	SEM
Acidification	mol H+ eq	0.0444	0.0442	0.00504	0.113	0.0354	0.0545	0.000159
Climate change	kg CO2 eq	6.58	6.55	0.624	0.0948	5.47	7.93	0.0197
Climate change - Biogenic	kg CO2 eq	0.369	0.337	0.161	0.435	0.151	0.783	0.00508
Climate change - Fossil	kg CO2 eq	6.21	6.17	0.586	0.0944	5.19	7.49	0.0185
Climate change - Land use and LU change	kg CO2 eq	0.00708	0.00671	0.00205	0.289	0.00454	0.0126	6.48e-05
Ecotoxicity, freshwater	CTUe	45.7	59.6	363	7.94	-680	736	11.5
Ecotoxicity, freshwater - inorganics	CTUe	45	58.8	363	8.07	-681	736	11.5
Ecotoxicity, freshwater - organics	CTUe	0.731	0.714	0.138	0.188	0.522	1.03	0.00435
Eutrophication, freshwater	kg P eq	0.00208	0.0018	0.00111	0.531	0.000831	0.00511	3.5e-05
Eutrophication, marine	kg N eq	0.00981	0.00971	0.00126	0.128	0.00758	0.0125	3.97e-05
Eutrophication, terrestrial	mol N eq	0.0969	0.096	0.0128	0.132	0.0754	0.126	0.000404
Human toxicity, cancer	CTUh	7.07e-09	1.06e-08	1.16e-07	16.4	-2.17e-07	2.39e-07	3.67e-09
Human toxicity, cancer - inorganics	CTUh	6.2e-09	9.63e-09	1.16e-07	18.7	-2.18e-07	2.38e-07	3.67e-09
Human toxicity, cancer - organics	CTUh	8.68e-10	8.59e-10	1.21e-10	0.139	6.56e-10	1.13e-09	3.81e-12
Human toxicity, non-cancer	CTUh	1.54e-06	2.25e-06	2.65e-05	17.2	-4.87e-05	5.53e-05	8.38e-07
Human toxicity, non-cancer - inorganics	CTUh	1.54e-06	2.25e-06	2.65e-05	17.2	-4.87e-05	5.52e-05	8.38e-07
Human toxicity, non-cancer - organics	CTUh	4.18e-09	4.13e-09	5.91e-10	0.141	3.2e-09	5.51e-09	1.87e-11
Ionising radiation	kBq U-235 eq	0.389	0.253	0.475	1.22	0.117	1.53	0.015
Land use	Pt	462	462	41.1	0.0889	389	552	1.3
Ozone depletion	kg CFC11 eq	2.06e-06	1.94e-06	7.29e-07	0.353	1e-06	3.91e-06	2.31e-08
Particulate matter	disease inc.	5.55e-07	5.42e-07	1.07e-07	0.192	3.92e-07	7.98e-07	3.37e-09
Photochemical ozone formation	kg NMVOC eq	0.0304	0.03	0.00392	0.129	0.024	0.0392	0.000124
Resource use, fossils	MJ	79.5	78.4	8.83	0.111	64	100	0.279
Resource use, minerals and metals	kg Sb eq	7.79e-05	7.6e-05	1.52e-05	0.195	5.34e-05	0.000115	4.81e-07
Water use	m3 depriv.	0.682	5.62	71.4	105	-152	135	2.26
Confidence interval:	95

## Sheet: colves_org_EF
Damage category	Unit	Mean	Median	SD	CV	0.025	0.975	SEM
Acidification	mol H+ eq	0.0424	0.0421	0.0049	0.116	0.0332	0.0529	0.000155
Climate change	kg CO2 eq	5.8	5.77	0.563	0.097	4.8	6.99	0.0178
Ecotoxicity, freshwater	CTUe	22.9	12.8	236	10.3	-427	489	7.47
Eutrophication, freshwater	kg P eq	0.00167	0.00147	0.000904	0.541	0.000642	0.00385	2.86e-05
Eutrophication, marine	kg N eq	0.00871	0.00861	0.00122	0.14	0.00668	0.0114	3.85e-05
Eutrophication, terrestrial	mol N eq	0.0949	0.0942	0.0134	0.142	0.0721	0.125	0.000425
Human toxicity, cancer	CTUh	2.63e-09	5.42e-10	7.66e-08	29.2	-1.43e-07	1.55e-07	2.42e-09
Human toxicity, non-cancer	CTUh	1.54e-07	-8.46e-07	1.74e-05	113	-3.27e-05	3.51e-05	5.49e-07
Ionising radiation	kBq U-235 eq	0.328	0.21	0.395	1.2	0.0983	1.36	0.0125
Land use	Pt	159	158	15.1	0.0948	132	190	0.476
Ozone depletion	kg CFC11 eq	2.54e-06	2.36e-06	9.78e-07	0.386	1.22e-06	4.85e-06	3.09e-08
Particulate matter	disease inc.	5.06e-07	4.95e-07	1.03e-07	0.203	3.52e-07	7.6e-07	3.25e-09
Photochemical ozone formation	kg NMVOC eq	0.0297	0.0296	0.00402	0.135	0.023	0.0391	0.000127
Resource use, fossils	MJ	75	74.5	7.87	0.105	62	93	0.249
Resource use, minerals and metals	kg Sb eq	8.8e-05	8.61e-05	1.87e-05	0.212	5.72e-05	0.000132	5.91e-07
Water use	m3 depriv.	1.67	5.63	59.6	35.7	-135	111	1.89
Confidence interval:	95
Impact category	Unit	Mean	Median	SD	CV	0.025	0.975	SEM
Acidification	mol H+ eq	0.0424	0.0421	0.0049	0.116	0.0332	0.0529	0.000155
Climate change	kg CO2 eq	5.8	5.77	0.563	0.097	4.8	6.99	0.0178
Climate change - Biogenic	kg CO2 eq	0.0238	0.0236	0.00318	0.134	0.0183	0.0307	0.000101
Climate change - Fossil	kg CO2 eq	5.77	5.74	0.561	0.0972	4.77	6.96	0.0177
Climate change - Land use and LU change	kg CO2 eq	0.00563	0.00532	0.0015	0.266	0.0039	0.0093	4.74e-05
Ecotoxicity, freshwater	CTUe	22.9	12.8	236	10.3	-427	489	7.47
Ecotoxicity, freshwater - inorganics	CTUe	22.3	12.1	236	10.6	-428	489	7.47
Ecotoxicity, freshwater - organics	CTUe	0.64	0.622	0.127	0.198	0.439	0.939	0.00401
Eutrophication, freshwater	kg P eq	0.00167	0.00147	0.000904	0.541	0.000642	0.00385	2.86e-05
Eutrophication, marine	kg N eq	0.00871	0.00861	0.00122	0.14	0.00668	0.0114	3.85e-05
Eutrophication, terrestrial	mol N eq	0.0949	0.0942	0.0134	0.142	0.0721	0.125	0.000425
Human toxicity, cancer	CTUh	2.63e-09	5.42e-10	7.66e-08	29.2	-1.43e-07	1.55e-07	2.42e-09
Human toxicity, cancer - inorganics	CTUh	1.79e-09	-2.77e-10	7.66e-08	42.8	-1.44e-07	1.54e-07	2.42e-09
Human toxicity, cancer - organics	CTUh	8.37e-10	8.21e-10	1.23e-10	0.147	6.32e-10	1.13e-09	3.9e-12
Human toxicity, non-cancer	CTUh	1.54e-07	-8.46e-07	1.74e-05	113	-3.27e-05	3.51e-05	5.49e-07
Human toxicity, non-cancer - inorganics	CTUh	1.51e-07	-8.5e-07	1.74e-05	115	-3.27e-05	3.51e-05	5.49e-07
Human toxicity, non-cancer - organics	CTUh	3.43e-09	3.36e-09	5.31e-10	0.155	2.55e-09	4.64e-09	1.68e-11
Ionising radiation	kBq U-235 eq	0.328	0.21	0.395	1.2	0.0983	1.36	0.0125
Land use	Pt	159	158	15.1	0.0948	132	190	0.476
Ozone depletion	kg CFC11 eq	2.54e-06	2.36e-06	9.78e-07	0.386	1.22e-06	4.85e-06	3.09e-08
Particulate matter	disease inc.	5.06e-07	4.95e-07	1.03e-07	0.203	3.52e-07	7.6e-07	3.25e-09
Photochemical ozone formation	kg NMVOC eq	0.0297	0.0296	0.00402	0.135	0.023	0.0391	0.000127
Resource use, fossils	MJ	75	74.5	7.87	0.105	62	93	0.249
Resource use, minerals and metals	kg Sb eq	8.8e-05	8.61e-05	1.87e-05	0.212	5.72e-05	0.000132	5.91e-07
Water use	m3 depriv.	1.67	5.63	59.6	35.7	-135	111	1.89
Confidence interval:	95

## Sheet: cloves_org_LCI
Damage category	Unit	Mean	Median	SD	CV	0.025	0.975	SEM
Ecosystems quality	PDF.year	4.33e-14	6.24e-14	2.94e-13	6.78	-5.79e-13	5.53e-13	9.29e-15
Ecotoxicity	PDF.m3.d	931000	897000	267000	0.287	506000	1560000	8440
Human health	DALY	3.12e-05	1.97e-05	0.000589	18.8	-0.00113	0.00117	1.86e-05
Mineral resource scarcity	kg ore	0.271	0.266	0.0502	0.185	0.196	0.389	0.00159
Confidence interval:	95
Impact category	Unit	Mean	Median	SD	CV	0.025	0.975	SEM
Acidification, TE, marginal	PDF.year	1.91e-15	1.9e-15	2.43e-16	0.127	1.49e-15	2.43e-15	7.68e-18
Climate change, AE, marg./av.	PDF.year	3.14e-15	3.14e-15	3.32e-16	0.106	2.54e-15	3.86e-15	1.05e-17
Climate change, HH, marg./av.	DALY	8.07e-06	8.05e-06	8.53e-07	0.106	6.53e-06	9.91e-06	2.7e-08
Climate change, TE, marg./av.	PDF.year	1.01e-14	1.01e-14	1.07e-15	0.106	8.18e-15	1.24e-14	3.38e-17
Ecotoxicity, freshwater, average	PDF.m3.d	7440	7240	2470	0.331	3470	12800	78
Ecotoxicity, marine, average	PDF.m3.d	923000	890000	265000	0.287	502000	1550000	8370
Ecotoxicity, terrestrial, average	PDF.m3.d	176	179	528	3.01	-849	1220	16.7
Freshwater eutrophication, FE, avg	PDF.year	3.67e-15	3.31e-15	1.51e-15	0.411	1.82e-15	7.7e-15	4.77e-17
Human toxicity, cancer, average	DALY	1.4e-05	1.34e-05	1.1e-05	0.781	-5.94e-06	3.72e-05	3.46e-07
Human toxicity, non-cancer, average	DALY	2.06e-06	-7.87e-06	0.00058	282	-0.00114	0.00112	1.83e-05
Ionising radiation, HH, average	DALY	3.81e-09	2.29e-09	5.49e-09	1.44	4.61e-10	1.73e-08	1.74e-10
Land stress, TE, average	PDF.year	1.77e-14	1.76e-14	1.61e-15	0.0911	1.49e-14	2.12e-14	5.09e-17
Marine eutrophication, ME, average	PDF.year	5.34e-19	5.28e-19	6.72e-20	0.126	4.14e-19	6.82e-19	2.13e-21
Mineral scarcity, average	kg ore	0.271	0.266	0.0502	0.185	0.196	0.389	0.00159
Ozone depletion, HH, average	DALY	1.21e-09	1.15e-09	3.1e-10	0.257	7.51e-10	1.98e-09	9.81e-12
Ozone formation, HH, average	DALY	1.97e-08	1.94e-08	2.99e-09	0.151	1.47e-08	2.64e-08	9.44e-11
Ozone formation, TE, average	PDF.year	2.31e-17	2.28e-17	3.45e-18	0.149	1.72e-17	3.08e-17	1.09e-19
Particulate matter, HH, average	DALY	7.05e-06	7e-06	8.67e-07	0.123	5.55e-06	8.94e-06	2.74e-08
Water stress, AE, marginal	PDF.year	6.79e-15	2.68e-14	2.94e-13	43.3	-6.15e-13	5.16e-13	9.29e-15
Water stress, HH, average	DALY	1.07e-08	2.13e-08	2.82e-07	26.4	-5.27e-07	5.2e-07	8.91e-09
Confidence interval:	95

[truncated: 26 more sheets: cin_org_LCI, cin_org_EF, cinnamon_EF, cinnamon_LCI, vanilla_EF, vanilla_LCI, saffron_EF, saffron_LCI, ginger_EF, turmeric_EF, carda_EF, carda_LCI, vanilla_org_EF, vanilla_org_LCI, mace_EF, mace_LCI, cumin_EF, cumin_LCI, caps_EF, caps_LCI …]
